# Supplementary material for: Manganese modulates hepatocellular carcinoma cytotoxicity and doxorubicin sensitivity in a dose dependent manner
Source: Front Oncol. 2026 Feb 13;16:1715702. doi: 10.3389/fonc.2026.1715702 (PMC12946836; doi:10.3389/fonc.2026.1715702)
Supplement: Supplementary file 4 [file DataSheet4.csv]

Manganese target genes for HCC differences
Mn Treat 1					Mn Treat 2		Supplementary table 3: Mn Treat 1: The MnCl2 target genes that are differentially expressed in HCC and normal tissues were identified by cross-linking with target genes in the low-MnCl2-treated group obtained by transcriptome sequencing.
MT1G	NAPA	RHOF	DHRS13	NIPAL1	MYCN
MT2A	RFT1	PHPT1	POLR2I	ZNF419	HSD17B2
RPL38	TSR2	ETV4	TMEM177	ITGA2	MCC
PPIB	TRAPPC1	MRPL43	PAFAH1B3	CDK6	GC
RPL37A	PMVK	NDUFB7	MRPS18C	CDC7	DLGAP5
RPS21	AP2S1	FANCG	ALDH3A1	LPGAT1	CTNND2
RPL39	PQBP1	RRS1	PAQR7	C8A	FOXA1		Supplementary table 3: Mn Treat 2:The MnCl2 target genes that are differentially expressed in HCC and normal tissues were identified by cross-linking with target genes in the high-MnCl2-treated group obtained by transcriptome sequencing.
OST4	STOML2	AKIP1	CTU1	RBPJ	DHX9
POLR2J	C16orf91	DCTPP1	CYP51A1	ARHGAP12	HMGB2
TIMM8B	TRMT1	HMBS	PTS	TUG1	ATP2B2
SRSF9	MDH2	NXT1	WDR73	ANKHD1	CCNA2
FUS	APEH	KPTN	ARFRP1	HPS3	APOB
PDXP	SH3BGRL3	BRMS1	CYB561D2	REC8	CHST13
POLR2L	NUDC	MYCN	RAC3	MAN1A2	PEG10
NHP2	MRPL52	PGAM5	DNAJC19	ANAPC4	HP
NENF	CCDC124	EIF4EBP1	MRPL12	IFT81	CCR1
EDF1	AHCY	MRPL10	MPG	PUM2	TOP2A
TIMM10	CHCHD2	IMP4	DUSP9	PTBP2	MT1G
RPL37	CCT3	CHID1	CCL2	ABCA9	MFSD2A
RPL35A	POLR2G	COMMD5	BCL7C	KLHL15	ALB
PPP1R14B	DPH2	CDCA4	CCDC107	HGFAC	DDX46
KRT10	USP5	LMAN2	CAMK1	FAM91A1	DPYD
MT1E	TIMM13	GRWD1	MZT2B	CD2AP	NUP107
RPL41	PHB	EXOSC7	TMEM205	MLH3	COL4A1
RPS3	PSME1	BCAP31	NRTN	PAN3	KIF11
ERH	C1QBP	SAP30	PEMT	N4BP2L1	ZG16
SNRNP25	CKS1B	USE1	UNC5B	CEP95	GJB1
MRPL24	WDR46	UQCRC1	HLA-A	MYO6	BCO2
HDGF	LAD1	CMC1	SOX18	CDHR2	HSD11B2
RPLP1	TUFM	GRK6	RBP7	PRKCI	CENPF
UBE2C	CENPV	CNPY3	YDJC	LTBP2	PAIP2B
MEA1	G6PD	MDK	NUPR1	TNKS2	GLYATL1
FKBP4	PSMB7	RRP9	UFSP1	LCN12	SMC2
BRI3	S100A4	BAX	RGS10	ST20	DCP2
TUBA1B	PDAP1	MRPS12	OIP5	TRIM33	GIPC2
GET4	SFT2D1	MECR	MALL	ARFGEF1	ABCC9
CCDC167	PDRG1	NCAPH2	ZNF784	GNAZ	CHML
RPLP2	NSUN5	SPC25	S100A2	ZNF655	ARHGAP8
TTR	THAP4	SLC25A39	JMJD4	BBS1	APOL1
ZMYND19	MRPL17	PTGES2	RAMP1	CGGBP1	SERPINE1
POLR2F	MRPS26	PIM3	CNFN	ATF2	UPK1B
RPS16	RPL31	SRXN1	NT5DC2	ERV3-1	APOL6
TMSB10	CISD3	RPL39L	AXL	CCDC152	DKK3
EMG1	SLC25A6	SLPI	FBXW4	CEP350	UBA7
MRPL33	TMED1	RRP7A	SAC3D1	FNIP2	CD47
ATP6V0E1	PSMD13	MRPS36	GADD45G	CAPRIN2	LOXL2
GAR1	PDZD11	LENG1	TXNDC12	FNIP1	PTPRH
BYSL	LONP1	MAF1	WBP1	ZNF638	GPRC5A
TUBB	PSMB1	HMGA1	PCBP1	ZNF700	MUC13
NME1	NAGK	TSPAN17	C16orf95	ELK4	LGALS3BP
RPL32	RPL10	SIL1	COX8A	NR4A2	NTN4
RPL7A	NSFL1C	TCEAL4	TNNC1	DMTF1	SEMA3B
MAZ	KIF22	TWF2	NDUFA4L2	PBLD	CRISPLD2
UROD	PSMB2	STX10	ALDH1A3	CPD	CD3D
LAMTOR2	PA2G4	MRM1	PXMP2	TTLL3	ATF3
PPIA	TALDO1	ERI3	ADCY7	SMARCE1	RAB3B
MRPL27	CYC1	THAP11	FGFBP1	ZNF224	ASPHD1
TOMM40	RAN	SNX17	GNG5	IL3RA	C1R
FIS1	DPM2	VPS28	DERL3	POLR2J3	PSMB8
MRPS34	POLD2	DPP7	GNG11	PCDHGA4	NNMT
MANF	SPCS2	NDUFAF4	C1QL1	GHR	PTP4A3
CENPM	RENBP	POP5	ADRA1B	GOLGB1	TAP1
NDUFA1	SLC25A1	LGALS1	PREX1	COL5A3	IFITM3
TMEM208	SNRPD2	CREB3	GPS2	RNMT	TAPBP
PSMB4	SPRYD3	TSSC4	HAMP	ROCK2	SEZ6L2
RPS11	HSD17B14	ULK3	STAP2	PCDH12	EHD2
TOMM7	CDC20	DGAT1	RASL10B	C11orf54	KDELR3
S100A10	PRADC1	SSNA1	SAA1	ANKIB1	C1S
NOP10	GAPDH	TMEM147	HSPE1	ZNF83	LGALS1
POLR3K	MRPL40	NPM1	JTB	AHCTF1	HLA-C
RPL27A	NDUFB10	CD320	SEMA6B	LGR5	CD109
CKS2	MRPS18A	TXNDC5	GABARAP	CDK5RAP3	PNRC1
LSM7	ROGDI	MAP2K2	NOTUM	ERAP2	IGFBP1
PRMT5	NDUFA8	CHCHD6	FOS	TIA1	PLAC8
C19orf53	MARCKS	COMMD6	HIPK2	N4BP2L2	HLA-E
RPS3A	PRDX5	DGUOK	TP53INP1	KRTCAP2	PSMB9
SF3B5	PPP1CA	RNF167	GABRE	PDGFRB	HAS3
PSMC3	YIF1A	MRPL14	RNF213	MREG	DUSP5
ECI1	SMYD5	WDR74	AHNAK	CLK4	A4GALT
FTH1	CARHSP1	ADAM15	PRKDC	MAP3K12	ARRDC2
SF3B4	SSU72	NUBP2	RAB3B	PCDHGB2	PARP10
PSMB5	SFN	CENPB	DSP	RGPD1	MUC1
ATOX1	MYC	CUTA	DDX39B	FLT1	TMEM54
MAGOH	PRDX2	NOSIP	NFKBIZ	CRISPLD2	DUSP10
COPS6	GTF3C6	CTDNEP1	GOLGA8B	RASD1	TMEM156
LSM10	MAD2L2	MRPL28	SPEN	ZBTB41	TMEM141
CPLX2	CLCN7	MPND	COL27A1	CCDC14	S100A11
TFPI2	CYB5R1	GPANK1	PRRC2C	PCDHGA5	MYO15B
RFXANK	NDUFS2	TMEM109	FAT1	CCNL1	LYZ
FTL	DDX49	AUP1	CBX5	C1orf162	SESN2
GLRX5	ASS1	MCRS1	ACACB	CCPG1	ACVRL1
CD63	MAPK8IP2	PSKH1	KDM3A	CYP2W1	PHLDA3
RPL10A	CENPW	MED19	CD109	RFTN1	ABCG1
RPL30	SRA1	PLP2	ARG1	ELK3	ENTPD2
MRPL11	CD151	PGP	ATP2B2	GOLGA4	SLC27A5
NOC2L	RPP25	ATAD3A	KIF13A	RTEL1-TNFRSF6B	IFI35
ODC1	AURKAIP1	CTU2	HIPK1	SMAD5	RBM24
GTF2A2	TEAD2	GMPPB	ZNF652	BHMT	ABCA7
MANBAL	NAA38	TRMT61A	MBL2	MIB1	HKDC1
NDUFS6	SRPRB	AIP	TSC1	PCDHGB6	UNC5CL
NDUFB4	AHSA1	JOSD2	ALPK3	PARP14	PPP1R13L
METTL1	TTLL12	FKBPL	SETD5	DCP2	SOCS3
PSMB6	VAMP5	RPL22L1	PHKA2	ZBTB33	GPSM1
PTTG1	NOC4L	CIB2	OGT	C8B	TAGLN
QTRT1	AIFM2	AMDHD2	ABCA7	ETNK1	MORN2
PES1	NAA10	POLD4	RALGAPA2	ALDOB	RASD1
RPS14	GNPDA1	YRDC	HMGCS2	MAN2A1	SPAG4
ROMO1	ALG1	NDUFA2	SETD2	CEP70	LDHD
TAF15	UBXN1	RNF5	SORT1	EGR1	LAMA4
MYBL2	SLC25A11	KCTD17	BPTF	SPAG4	PIK3IP1
SNX12	MPV17L2	MANEAL	KCNMB3	PCDHGA1	CACNG6
NLE1	NDUFB9	PPP1R11	SOS1	ZNF577	NFKB2
RPSA	TXN	SLC25A19	F5	TTC37	SLC43A2
RPL19	GPX4	RPUSD2	UNC5CL	DUOXA1	RAMP1
PTOV1	DDX41	FLNC	MDM4	ADAM28	STAP2
PHF5A	FAU	FANCE	PAG1	CLDN18	DUSP23
BCAT2	LSM4	MAPKAPK3	ATP9A	ABCB6	HLA-A
DRAP1	COMMD1	ADA	SZT2	GRAMD1C	RRAS
NDUFS5	FARSA	MLST8	FOXO3	TBL1XR1	RELB
BOLA3	RBX1	IFRD2	NINL	DHPS	ARHGEF37
AIMP2	NDUFAB1	DOHH	LPIN1	ZHX1	ADAM28
NUTF2	AAAS	PHLDA2	ZNF789	SLK	SERTAD1
TRMT112	MED27	NUDT16L1	STRADA	PRKAA2	TYMP
COX5A	BANF1	FARS2	CAPN12	IRF9	TESC
ARPC4	HES4	POLR2E	SLC5A9	SMPX	CTHRC1
CDC34	LSM2	SMPD2	MSH5	EDEM3	BMP6
COX6B1	ORMDL2	FPGS	RCN3	CHD1L	CDA
PRDX6	UQCRQ	LY6E	PCDHGA6	PCDHGC4	RHBDL1
SLC35D2	CD2BP2	U2AF2	ASH1L	TBK1	PTX3
PRDX1	TUBB2A	PUSL1	ZSCAN29	PTX3	OLFML2A
PFDN2	POP7	BEX2	SH3RF2	THBS3	IFT27
EIF6	NUDT1	BOP1	ZMYM4	STAG2	DNAJC12
CCDC86	STYXL1	SLC19A1	WDR19	NOXA1	FAM43A
MRPS33	CLIC1	ANKRD16	TGFBR3	USP47	ANG
SRM	TRMT2A	HIGD2A	ABAT	FBLN7	P4HTM
NR2C2AP	GADD45GIP1	CCNK	ZNF318	SREK1	OCEL1
RANBP1	DMKN	ELK1	UBR5	ZNF260	PAG1
MRPL51	MTX1	TAF6L	METTL7A	SULT1C2	ANXA1
NDUFAF2	FN3KRP	POMGNT1	NAV2	C18orf32	ZIC2
CCDC61	C7orf50	PPCDC	ELOVL7	DBH	PDLIM2
HRAS	UBL4A	HOMER3	LYZ	ZNF618	GCOM1
FBL	ARFGAP2	TRIM28	ATF7IP	ADAMTS10	CMBL
TUBA1C	TRAPPC3	APOE	PLEKHA1	FTCD	ELK3
RPS19	RUVBL2	ZNF787	SUSD4	IL6ST	PIGZ
YKT6	ABHD12	ALG3	UGT2B4	CYP2C8	LYVE1
SNRPE	RPL8	PAQR4	TEAD1	CPEB3	EGR1
PSMD7	GPS1	SSBP4	CDC42BPA	CYP2E1	EFHD1
PSMC1	GCDH	SURF2	CFI	ZNF121	APLN
COX7A2L	ABT1	COX6C	SLC30A10	SALL1	DEPTOR
EIF1	RPL18	ALKBH2	ZKSCAN1	LIFR	PARM1
PSMD8	CSTA	UBL7	PIGZ	SCHIP1	SEMA3G
VPS25	CCND3	PDCD2L	APBB3	CYP2C9	PSORS1C1
HNRNPD	SPC24	HTRA2	USP24	RPL36A	PTK7
UBE2I	IRAK1	THOP1	CPB2	SLC28A1	FGF21
TOMM22	COMMD4	TMEM160	FLVCR1	IL10RB	TAPBPL
ADRM1	AATF	TK1	CTNND1	SCNN1D	FOS
HMGN2	SCNM1	GPX1	CYP4F12	SRD5A3	ZNF467
TAF10	AGTRAP	NT5C	ATP8B1	RBM14-RBM4	JAG2
NPM3	SNF8	RAB43	LOX	TOMM5	PCDH1
S100A11	TMED9	HSPBP1	MED13	NDUFV2	DNAJC4
TRAPPC2L	RPS29	NUDT14	ARHGEF26	SEC16B	OAS2
PYCR1	MRPL4	NR1H2	CDK19	LDLRAD2	ALDH3A1
COX7A2	WDR4	MON1A	SEC31B	RSAD2	IL34
PSMD4	RHOG	PFDN4	CASK	DLEC1	C1QL1
HNRNPAB	UBE2M	WDR18	UTRN	TMEM88	SEMA3F
EIF3K	GSTO1	TM4SF5	RASEF	PSMA2	CLDN18
ZFPL1	SURF1	ATP6V0B	GCOM1	LY6G5B	CYP2E1
PABPN1	LPCAT3	LAMTOR1	SEMA3B	PCDHGC5	PHYHD1
DAD1	SDF2L1	PKN1	RALGPS2	PLGLB2	CATSPERG
MRPS2	MRPL37	MFSD5	VNN3	PCDHGB4	IRF5
ARHGDIA	DUS3L	BAK1	RAPH1	SPRN	LY96
PSMC4	PHB2	PTGES	CYP2C19	SLC22A10	HTRA1
AAMP	QDPR	TGFB1	SPINK5	ESR1	IFITM10
TXN2	ATP6V1F	GGCT	CREBZF	RDH5	LYNX1
EIF3G	HIRIP3	MOB2	PLOD2	CPT1B	PAOX
APRT	HAAO	TARBP2	PPP1R13B	PTGR2	SLC22A10
PSMB3	VPS72	LAGE3	CYP2A6	PCDHGA9	NT5M
KATNB1	NDUFB3	MRPL36	TRIM52	ACSM3	XDH
MRTO4	AP1S1	RPS6KA4	CYP4V2	STX16-NPEPL1	ERAP2
HAX1	PSMG3	SNTA1	LRP6	C4BPB	SLC28A1
MYL6	DPM3	RAB24	TMEM181	PLIN5	FAM167B
GRHPR	AVEN	FIBP	FAM20A	APOA5	CHTF8
IER2	FLAD1	ADCK5	TTC3	POLR2J2	HES4
RNF181	ARF5	GFER	PRR14L	CYP39A1	CDHR2
AEN	RPA3	RPS17	GRB14	PP2D1	ECM1
HINT1	NDUFB11	ALDH4A1	TRPV1	TRAF5	ANKRD24
UQCRH	DTYMK	ST6GALNAC4	TGFBR1	PLIN1	AZGP1
SLC7A5	CLPP	NCLN	C5orf24	SCARF1	IL3RA
UBA52	TBRG4	SLIRP	NCOA2	ZNF337	ESAM
PSMD3	SH3GL1	SYNGR2	NIN	PCDHGA12	SHANK3
SNRPC	TMEM101	GSK3A	ZNF75A	FITM1	BSCL2
NDUFAF3	EXOSC5	SENP3	TIAF1	DDX47	FTCD
RPS2	TIMM50	RINL	HS3ST3B1	PCDHGA8	CYP21A2
MRPL22	CLN6	IGFBP4	CSPP1	XDH	DUOXA1
RPS28	CSTB	LRP3	NIPBL	KLRC4-KLRK1	SPINK4
RRP1	NFKBIB	CHMP6	ARFGEF2	ANKHD1-EIF4EBP3	SYNC
ERP29	SNX11	TMEM179B	TPR	SLC25A32	LBX2
NOB1	FBXL6	PCGF2	RBP5	HOXA13	IL1B
RPL18A	TEAD4	UQCRB	ONECUT2	SPDYA	SLC16A11
RPL13A	C20orf27	FADD	JRKL	CNTD1	SPINK7
AP1M2	PRPF31	CCDC85B	KIAA0232	UGT2B11	PHLDA2
AZGP1	OXCT1	IGFALS
