# Supplementary material for: Manganese modulates hepatocellular carcinoma cytotoxicity and doxorubicin sensitivity in a dose dependent manner
Source: Front Oncol. 2026 Feb 13;16:1715702. doi: 10.3389/fonc.2026.1715702 (PMC12946836; doi:10.3389/fonc.2026.1715702)
Supplement: Supplementary file 5 [file DataSheet5.csv]

Pathway	Gene	logFC	P.Value	adj.P.Val	t	AveExpr
KEGG_ABC_TRANSPORTERS	ABCB1	0.834799333333334	1.16791510757144e-05	0.00301337669954865	22.1996113781978	1.65467833333333
KEGG_ABC_TRANSPORTERS	ABCC6	8.73551566666667	1.37980505320491e-05	0.00303918976146946	21.3619640935439	11.0994055
KEGG_ABC_TRANSPORTERS	ABCC3	7.393818	6.29810751826222e-05	0.00414189546100864	15.0288891983197	10.550881
KEGG_ABC_TRANSPORTERS	ABCC5	3.61225133333333	9.3142616283744e-05	0.00456304498153603	13.7192357032591	5.96949133333333
KEGG_ABC_TRANSPORTERS	ABCA7	2.3671943	0.000101398911051867	0.00463870053845078	13.4498684514517	2.23448551666667
