# Supplementary material for: Manganese modulates hepatocellular carcinoma cytotoxicity and doxorubicin sensitivity in a dose dependent manner
Source: Front Oncol. 2026 Feb 13;16:1715702. doi: 10.3389/fonc.2026.1715702 (PMC12946836; doi:10.3389/fonc.2026.1715702)
Supplement: Supplementary file 7 [file Table1.xlsx]

## Sheet: Con_vs_Mn_Treat1
PathwayID	Pathway	Level1	Level2	Up_number	Down_number	DEG_number	total_number	Pvalue	FDR	Up_gene	Down_gene	URL
hsa03010	Ribosome	Genetic Information Processing	Translation	1	75	76	134	4.79239e-30	1.56232e-27	ENSG00000241343(RPL36A)	ENSG00000089157(RPLP0),ENSG00000163319(MRPS18C),ENSG00000110700(RPS13),ENSG00000229117(RPL41),ENSG00000128626(MRPS12),ENSG00000008988(RPS20),ENSG00000143947(RPS27A),ENSG00000122140(MRPS2),ENSG00000105640(RPL18A),ENSG00000159111(MRPL10),ENSG00000137818(RPLP1),ENSG00000161016(RPL8),ENSG00000140988(RPS2),ENSG00000168028(RPSA),ENSG00000197756(RPL37A),ENSG00000108107(RPL28),ENSG00000105193(RPS16),ENSG…	http://www.kegg.jp/kegg-bin/show_pathway?map03010/K02920%09%23FFFFFF,green/K02926%09%23FFFFFF,green/K02998%09%23FFFFFF,green/K02981%09%23FFFFFF,green/K02887%09%23FFFFFF,green/K02924%09%23FFFFFF,green/K02885%09%23FFFFFF,green/K02883%09%23FFFFFF,green/K02935%09%23FFFFFF,green/K02938%09%23FFFFFF,green/K02882%09%23FFFFFF,green/K02940%09%23FFFFFF,green/K02966%09%23FFFFFF,green/K02888%09%23FFFFFF,green…
hsa05020	Prion disease	Human Diseases	Neurodegenerative disease	18	76	94	258	1.00913e-18	1.11776e-16	ENSG00000120868(APAF1),ENSG00000106588(PSMA2),ENSG00000120738(EGR1),ENSG00000073578(SDHA),ENSG00000157388(CACNA1D),ENSG00000145675(PIK3R1),ENSG00000116701(NCF2),ENSG00000183454(GRIN2A),ENSG00000116032(GRIN3B),ENSG00000157131(C8A),ENSG00000161509(GRIN2C),ENSG00000021852(C8B),ENSG00000146592(CREB5),ENSG00000155980(KIF5A),ENSG00000115966(ATF2),ENSG00000178127(NDUFV2),ENSG00000198838(RYR3),ENSG000000…	ENSG00000065518(NDUFB4),ENSG00000131495(NDUFA2),ENSG00000126067(PSMB2),ENSG00000130706(ADRM1),ENSG00000135940(COX5B),ENSG00000173660(UQCRH),ENSG00000142168(SOD1),ENSG00000110717(NDUFS8),ENSG00000167863(ATP5PD),ENSG00000204389(HSPA1A),ENSG00000109390(NDUFC1),ENSG00000160194(NDUFV3),ENSG00000087088(BAX),ENSG00000112695(COX7A2),ENSG00000099624(ATP5F1D),ENSG00000127184(COX7C),ENSG00000176340(COX8A),E…	http://www.kegg.jp/kegg-bin/show_pathway?map05020/K03062%09%23FFFFFF,green/K02264%09%23FFFFFF,green/K02270%09%23FFFFFF,green/K02263%09%23FFFFFF,green/K03097%09%23FFFFFF,green/K03039%09%23FFFFFF,green/K03946%09%23FFFFFF,green/K05211%09%23FFFFFF,red/K03967%09%23FFFFFF,green/K08009%09%23FFFFFF,green/K02738%09%23FFFFFF,green/K05863%09%23FFFFFF,green/K02131%09%23FFFFFF,green/K02737%09%23FFFFFF,green/K…
hsa05016	Huntington disease	Human Diseases	Neurodegenerative disease	20	82	102	292	1.02861e-18	1.11776e-16	ENSG00000197653(DNAH10),ENSG00000070371(CLTCL1),ENSG00000073578(SDHA),ENSG00000187775(DNAH17),ENSG00000174844(DNAH12),ENSG00000120868(APAF1),ENSG00000106588(PSMA2),ENSG00000109819(PPARGC1A),ENSG00000183914(DNAH2),ENSG00000066739(ATG2B),ENSG00000114841(DNAH1),ENSG00000105877(DNAH11),ENSG00000178127(NDUFV2),ENSG00000155980(KIF5A),ENSG00000075886(TUBA3D),ENSG00000115423(DNAH6),ENSG00000120251(GRIA2)…	ENSG00000042753(AP2S1),ENSG00000185627(PSMD13),ENSG00000013275(PSMC4),ENSG00000127184(COX7C),ENSG00000176340(COX8A),ENSG00000176014(TUBB6),ENSG00000099341(PSMD8),ENSG00000154723(ATP5PF),ENSG00000233954(UQCRHL),ENSG00000100142(POLR2F),ENSG00000137267(TUBB2A),ENSG00000137285(TUBB2B),ENSG00000164405(UQCRQ),ENSG00000010256(UQCRC1),ENSG00000005075(POLR2J),ENSG00000168653(NDUFS5),ENSG00000154518(ATP5MC…	http://www.kegg.jp/kegg-bin/show_pathway?map05016/K02138%09%23FFFFFF,green/K00432%09%23FFFFFF,green/K02134%09%23FFFFFF,green/K19730%09%23FFFFFF,green/K05863%09%23FFFFFF,green/K03965%09%23FFFFFF,green/K03938%09%23FFFFFF,green/K03014%09%23FFFFFF,green/K03017%09%23FFFFFF,green/K02131%09%23FFFFFF,green/K03039%09%23FFFFFF,green/K02735%09%23FFFFFF,green/K10396%09%23FFFFFF,red/K04646%09%23FFFFFF,red/K03…
hsa05012	Parkinson disease	Human Diseases	Neurodegenerative disease	8	81	89	253	1.16024e-16	9.45598e-15	ENSG00000120868(APAF1),ENSG00000106588(PSMA2),ENSG00000073578(SDHA),ENSG00000155980(KIF5A),ENSG00000178127(NDUFV2),ENSG00000198838(RYR3),ENSG00000075886(TUBA3D),ENSG00000173175(ADCY5)	ENSG00000167863(ATP5PD),ENSG00000110717(NDUFS8),ENSG00000109390(NDUFC1),ENSG00000160194(NDUFV3),ENSG00000087088(BAX),ENSG00000112695(COX7A2),ENSG00000136810(TXN),ENSG00000143947(RPS27A),ENSG00000099624(ATP5F1D),ENSG00000131495(NDUFA2),ENSG00000065518(NDUFB4),ENSG00000126067(PSMB2),ENSG00000130706(ADRM1),ENSG00000135940(COX5B),ENSG00000142168(SOD1),ENSG00000173660(UQCRH),ENSG00000168653(NDUFS5),EN…	http://www.kegg.jp/kegg-bin/show_pathway?map05012/K02263%09%23FFFFFF,green/K08669%09%23FFFFFF,green/K02272%09%23FFFFFF,green/K00234%09%23FFFFFF,red/K00413%09%23FFFFFF,green/K07374%09%23FFFFFF,purple/K03938%09%23FFFFFF,green/K07375%09%23FFFFFF,green/K08045%09%23FFFFFF,red/K03957%09%23FFFFFF,green/K02264%09%23FFFFFF,green/K02131%09%23FFFFFF,green/K03952%09%23FFFFFF,green/K02265%09%23FFFFFF,green/K0…
hsa04714	Thermogenesis	Organismal Systems	Environmental adaptation	20	58	78	218	3.37211e-15	2.19862e-13	ENSG00000165699(TSC1),ENSG00000138669(PRKG2),ENSG00000166225(FRS2),ENSG00000073578(SDHA),ENSG00000115548(KDM3A),ENSG00000109819(PPARGC1A),ENSG00000115904(SOS1),ENSG00000115966(ATF2),ENSG00000178127(NDUFV2),ENSG00000100485(SOS2),ENSG00000183682(BMP8A),ENSG00000073584(SMARCE1),ENSG00000164398(ACSL6),ENSG00000173175(ADCY5),ENSG00000166819(PLIN1),ENSG00000146592(CREB5),ENSG00000205560(CPT1B),ENSG0000…	ENSG00000168653(NDUFS5),ENSG00000010256(UQCRC1),ENSG00000167965(MLST8),ENSG00000164405(UQCRQ),ENSG00000115286(NDUFS7),ENSG00000119421(NDUFA8),ENSG00000154518(ATP5MC3),ENSG00000176340(COX8A),ENSG00000127184(COX7C),ENSG00000178057(NDUFAF3),ENSG00000154723(ATP5PF),ENSG00000233954(UQCRHL),ENSG00000224877(NDUFAF8),ENSG00000167863(ATP5PD),ENSG00000110717(NDUFS8),ENSG00000109390(NDUFC1),ENSG00000112695(…	http://www.kegg.jp/kegg-bin/show_pathway?map04714/K02128%09%23FFFFFF,green/K02260%09%23FFFFFF,green/K16622%09%23FFFFFF,red/K03939%09%23FFFFFF,green/K08266%09%23FFFFFF,green/K02134%09%23FFFFFF,green/K00418%09%23FFFFFF,green/K18160%09%23FFFFFF,green/K02265%09%23FFFFFF,green/K12461%09%23FFFFFF,red/K02268%09%23FFFFFF,green/K11351%09%23FFFFFF,green/K03963%09%23FFFFFF,green/K03947%09%23FFFFFF,green/K03…
hsa05022	Pathways of neurodegeneration - multiple diseases	Human Diseases	Neurodegenerative disease	32	98	130	462	9.3094e-15	5.05811e-13	ENSG00000183735(TBK1),ENSG00000105877(DNAH11),ENSG00000114841(DNAH1),ENSG00000155980(KIF5A),ENSG00000178127(NDUFV2),ENSG00000120251(GRIA2),ENSG00000198838(RYR3),ENSG00000115423(DNAH6),ENSG00000075886(TUBA3D),ENSG00000002745(WNT16),ENSG00000161509(GRIN2C),ENSG00000134982(APC),ENSG00000158486(DNAH3),ENSG00000083290(ULK2),ENSG00000157764(BRAF),ENSG00000197653(DNAH10),ENSG00000073578(SDHA),ENSG000001…	ENSG00000159377(PSMB4),ENSG00000196230(TUBB),ENSG00000103035(PSMD7),ENSG00000140990(NDUFB10),ENSG00000154277(UCHL1),ENSG00000170315(UBB),ENSG00000126934(MAP2K2),ENSG00000111775(COX6A1),ENSG00000178741(COX5A),ENSG00000100804(PSMB5),ENSG00000156467(UQCRB),ENSG00000233276(GPX1),ENSG00000213619(NDUFS3),ENSG00000115944(COX7A2L),ENSG00000089280(FUS),ENSG00000126267(COX6B1),ENSG00000167553(TUBA1C),ENSG0…	http://www.kegg.jp/kegg-bin/show_pathway?map05022/K05209%09%23FFFFFF,red/K06691%09%23FFFFFF,green/K01558%09%23FFFFFF,red/K03957%09%23FFFFFF,green/K02131%09%23FFFFFF,green/K03029%09%23FFFFFF,green/K03952%09%23FFFFFF,green/K03938%09%23FFFFFF,green/K02271%09%23FFFFFF,green/K07375%09%23FFFFFF,green/K11351%09%23FFFFFF,green/K03960%09%23FFFFFF,green/K02726%09%23FFFFFF,red/K23609%09%23FFFFFF,red/K04441%…
hsa05014	Amyotrophic lateral sclerosis	Human Diseases	Neurodegenerative disease	24	82	106	350	1.82517e-14	8.50007e-13	ENSG00000114841(DNAH1),ENSG00000105877(DNAH11),ENSG00000183735(TBK1),ENSG00000178127(NDUFV2),ENSG00000155980(KIF5A),ENSG00000075886(TUBA3D),ENSG00000115423(DNAH6),ENSG00000120251(GRIA2),ENSG00000161509(GRIN2C),ENSG00000158486(DNAH3),ENSG00000083290(ULK2),ENSG00000047410(TPR),ENSG00000197653(DNAH10),ENSG00000073578(SDHA),ENSG00000147894(C9orf72),ENSG00000183454(GRIN2A),ENSG00000143552(NUP210L),ENS…	ENSG00000140990(NDUFB10),ENSG00000103035(PSMD7),ENSG00000196230(TUBB),ENSG00000159377(PSMB4),ENSG00000233276(GPX1),ENSG00000156467(UQCRB),ENSG00000100804(PSMB5),ENSG00000178741(COX5A),ENSG00000111775(COX6A1),ENSG00000132661(NXT1),ENSG00000126267(COX6B1),ENSG00000089280(FUS),ENSG00000250479(CHCHD10),ENSG00000115944(COX7A2L),ENSG00000213619(NDUFS3),ENSG00000164919(COX6C),ENSG00000185633(NDUFA4L2),E…	http://www.kegg.jp/kegg-bin/show_pathway?map05014/K04565%09%23FFFFFF,green/K02739%09%23FFFFFF,green/K02273%09%23FFFFFF,green/K03960%09%23FFFFFF,green/K22759%09%23FFFFFF,green/K03965%09%23FFFFFF,green/K03936%09%23FFFFFF,green/K03065%09%23FFFFFF,green/K02264%09%23FFFFFF,green/K02268%09%23FFFFFF,green/K09291%09%23FFFFFF,red/K03941%09%23FFFFFF,green/K19730%09%23FFFFFF,green/K03039%09%23FFFFFF,green/K…
hsa00190	Oxidative phosphorylation	Metabolism	Energy metabolism	2	49	51	120	1.04126e-13	4.24314e-12	ENSG00000073578(SDHA),ENSG00000178127(NDUFV2)	ENSG00000154518(ATP5MC3),ENSG00000119421(NDUFA8),ENSG00000115286(NDUFS7),ENSG00000010256(UQCRC1),ENSG00000164405(UQCRQ),ENSG00000168653(NDUFS5),ENSG00000154723(ATP5PF),ENSG00000233954(UQCRHL),ENSG00000127184(COX7C),ENSG00000176340(COX8A),ENSG00000099624(ATP5F1D),ENSG00000112695(COX7A2),ENSG00000160194(NDUFV3),ENSG00000110717(NDUFS8),ENSG00000167863(ATP5PD),ENSG00000109390(NDUFC1),ENSG00000128524(…	http://www.kegg.jp/kegg-bin/show_pathway?map00190/K00413%09%23FFFFFF,green/K03960%09%23FFFFFF,green/K03959%09%23FFFFFF,green/K11351%09%23FFFFFF,green/K03944%09%23FFFFFF,green/K02131%09%23FFFFFF,green/K03940%09%23FFFFFF,green/K02151%09%23FFFFFF,green/K00417%09%23FFFFFF,green/K03957%09%23FFFFFF,green/K03939%09%23FFFFFF,green/K02263%09%23FFFFFF,green/K03948%09%23FFFFFF,green/K02267%09%23FFFFFF,green…
hsa05010	Alzheimer disease	Human Diseases	Neurodegenerative disease	21	84	105	370	2.48765e-12	9.01083e-11	ENSG00000002745(WNT16),ENSG00000161509(GRIN2C),ENSG00000134982(APC),ENSG00000157764(BRAF),ENSG00000083290(ULK2),ENSG00000155980(KIF5A),ENSG00000178127(NDUFV2),ENSG00000198838(RYR3),ENSG00000075886(TUBA3D),ENSG00000070018(LRP6),ENSG00000120868(APAF1),ENSG00000106588(PSMA2),ENSG00000158955(WNT9B),ENSG00000066739(ATG2B),ENSG00000104290(FZD3),ENSG00000073578(SDHA),ENSG00000157388(CACNA1D),ENSG0000014…	ENSG00000169100(SLC25A6),ENSG00000127922(SEM1),ENSG00000170906(NDUFA3),ENSG00000179091(CYC1),ENSG00000159199(ATP5MC1),ENSG00000183648(NDUFB1),ENSG00000147123(NDUFB11),ENSG00000168040(FADD),ENSG00000158864(NDUFS2),ENSG00000100764(PSMC1),ENSG00000165916(PSMC3),ENSG00000124172(ATP5F1E),ENSG00000159352(PSMD4),ENSG00000145494(NDUFS6),ENSG00000205155(PSENEN),ENSG00000107984(DKK1),ENSG00000131143(COX4I1…	http://www.kegg.jp/kegg-bin/show_pathway?map05010/K02738%09%23FFFFFF,green/K03935%09%23FFFFFF,green/K05209%09%23FFFFFF,red/K03941%09%23FFFFFF,green/K01357%09%23FFFFFF,green/K03097%09%23FFFFFF,green/K03031%09%23FFFFFF,green/K03967%09%23FFFFFF,green/K03939%09%23FFFFFF,green/K03062%09%23FFFFFF,green/K03038%09%23FFFFFF,green/K03948%09%23FFFFFF,green/K04963%09%23FFFFFF,red/K05211%09%23FFFFFF,red/K0395…
hsa05415	Diabetic cardiomyopathy	Human Diseases	Cardiovascular disease	10	55	65	190	7.56454e-12	2.39461e-10	ENSG00000178127(NDUFV2),ENSG00000205560(CPT1B),ENSG00000108821(COL1A1),ENSG00000004799(PDK4),ENSG00000116701(NCF2),ENSG00000145675(PIK3R1),ENSG00000073578(SDHA),ENSG00000106799(TGFBR1),ENSG00000186951(PPARA),ENSG00000067992(PDK3)	ENSG00000156467(UQCRB),ENSG00000178741(COX5A),ENSG00000111775(COX6A1),ENSG00000140990(NDUFB10),ENSG00000119383(PTPA),ENSG00000164919(COX6C),ENSG00000185633(NDUFA4L2),ENSG00000004779(NDUFAB1),ENSG00000147684(NDUFB9),ENSG00000105329(TGFB1),ENSG00000119013(NDUFB3),ENSG00000126267(COX6B1),ENSG00000115944(COX7A2L),ENSG00000213619(NDUFS3),ENSG00000124172(ATP5F1E),ENSG00000145494(NDUFS6),ENSG00000158864…	http://www.kegg.jp/kegg-bin/show_pathway?map05415/K00234%09%23FFFFFF,red/K03965%09%23FFFFFF,green/K03948%09%23FFFFFF,green/K04674%09%23FFFFFF,red/K02264%09%23FFFFFF,green/K02263%09%23FFFFFF,green/K02270%09%23FFFFFF,green/K03943%09%23FFFFFF,red/K02271%09%23FFFFFF,green/K02131%09%23FFFFFF,green/K02649%09%23FFFFFF,red/K04456%09%23FFFFFF,green/K02268%09%23FFFFFF,green/K03944%09%23FFFFFF,green/K03966%…
hsa05171	Coronavirus disease - COVID-19	Human Diseases	Infectious disease: viral	12	62	74	230	8.07997e-12	2.39461e-10	ENSG00000183735(TBK1),ENSG00000165471(MBL2),ENSG00000146648(EGFR),ENSG00000009724(MASP2),ENSG00000213928(IRF9),ENSG00000021852(C8B),ENSG00000145675(PIK3R1),ENSG00000134352(IL6ST),ENSG00000164342(TLR3),ENSG00000136869(TLR4),ENSG00000157131(C8A),ENSG00000241343(RPL36A)	ENSG00000148303(RPL7A),ENSG00000142534(RPS11),ENSG00000147403(RPL10),ENSG00000083845(RPS5),ENSG00000231500(RPS18),ENSG00000109475(RPL34),ENSG00000182774(RPS17),ENSG00000170889(RPS9),ENSG00000071082(RPL31),ENSG00000197728(RPS26),ENSG00000163682(RPL9),ENSG00000164587(RPS14),ENSG00000149273(RPS3),ENSG00000104825(NFKBIB),ENSG00000172809(RPL38),ENSG00000105372(RPS19),ENSG00000149806(FAU),ENSG000001664…	http://www.kegg.jp/kegg-bin/show_pathway?map05171/K02896%09%23FFFFFF,green/K02989%09%23FFFFFF,green/K02882%09%23FFFFFF,green/K04730%09%23FFFFFF,green/K02975%09%23FFFFFF,green/K02983%09%23FFFFFF,green/K02960%09%23FFFFFF,green/K05060%09%23FFFFFF,red/K03998%09%23FFFFFF,red/K02936%09%23FFFFFF,green/K03989%09%23FFFFFF,green/K02649%09%23FFFFFF,red/K02901%09%23FFFFFF,green/K02969%09%23FFFFFF,green/K0291…
hsa05208	Chemical carcinogenesis - reactive oxygen species	Human Diseases	Cancer: overview	11	56	67	208	7.68327e-11	2.08729e-09	ENSG00000100485(SOS2),ENSG00000146648(EGFR),ENSG00000178127(NDUFV2),ENSG00000143322(ABL2),ENSG00000157764(BRAF),ENSG00000073578(SDHA),ENSG00000145675(PIK3R1),ENSG00000116701(NCF2),ENSG00000118689(FOXO3),ENSG00000130649(CYP2E1),ENSG00000115904(SOS1)	ENSG00000111775(COX6A1),ENSG00000178741(COX5A),ENSG00000126934(MAP2K2),ENSG00000156467(UQCRB),ENSG00000140990(NDUFB10),ENSG00000119013(NDUFB3),ENSG00000147684(NDUFB9),ENSG00000185633(NDUFA4L2),ENSG00000004779(NDUFAB1),ENSG00000164919(COX6C),ENSG00000115944(COX7A2L),ENSG00000213619(NDUFS3),ENSG00000134184(GSTM1),ENSG00000126267(COX6B1),ENSG00000147123(NDUFB11),ENSG00000183648(NDUFB1),ENSG000001588…	http://www.kegg.jp/kegg-bin/show_pathway?map05208/K03957%09%23FFFFFF,green/K02270%09%23FFFFFF,green/K09408%09%23FFFFFF,red/K04441%09%23FFFFFF,green/K03963%09%23FFFFFF,green/K03947%09%23FFFFFF,green/K03938%09%23FFFFFF,green/K02263%09%23FFFFFF,green/K02131%09%23FFFFFF,green/K00234%09%23FFFFFF,red/K00414%09%23FFFFFF,green/K11351%09%23FFFFFF,green/K03941%09%23FFFFFF,green/K03099%09%23FFFFFF,red/K0226…
hsa04932	Non-alcoholic fatty liver disease	Human Diseases	Endocrine and metabolic disease	9	44	53	151	2.31265e-10	5.79942e-09	ENSG00000130649(CYP2E1),ENSG00000145675(PIK3R1),ENSG00000073578(SDHA),ENSG00000186951(PPARA),ENSG00000178127(NDUFV2),ENSG00000116678(LEPR),ENSG00000143627(PKLR),ENSG00000009950(MLXIPL),ENSG00000162409(PRKAA2)	ENSG00000164405(UQCRQ),ENSG00000010256(UQCRC1),ENSG00000168653(NDUFS5),ENSG00000142208(AKT1),ENSG00000119421(NDUFA8),ENSG00000115286(NDUFS7),ENSG00000176340(COX8A),ENSG00000127184(COX7C),ENSG00000233954(UQCRHL),ENSG00000109390(NDUFC1),ENSG00000110717(NDUFS8),ENSG00000170345(FOS),ENSG00000087088(BAX),ENSG00000112695(COX7A2),ENSG00000160194(NDUFV3),ENSG00000065518(NDUFB4),ENSG00000131495(NDUFA2),EN…	http://www.kegg.jp/kegg-bin/show_pathway?map04932/K02273%09%23FFFFFF,green/K00417%09%23FFFFFF,green/K03935%09%23FFFFFF,green/K03941%09%23FFFFFF,green/K03945%09%23FFFFFF,green/K00416%09%23FFFFFF,green/K03940%09%23FFFFFF,green/K02649%09%23FFFFFF,red/K02264%09%23FFFFFF,green/K00413%09%23FFFFFF,green/K02272%09%23FFFFFF,green/K05062%09%23FFFFFF,red/K02267%09%23FFFFFF,green/K03957%09%23FFFFFF,green/K03…
hsa03050	Proteasome	Genetic Information Processing	Folding, sorting and degradation	1	20	21	46	4.69676e-07	1.09367e-05	ENSG00000106588(PSMA2)	ENSG00000099341(PSMD8),ENSG00000013275(PSMC4),ENSG00000185627(PSMD13),ENSG00000136930(PSMB7),ENSG00000008018(PSMB1),ENSG00000100911(PSME2),ENSG00000126067(PSMB2),ENSG00000130706(ADRM1),ENSG00000205220(PSMB10),ENSG00000100804(PSMB5),ENSG00000159377(PSMB4),ENSG00000103035(PSMD7),ENSG00000277791(PSMB3),ENSG00000092010(PSME1),ENSG00000165916(PSMC3),ENSG00000100764(PSMC1),ENSG00000159352(PSMD4),ENSG00…	http://www.kegg.jp/kegg-bin/show_pathway?map03050/K03062%09%23FFFFFF,green/K02734%09%23FFFFFF,green/K02737%09%23FFFFFF,green/K02726%09%23FFFFFF,red/K06691%09%23FFFFFF,green/K02733%09%23FFFFFF,green/K03065%09%23FFFFFF,green/K03039%09%23FFFFFF,green/K03038%09%23FFFFFF,green/K06697%09%23FFFFFF,green/K06696%09%23FFFFFF,green/K02739%09%23FFFFFF,green/K10881%09%23FFFFFF,green/K03033%09%23FFFFFF,green/K…
hsa05168	Herpes simplex virus 1 infection	Human Diseases	Infectious disease: viral	95	12	107	493	9.82129e-06	0.000213449	ENSG00000130844(ZNF331),ENSG00000159882(ZNF230),ENSG00000187187(ZNF546),ENSG00000204514(ZNF814),ENSG00000197863(ZNF790),ENSG00000164342(TLR3),ENSG00000263002(ZNF234),ENSG00000145675(PIK3R1),ENSG00000172888(ZNF621),ENSG00000198105(ZNF248),ENSG00000234444(ZNF736),ENSG00000278318(ZNF229),ENSG00000144026(ZNF514),ENSG00000165699(TSC1),ENSG00000237440(ZNF737),ENSG00000175322(ZNF519),ENSG00000196705(ZNF…	ENSG00000030110(BAK1),ENSG00000111786(SRSF9),ENSG00000187840(EIF4EBP1),ENSG00000142208(AKT1),ENSG00000184216(IRAK1),ENSG00000087088(BAX),ENSG00000206503(HLA-A),ENSG00000119718(EIF2B2),ENSG00000183684(ALYREF),ENSG00000172531(PPP1CA),ENSG00000168040(FADD),ENSG00000108691(CCL2)	http://www.kegg.jp/kegg-bin/show_pathway?map05168/K02373%09%23FFFFFF,green/K09447%09%23FFFFFF,red/K04456%09%23FFFFFF,green/K05410%09%23FFFFFF,red/K03754%09%23FFFFFF,green/K05401%09%23FFFFFF,red/K14021%09%23FFFFFF,green/K12881%09%23FFFFFF,green/K14624%09%23FFFFFF,green/K21123%09%23FFFFFF,green/K04730%09%23FFFFFF,green/K02649%09%23FFFFFF,red/K04693%09%23FFFFFF,red/K02084%09%23FFFFFF,red/K09849%09%2…
hsa04723	Retrograde endocannabinoid signaling	Organismal Systems	Nervous system	10	27	37	141	0.000216452	0.0044102	ENSG00000111664(GNB3),ENSG00000157388(CACNA1D),ENSG00000111886(GABRR2),ENSG00000166206(GABRB3),ENSG00000161048(NAPEPLD),ENSG00000178127(NDUFV2),ENSG00000120251(GRIA2),ENSG00000173175(ADCY5),ENSG00000118432(CNR1),ENSG00000102287(GABRE)	ENSG00000168653(NDUFS5),ENSG00000119421(NDUFA8),ENSG00000115286(NDUFS7),ENSG00000110717(NDUFS8),ENSG00000137841(PLCB2),ENSG00000109390(NDUFC1),ENSG00000160194(NDUFV3),ENSG00000065518(NDUFB4),ENSG00000131495(NDUFA2),ENSG00000121281(ADCY7),ENSG00000127920(GNG11),ENSG00000213619(NDUFS3),ENSG00000185633(NDUFA4L2),ENSG00000174021(GNG5),ENSG00000004779(NDUFAB1),ENSG00000119013(NDUFB3),ENSG00000147684(N…	http://www.kegg.jp/kegg-bin/show_pathway?map04723/K03959%09%23FFFFFF,green/K03946%09%23FFFFFF,green/K04546%09%23FFFFFF,green/K03963%09%23FFFFFF,green/K05181%09%23FFFFFF,red/K04542%09%23FFFFFF,green/K03960%09%23FFFFFF,green/K03948%09%23FFFFFF,green/K03945%09%23FFFFFF,green/K03936%09%23FFFFFF,green/K05190%09%23FFFFFF,purple/K03947%09%23FFFFFF,green/K11351%09%23FFFFFF,green/K07825%09%23FFFFFF,red/K0…
hsa05017	Spinocerebellar ataxia	Human Diseases	Neurodegenerative disease	15	22	37	142	0.000252298	0.00483819	ENSG00000055917(PUM2),ENSG00000120251(GRIA2),ENSG00000161509(GRIN2C),ENSG00000168214(RBPJ),ENSG00000173406(DAB1),ENSG00000131398(KCNC3),ENSG00000083290(ULK2),ENSG00000189056(RELN),ENSG00000145675(PIK3R1),ENSG00000116032(GRIN3B),ENSG00000183454(GRIN2A),ENSG00000124788(ATXN1),ENSG00000106588(PSMA2),ENSG00000069667(RORA),ENSG00000066739(ATG2B)	ENSG00000100804(PSMB5),ENSG00000159377(PSMB4),ENSG00000103035(PSMD7),ENSG00000277791(PSMB3),ENSG00000172977(KAT5),ENSG00000165916(PSMC3),ENSG00000100764(PSMC1),ENSG00000159352(PSMD4),ENSG00000169100(SLC25A6),ENSG00000127922(SEM1),ENSG00000142507(PSMB6),ENSG00000123395(ATG101),ENSG00000108344(PSMD3),ENSG00000099341(PSMD8),ENSG00000013275(PSMC4),ENSG00000185627(PSMD13),ENSG00000136930(PSMB7),ENSG00…	http://www.kegg.jp/kegg-bin/show_pathway?map05017/K03031%09%23FFFFFF,green/K08532%09%23FFFFFF,red/K04889%09%23FFFFFF,red/K02649%09%23FFFFFF,red/K19730%09%23FFFFFF,green/K02732%09%23FFFFFF,green/K11304%09%23FFFFFF,green/K17906%09%23FFFFFF,red/K17943%09%23FFFFFF,red/K05858%09%23FFFFFF,green/K03033%09%23FFFFFF,green/K02735%09%23FFFFFF,green/K06691%09%23FFFFFF,green/K23616%09%23FFFFFF,red/K05211%09%2…
hsa04260	Cardiac muscle contraction	Organismal Systems	Circulatory system	3	19	22	83	0.00341718	0.0618889	ENSG00000065923(SLC9A7),ENSG00000157388(CACNA1D),ENSG00000165995(CACNB2)	ENSG00000112695(COX7A2),ENSG00000173660(UQCRH),ENSG00000135940(COX5B),ENSG00000164405(UQCRQ),ENSG00000010256(UQCRC1),ENSG00000233954(UQCRHL),ENSG00000176340(COX8A),ENSG00000127184(COX7C),ENSG00000131174(COX7B),ENSG00000131143(COX4I1),ENSG00000114854(TNNC1),ENSG00000198467(TPM2),ENSG00000179091(CYC1),ENSG00000164919(COX6C),ENSG00000126267(COX6B1),ENSG00000115944(COX7A2L),ENSG00000156467(UQCRB),ENS…	http://www.kegg.jp/kegg-bin/show_pathway?map04260/K02267%09%23FFFFFF,green/K02272%09%23FFFFFF,green/K00414%09%23FFFFFF,green/K02270%09%23FFFFFF,green/K00418%09%23FFFFFF,green/K02273%09%23FFFFFF,green/K00413%09%23FFFFFF,green/K02266%09%23FFFFFF,green/K02264%09%23FFFFFF,green/K02271%09%23FFFFFF,green/K05865%09%23FFFFFF,green/K02265%09%23FFFFFF,green/K04851%09%23FFFFFF,red/K12041%09%23FFFFFF,red/K00…
hsa03008	Ribosome biogenesis in eukaryotes	Genetic Information Processing	Translation	2	18	20	77	0.00653108	0.11206	ENSG00000114127(XRN1),ENSG00000112159(MDN1)	ENSG00000164967(RPP25L),ENSG00000109534(GAR1),ENSG00000100138(SNU13),ENSG00000105202(FBL),ENSG00000182117(NOP10),ENSG00000132661(NXT1),ENSG00000167272(POP5),ENSG00000145912(NHP2),ENSG00000242372(EIF6),ENSG00000178718(RPP25),ENSG00000254598(CSNK2A3),ENSG00000189306(RRP7A),ENSG00000132341(RAN),ENSG00000172336(POP7),ENSG00000126749(EMG1),ENSG00000177971(IMP3),ENSG00000141101(NOB1),ENSG00000136718(IM…	http://www.kegg.jp/kegg-bin/show_pathway?map03008/K03264%09%23FFFFFF,green/K07936%09%23FFFFFF,green/K14525%09%23FFFFFF,green/K14561%09%23FFFFFF,green/K11130%09%23FFFFFF,green/K11883%09%23FFFFFF,green/K14545%09%23FFFFFF,green/K14568%09%23FFFFFF,green/K11128%09%23FFFFFF,green/K03537%09%23FFFFFF,green/K14285%09%23FFFFFF,green/K14563%09%23FFFFFF,green/K12618%09%23FFFFFF,red/K14572%09%23FFFFFF,red/K14…
hsa05213	Endometrial cancer	Human Diseases	Cancer: specific types	8	8	16	58	0.00776621	0.126589	ENSG00000115904(SOS1),ENSG00000145675(PIK3R1),ENSG00000122008(POLK),ENSG00000118689(FOXO3),ENSG00000134982(APC),ENSG00000157764(BRAF),ENSG00000146648(EGFR),ENSG00000100485(SOS2)	ENSG00000174775(HRAS),ENSG00000136997(MYC),ENSG00000087088(BAX),ENSG00000030110(BAK1),ENSG00000142208(AKT1),ENSG00000126767(ELK1),ENSG00000130222(GADD45G),ENSG00000126934(MAP2K2)	http://www.kegg.jp/kegg-bin/show_pathway?map05213/K04361%09%23FFFFFF,red/K02085%09%23FFFFFF,red/K04369%09%23FFFFFF,green/K09408%09%23FFFFFF,red/K04402%09%23FFFFFF,green/K04365%09%23FFFFFF,red/K02159%09%23FFFFFF,green/K03099%09%23FFFFFF,red/K04375%09%23FFFFFF,green/K02833%09%23FFFFFF,green/K04456%09%23FFFFFF,green/K02649%09%23FFFFFF,red/K04377%09%23FFFFFF,green/K14021%09%23FFFFFF,green/K03511%09%2…
hsa05225	Hepatocellular carcinoma	Human Diseases	Cancer: specific types	18	17	35	165	0.0140914	0.218752	ENSG00000002745(WNT16),ENSG00000134982(APC),ENSG00000105810(CDK6),ENSG00000157764(BRAF),ENSG00000073584(SMARCE1),ENSG00000146648(EGFR),ENSG00000100485(SOS2),ENSG00000070018(LRP6),ENSG00000189079(ARID2),ENSG00000148082(SHC3),ENSG00000115904(SOS1),ENSG00000167244(IGF2),ENSG00000104290(FZD3),ENSG00000158955(WNT9B),ENSG00000106799(TGFBR1),ENSG00000145675(PIK3R1),ENSG00000122008(POLK),ENSG00000134245(…	ENSG00000130222(GADD45G),ENSG00000126767(ELK1),ENSG00000126934(MAP2K2),ENSG00000134184(GSTM1),ENSG00000163235(TGFA),ENSG00000135446(CDK4),ENSG00000105329(TGFB1),ENSG00000174775(HRAS),ENSG00000175634(RPS6KB2),ENSG00000136997(MYC),ENSG00000084207(GSTP1),ENSG00000087088(BAX),ENSG00000030110(BAK1),ENSG00000188064(WNT7B),ENSG00000169884(WNT10B),ENSG00000148834(GSTO1),ENSG00000142208(AKT1)	http://www.kegg.jp/kegg-bin/show_pathway?map05225/K00799%09%23FFFFFF,green/K08774%09%23FFFFFF,green/K04402%09%23FFFFFF,green/K01064%09%23FFFFFF,red/K23790%09%23FFFFFF,green/K04365%09%23FFFFFF,red/K13769%09%23FFFFFF,red/K02085%09%23FFFFFF,red/K02329%09%23FFFFFF,red/K02833%09%23FFFFFF,green/K02649%09%23FFFFFF,red/K00182%09%23FFFFFF,red/K11651%09%23FFFFFF,red/K04377%09%23FFFFFF,green/K02159%09%23FFF…
hsa05214	Glioma	Human Diseases	Cancer: specific types	9	9	18	75	0.0215532	0.315494	ENSG00000145675(PIK3R1),ENSG00000122008(POLK),ENSG00000148082(SHC3),ENSG00000115904(SOS1),ENSG00000100485(SOS2),ENSG00000146648(EGFR),ENSG00000157764(BRAF),ENSG00000113721(PDGFRB),ENSG00000105810(CDK6)	ENSG00000142208(AKT1),ENSG00000030110(BAK1),ENSG00000087088(BAX),ENSG00000174775(HRAS),ENSG00000163235(TGFA),ENSG00000135446(CDK4),ENSG00000126934(MAP2K2),ENSG00000130222(GADD45G),ENSG00000134072(CAMK1)	http://www.kegg.jp/kegg-bin/show_pathway?map05214/K04402%09%23FFFFFF,green/K03511%09%23FFFFFF,red/K04456%09%23FFFFFF,green/K05089%09%23FFFFFF,red/K14021%09%23FFFFFF,green/K04365%09%23FFFFFF,red/K02649%09%23FFFFFF,red/K08794%09%23FFFFFF,green/K04361%09%23FFFFFF,red/K03099%09%23FFFFFF,red/K17448%09%23FFFFFF,red/K04369%09%23FFFFFF,green/K02091%09%23FFFFFF,red/K02833%09%23FFFFFF,green/K02159%09%23FFF…
hsa05210	Colorectal cancer	Human Diseases	Cancer: specific types	8	12	20	86	0.0222588	0.315494	ENSG00000134982(APC),ENSG00000157764(BRAF),ENSG00000146648(EGFR),ENSG00000100485(SOS2),ENSG00000115904(SOS1),ENSG00000106799(TGFBR1),ENSG00000122008(POLK),ENSG00000145675(PIK3R1)	ENSG00000169750(RAC3),ENSG00000163235(TGFA),ENSG00000105329(TGFB1),ENSG00000130222(GADD45G),ENSG00000126934(MAP2K2),ENSG00000136997(MYC),ENSG00000170345(FOS),ENSG00000087088(BAX),ENSG00000175634(RPS6KB2),ENSG00000174775(HRAS),ENSG00000142208(AKT1),ENSG00000030110(BAK1)	http://www.kegg.jp/kegg-bin/show_pathway?map05210/K04379%09%23FFFFFF,green/K02085%09%23FFFFFF,red/K02833%09%23FFFFFF,green/K07861%09%23FFFFFF,green/K04361%09%23FFFFFF,red/K04365%09%23FFFFFF,red/K04377%09%23FFFFFF,green/K04402%09%23FFFFFF,green/K13375%09%23FFFFFF,green/K04456%09%23FFFFFF,green/K02159%09%23FFFFFF,green/K04369%09%23FFFFFF,green/K04674%09%23FFFFFF,red/K02649%09%23FFFFFF,red/K08774%09…
hsa05220	Chronic myeloid leukemia	Human Diseases	Cancer: specific types	8	10	18	76	0.0244965	0.332745	ENSG00000115904(SOS1),ENSG00000148082(SHC3),ENSG00000106799(TGFBR1),ENSG00000145675(PIK3R1),ENSG00000122008(POLK),ENSG00000105810(CDK6),ENSG00000157764(BRAF),ENSG00000100485(SOS2)	ENSG00000174775(HRAS),ENSG00000136997(MYC),ENSG00000087088(BAX),ENSG00000030110(BAK1),ENSG00000142208(AKT1),ENSG00000130222(GADD45G),ENSG00000159692(CTBP1),ENSG00000126934(MAP2K2),ENSG00000135446(CDK4),ENSG00000105329(TGFB1)	http://www.kegg.jp/kegg-bin/show_pathway?map05220/K02089%09%23FFFFFF,green/K04365%09%23FFFFFF,red/K04674%09%23FFFFFF,red/K17448%09%23FFFFFF,red/K04496%09%23FFFFFF,green/K14021%09%23FFFFFF,green/K02833%09%23FFFFFF,green/K02159%09%23FFFFFF,green/K04402%09%23FFFFFF,green/K02091%09%23FFFFFF,red/K02649%09%23FFFFFF,red/K04456%09%23FFFFFF,green/K03511%09%23FFFFFF,red/K03099%09%23FFFFFF,red/K13375%09%23F…
hsa05223	Non-small cell lung cancer	Human Diseases	Cancer: specific types	9	8	17	72	0.029109	0.379581	ENSG00000155980(KIF5A),ENSG00000146648(EGFR),ENSG00000100485(SOS2),ENSG00000105810(CDK6),ENSG00000157764(BRAF),ENSG00000118689(FOXO3),ENSG00000145675(PIK3R1),ENSG00000122008(POLK),ENSG00000115904(SOS1)	ENSG00000163235(TGFA),ENSG00000135446(CDK4),ENSG00000130222(GADD45G),ENSG00000126934(MAP2K2),ENSG00000142208(AKT1),ENSG00000030110(BAK1),ENSG00000087088(BAX),ENSG00000174775(HRAS)	http://www.kegg.jp/kegg-bin/show_pathway?map05223/K02089%09%23FFFFFF,green/K14021%09%23FFFFFF,green/K08774%09%23FFFFFF,green/K02091%09%23FFFFFF,red/K02833%09%23FFFFFF,green/K04365%09%23FFFFFF,red/K04369%09%23FFFFFF,green/K04402%09%23FFFFFF,green/K02649%09%23FFFFFF,red/K02159%09%23FFFFFF,green/K03511%09%23FFFFFF,red/K09408%09%23FFFFFF,red/K04361%09%23FFFFFF,red/K04456%09%23FFFFFF,green/K10396%09%2…
hsa01521	EGFR tyrosine kinase inhibitor resistance	Human Diseases	Drug resistance: antineoplastic	10	8	18	79	0.0351579	0.43908	ENSG00000196712(NF1),ENSG00000100485(SOS2),ENSG00000146648(EGFR),ENSG00000157764(BRAF),ENSG00000113721(PDGFRB),ENSG00000118689(FOXO3),ENSG00000145675(PIK3R1),ENSG00000096968(JAK2),ENSG00000148082(SHC3),ENSG00000115904(SOS1)	ENSG00000163235(TGFA),ENSG00000126934(MAP2K2),ENSG00000142208(AKT1),ENSG00000187840(EIF4EBP1),ENSG00000087088(BAX),ENSG00000174775(HRAS),ENSG00000167601(AXL),ENSG00000175634(RPS6KB2)	http://www.kegg.jp/kegg-bin/show_pathway?map01521/K05115%09%23FFFFFF,green/K02159%09%23FFFFFF,green/K17448%09%23FFFFFF,red/K03099%09%23FFFFFF,red/K05089%09%23FFFFFF,red/K02649%09%23FFFFFF,red/K08774%09%23FFFFFF,green/K09408%09%23FFFFFF,red/K04456%09%23FFFFFF,green/K04447%09%23FFFFFF,red/K04361%09%23FFFFFF,red/K04369%09%23FFFFFF,green/K04365%09%23FFFFFF,red/K08052%09%23FFFFFF,red/K07205%09%23FFFFF…
hsa03020	RNA polymerase	Genetic Information Processing	Transcription	0	9	9	32	0.0363655	0.43908	-	ENSG00000161980(POLR3K),ENSG00000105258(POLR2I),ENSG00000177700(POLR2L),ENSG00000100142(POLR2F),ENSG00000100413(POLR3H),ENSG00000005075(POLR2J),ENSG00000066379(POLR1H),ENSG00000168002(POLR2G),ENSG00000099817(POLR2E)	http://www.kegg.jp/kegg-bin/show_pathway?map03020/K03015%09%23FFFFFF,green/K03000%09%23FFFFFF,green/K03022%09%23FFFFFF,green/K03017%09%23FFFFFF,green/K03014%09%23FFFFFF,green/K03007%09%23FFFFFF,green/K03008%09%23FFFFFF,green/K03013%09%23FFFFFF,green/K03019%09%23FFFFFF,green/
hsa04150	mTOR signaling pathway	Environmental Information Processing	Signal transduction	18	13	31	154	0.0390158	0.454255	ENSG00000134245(WNT2B),ENSG00000165699(TSC1),ENSG00000145675(PIK3R1),ENSG00000104290(FZD3),ENSG00000158955(WNT9B),ENSG00000134324(LPIN1),ENSG00000115904(SOS1),ENSG00000217128(FNIP1),ENSG00000070018(LRP6),ENSG00000052795(FNIP2),ENSG00000100485(SOS2),ENSG00000168209(DDIT4),ENSG00000266173(STRADA),ENSG00000083290(ULK2),ENSG00000157764(BRAF),ENSG00000162409(PRKAA2),ENSG00000164327(RICTOR),ENSG0000000…	ENSG00000142208(AKT1),ENSG00000167965(MLST8),ENSG00000187840(EIF4EBP1),ENSG00000116586(LAMTOR2),ENSG00000169884(WNT10B),ENSG00000149357(LAMTOR1),ENSG00000188064(WNT7B),ENSG00000128524(ATP6V1F),ENSG00000174775(HRAS),ENSG00000175634(RPS6KB2),ENSG00000103257(SLC7A5),ENSG00000126934(MAP2K2),ENSG00000188186(LAMTOR4)	http://www.kegg.jp/kegg-bin/show_pathway?map04150/K07198%09%23FFFFFF,red/K08267%09%23FFFFFF,red/K08271%09%23FFFFFF,red/K04365%09%23FFFFFF,red/K04688%09%23FFFFFF,green/K02649%09%23FFFFFF,red/K01064%09%23FFFFFF,red/K20400%09%23FFFFFF,red/K07206%09%23FFFFFF,red/K08269%09%23FFFFFF,red/K20398%09%23FFFFFF,green/K08270%09%23FFFFFF,red/K04369%09%23FFFFFF,green/K20399%09%23FFFFFF,green/K03099%09%23FFFFFF,…
hsa00061	Fatty acid biosynthesis	Metabolism	Lipid metabolism	3	3	6	19	0.0489411	0.53792	ENSG00000164398(ACSL6),ENSG00000076555(ACACB),ENSG00000103740(ACSBG1)	ENSG00000204228(HSD17B8),ENSG00000004779(NDUFAB1),ENSG00000116353(MECR)	http://www.kegg.jp/kegg-bin/show_pathway?map00061/K01897%09%23FFFFFF,red/K15013%09%23FFFFFF,red/K13370%09%23FFFFFF,green/K03955%09%23FFFFFF,green/K07512%09%23FFFFFF,green/K01946%09%23FFFFFF,red/
hsa04137	Mitophagy - animal	Cellular Processes	Transport and catabolism	3	13	16	71	0.0495018	0.53792	ENSG00000118689(FOXO3),ENSG00000183735(TBK1),ENSG00000104765(BNIP3L)	ENSG00000174775(HRAS),ENSG00000161011(SQSTM1),ENSG00000143947(RPS27A),ENSG00000247077(PGAM5),ENSG00000139112(GABARAPL1),ENSG00000258102(MAP1LC3B2),ENSG00000150991(UBC),ENSG00000221983(UBA52),ENSG00000170315(UBB),ENSG00000196683(TOMM7),ENSG00000170296(GABARAP),ENSG00000254598(CSNK2A3),ENSG00000214253(FIS1)	http://www.kegg.jp/kegg-bin/show_pathway?map04137/K17771%09%23FFFFFF,green/K14381%09%23FFFFFF,green/K03097%09%23FFFFFF,green/K15637%09%23FFFFFF,green/K08341%09%23FFFFFF,green/K02977%09%23FFFFFF,green/K10435%09%23FFFFFF,green/K05410%09%23FFFFFF,red/K17969%09%23FFFFFF,green/K04551%09%23FFFFFF,green/K02833%09%23FFFFFF,green/K15465%09%23FFFFFF,red/K09408%09%23FFFFFF,red/K08770%09%23FFFFFF,green/K0292…
hsa05224	Breast cancer	Human Diseases	Cancer: specific types	17	12	29	146	0.0520212	0.547062	ENSG00000148082(SHC3),ENSG00000115904(SOS1),ENSG00000070018(LRP6),ENSG00000104290(FZD3),ENSG00000158955(WNT9B),ENSG00000145675(PIK3R1),ENSG00000122008(POLK),ENSG00000158815(FGF17),ENSG00000091831(ESR1),ENSG00000139618(BRCA2),ENSG00000134245(WNT2B),ENSG00000002745(WNT16),ENSG00000157764(BRAF),ENSG00000134982(APC),ENSG00000105810(CDK6),ENSG00000100485(SOS2),ENSG00000146648(EGFR)	ENSG00000174775(HRAS),ENSG00000175634(RPS6KB2),ENSG00000170345(FOS),ENSG00000087088(BAX),ENSG00000136997(MYC),ENSG00000169884(WNT10B),ENSG00000030110(BAK1),ENSG00000188064(WNT7B),ENSG00000142208(AKT1),ENSG00000126934(MAP2K2),ENSG00000130222(GADD45G),ENSG00000135446(CDK4)	http://www.kegg.jp/kegg-bin/show_pathway?map05224/K04369%09%23FFFFFF,green/K02091%09%23FFFFFF,red/K04379%09%23FFFFFF,green/K02649%09%23FFFFFF,red/K04358%09%23FFFFFF,red/K08775%09%23FFFFFF,red/K00572%09%23FFFFFF,green/K14021%09%23FFFFFF,green/K01357%09%23FFFFFF,green/K04377%09%23FFFFFF,green/K08550%09%23FFFFFF,red/K04365%09%23FFFFFF,red/K02833%09%23FFFFFF,green/K03511%09%23FFFFFF,red/K04688%09%23F…
hsa04926	Relaxin signaling pathway	Organismal Systems	Endocrine system	15	11	26	129	0.0544459	0.554668	ENSG00000111664(GNB3),ENSG00000165197(VEGFD),ENSG00000106799(TGFBR1),ENSG00000145675(PIK3R1),ENSG00000136160(EDNRB),ENSG00000081052(COL4A4),ENSG00000115904(SOS1),ENSG00000148082(SHC3),ENSG00000146648(EGFR),ENSG00000115966(ATF2),ENSG00000100485(SOS2),ENSG00000173175(ADCY5),ENSG00000146592(CREB5),ENSG00000108821(COL1A1),ENSG00000169031(COL4A3)	ENSG00000142208(AKT1),ENSG00000137841(PLCB2),ENSG00000170345(FOS),ENSG00000174775(HRAS),ENSG00000121281(ADCY7),ENSG00000127920(GNG11),ENSG00000174021(GNG5),ENSG00000105329(TGFB1),ENSG00000107175(CREB3),ENSG00000126934(MAP2K2),ENSG00000188130(MAPK12)	http://www.kegg.jp/kegg-bin/show_pathway?map04926/K04542%09%23FFFFFF,green/K04369%09%23FFFFFF,green/K03099%09%23FFFFFF,red/K06237%09%23FFFFFF,red/K05858%09%23FFFFFF,green/K06236%09%23FFFFFF,red/K04361%09%23FFFFFF,red/K08045%09%23FFFFFF,red/K04456%09%23FFFFFF,green/K05449%09%23FFFFFF,red/K04379%09%23FFFFFF,green/K17448%09%23FFFFFF,red/K08047%09%23FFFFFF,green/K04198%09%23FFFFFF,red/K02649%09%23FFF…
hsa05205	Proteoglycans in cancer	Human Diseases	Cancer: overview	21	17	38	202	0.0607687	0.600321	ENSG00000100485(SOS2),ENSG00000146648(EGFR),ENSG00000196914(ARHGEF12),ENSG00000138193(PLCE1),ENSG00000157764(BRAF),ENSG00000108821(COL1A1),ENSG00000145362(ANK2),ENSG00000002745(WNT16),ENSG00000180353(HCLS1),ENSG00000134245(WNT2B),ENSG00000091831(ESR1),ENSG00000166225(FRS2),ENSG00000134318(ROCK2),ENSG00000145675(PIK3R1),ENSG00000136869(TLR4),ENSG00000077157(PPP1R12B),ENSG00000158955(WNT9B),ENSG000…	ENSG00000105329(TGFB1),ENSG00000126934(MAP2K2),ENSG00000126767(ELK1),ENSG00000135404(CD63),ENSG00000188130(MAPK12),ENSG00000128591(FLNC),ENSG00000172531(PPP1CA),ENSG00000141968(VAV1),ENSG00000142208(AKT1),ENSG00000090447(TFAP4),ENSG00000233608(TWIST2),ENSG00000169884(WNT10B),ENSG00000188064(WNT7B),ENSG00000168101(NUDT16L1),ENSG00000136997(MYC),ENSG00000175634(RPS6KB2),ENSG00000174775(HRAS)	http://www.kegg.jp/kegg-bin/show_pathway?map05205/K01357%09%23FFFFFF,green/K01064%09%23FFFFFF,red/K02649%09%23FFFFFF,red/K13769%09%23FFFFFF,red/K16867%09%23FFFFFF,green/K04441%09%23FFFFFF,green/K00182%09%23FFFFFF,red/K17388%09%23FFFFFF,red/K04375%09%23FFFFFF,green/K08550%09%23FFFFFF,red/K05730%09%23FFFFFF,green/K04365%09%23FFFFFF,red/K09108%09%23FFFFFF,green/K04456%09%23FFFFFF,green/K12461%09%23F…
hsa04550	Signaling pathways regulating pluripotency of stem cells	Cellular Processes	Cellular community - eukaryotes	18	10	28	143	0.0645929	0.619332	ENSG00000134352(IL6ST),ENSG00000145675(PIK3R1),ENSG00000113658(SMAD5),ENSG00000134245(WNT2B),ENSG00000140836(ZFHX3),ENSG00000169856(ONECUT1),ENSG00000156574(NODAL),ENSG00000096968(JAK2),ENSG00000104290(FZD3),ENSG00000158955(WNT9B),ENSG00000120693(SMAD9),ENSG00000136603(SKIL),ENSG00000113594(LIFR),ENSG00000002745(WNT16),ENSG00000114739(ACVR2B),ENSG00000080345(RIF1),ENSG00000204217(BMPR2),ENSG00000…	ENSG00000188064(WNT7B),ENSG00000169884(WNT10B),ENSG00000277258(PCGF2),ENSG00000142208(AKT1),ENSG00000174775(HRAS),ENSG00000136997(MYC),ENSG00000126934(MAP2K2),ENSG00000117318(ID3),ENSG00000130829(DUSP9),ENSG00000188130(MAPK12)	http://www.kegg.jp/kegg-bin/show_pathway?map04550/K17694%09%23FFFFFF,green/K05060%09%23FFFFFF,red/K02085%09%23FFFFFF,red/K00182%09%23FFFFFF,red/K18499%09%23FFFFFF,red/K11460%09%23FFFFFF,green/K04456%09%23FFFFFF,green/K09378%09%23FFFFFF,red/K04369%09%23FFFFFF,green/K01558%09%23FFFFFF,red/K02833%09%23FFFFFF,green/K16790%09%23FFFFFF,red/K13596%09%23FFFFFF,red/K05058%09%23FFFFFF,red/K01357%09%23FFFFF…
hsa04218	Cellular senescence	Cellular Processes	Cell growth and death	15	15	30	156	0.06977	0.649858	ENSG00000100968(NFATC4),ENSG00000020922(MRE11),ENSG00000149311(ATM),ENSG00000101096(NFATC2),ENSG00000103479(RBL2),ENSG00000163349(HIPK1),ENSG00000105810(CDK6),ENSG00000064393(HIPK2),ENSG00000110422(HIPK3),ENSG00000092439(TRPM7),ENSG00000165699(TSC1),ENSG00000118689(FOXO3),ENSG00000106799(TGFBR1),ENSG00000157388(CACNA1D),ENSG00000145675(PIK3R1)	ENSG00000135446(CDK4),ENSG00000105329(TGFB1),ENSG00000130222(GADD45G),ENSG00000126934(MAP2K2),ENSG00000206503(HLA-A),ENSG00000188130(MAPK12),ENSG00000169100(SLC25A6),ENSG00000112576(CCND3),ENSG00000172531(PPP1CA),ENSG00000187840(EIF4EBP1),ENSG00000142208(AKT1),ENSG00000101057(MYBL2),ENSG00000136997(MYC),ENSG00000161011(SQSTM1),ENSG00000174775(HRAS)	http://www.kegg.jp/kegg-bin/show_pathway?map04218/K02833%09%23FFFFFF,green/K14381%09%23FFFFFF,green/K04982%09%23FFFFFF,red/K17332%09%23FFFFFF,red/K17334%09%23FFFFFF,red/K04728%09%23FFFFFF,red/K04456%09%23FFFFFF,green/K13375%09%23FFFFFF,green/K04377%09%23FFFFFF,green/K04674%09%23FFFFFF,red/K10865%09%23FFFFFF,red/K21769%09%23FFFFFF,green/K06269%09%23FFFFFF,green/K06751%09%23FFFFFF,green/K02649%09%2…
hsa05216	Thyroid cancer	Human Diseases	Cancer: specific types	3	6	9	37	0.0827227	0.734066	ENSG00000047410(TPR),ENSG00000157764(BRAF),ENSG00000122008(POLK)	ENSG00000130222(GADD45G),ENSG00000126934(MAP2K2),ENSG00000030110(BAK1),ENSG00000174775(HRAS),ENSG00000136997(MYC),ENSG00000087088(BAX)	http://www.kegg.jp/kegg-bin/show_pathway?map05216/K14021%09%23FFFFFF,green/K04377%09%23FFFFFF,green/K04365%09%23FFFFFF,red/K03511%09%23FFFFFF,red/K04402%09%23FFFFFF,green/K02833%09%23FFFFFF,green/K02159%09%23FFFFFF,green/K04369%09%23FFFFFF,green/K09291%09%23FFFFFF,red/
hsa05212	Pancreatic cancer	Human Diseases	Cancer: specific types	7	9	16	76	0.0833143	0.734066	ENSG00000146648(EGFR),ENSG00000105810(CDK6),ENSG00000157764(BRAF),ENSG00000139618(BRCA2),ENSG00000106799(TGFBR1),ENSG00000122008(POLK),ENSG00000145675(PIK3R1)	ENSG00000135446(CDK4),ENSG00000163235(TGFA),ENSG00000105329(TGFB1),ENSG00000130222(GADD45G),ENSG00000169750(RAC3),ENSG00000142208(AKT1),ENSG00000030110(BAK1),ENSG00000087088(BAX),ENSG00000175634(RPS6KB2)	http://www.kegg.jp/kegg-bin/show_pathway?map05212/K14021%09%23FFFFFF,green/K02089%09%23FFFFFF,green/K13375%09%23FFFFFF,green/K08775%09%23FFFFFF,red/K04674%09%23FFFFFF,red/K04365%09%23FFFFFF,red/K02159%09%23FFFFFF,green/K02649%09%23FFFFFF,red/K08774%09%23FFFFFF,green/K04688%09%23FFFFFF,green/K02091%09%23FFFFFF,red/K07861%09%23FFFFFF,green/K04456%09%23FFFFFF,green/K04402%09%23FFFFFF,green/K04361%09…
hsa04540	Gap junction	Cellular Processes	Cellular community - eukaryotes	8	10	18	88	0.0868998	0.742078	ENSG00000146648(EGFR),ENSG00000075886(TUBA3D),ENSG00000100485(SOS2),ENSG00000173175(ADCY5),ENSG00000113721(PDGFRB),ENSG00000169967(MAP3K2),ENSG00000138669(PRKG2),ENSG00000115904(SOS1)	ENSG00000167553(TUBA1C),ENSG00000123416(TUBA1B),ENSG00000196230(TUBB),ENSG00000126934(MAP2K2),ENSG00000176014(TUBB6),ENSG00000137285(TUBB2B),ENSG00000137267(TUBB2A),ENSG00000137841(PLCB2),ENSG00000174775(HRAS),ENSG00000121281(ADCY7)	http://www.kegg.jp/kegg-bin/show_pathway?map04540/K04420%09%23FFFFFF,red/K04361%09%23FFFFFF,red/K07375%09%23FFFFFF,green/K08047%09%23FFFFFF,green/K03099%09%23FFFFFF,red/K08045%09%23FFFFFF,red/K04369%09%23FFFFFF,green/K19477%09%23FFFFFF,red/K05858%09%23FFFFFF,green/K05089%09%23FFFFFF,red/K02833%09%23FFFFFF,green/K07374%09%23FFFFFF,purple/
hsa05226	Gastric cancer	Human Diseases	Cancer: specific types	16	12	28	148	0.0913045	0.742078	ENSG00000070018(LRP6),ENSG00000115904(SOS1),ENSG00000148082(SHC3),ENSG00000158955(WNT9B),ENSG00000104290(FZD3),ENSG00000106799(TGFBR1),ENSG00000158815(FGF17),ENSG00000122008(POLK),ENSG00000145675(PIK3R1),ENSG00000134245(WNT2B),ENSG00000002745(WNT16),ENSG00000134193(REG4),ENSG00000134982(APC),ENSG00000157764(BRAF),ENSG00000146648(EGFR),ENSG00000100485(SOS2)	ENSG00000175634(RPS6KB2),ENSG00000174775(HRAS),ENSG00000136997(MYC),ENSG00000087088(BAX),ENSG00000165556(CDX2),ENSG00000188064(WNT7B),ENSG00000030110(BAK1),ENSG00000169884(WNT10B),ENSG00000142208(AKT1),ENSG00000130222(GADD45G),ENSG00000126934(MAP2K2),ENSG00000105329(TGFB1)	http://www.kegg.jp/kegg-bin/show_pathway?map05226/K04674%09%23FFFFFF,red/K04402%09%23FFFFFF,green/K04361%09%23FFFFFF,red/K04377%09%23FFFFFF,green/K22234%09%23FFFFFF,green/K14021%09%23FFFFFF,green/K13375%09%23FFFFFF,green/K01558%09%23FFFFFF,red/K04369%09%23FFFFFF,green/K00572%09%23FFFFFF,green/K04456%09%23FFFFFF,green/K04688%09%23FFFFFF,green/K03511%09%23FFFFFF,red/K03099%09%23FFFFFF,red/K00182%09…
hsa04978	Mineral absorption	Organismal Systems	Digestive system	4	9	13	60	0.0927989	0.742078	ENSG00000157087(ATP2B2),ENSG00000157214(STEAP2),ENSG00000198569(SLC34A3),ENSG00000092439(TRPM7)	ENSG00000087086(FTL),ENSG00000177556(ATOX1),ENSG00000125144(MT1G),ENSG00000125148(MT2A),ENSG00000198417(MT1F),ENSG00000167996(FTH1),ENSG00000205364(MT1M),ENSG00000205362(MT1A),ENSG00000169715(MT1E)	http://www.kegg.jp/kegg-bin/show_pathway?map04978/K14683%09%23FFFFFF,red/K04982%09%23FFFFFF,red/K00522%09%23FFFFFF,green/K13625%09%23FFFFFF,green/K05850%09%23FFFFFF,red/K14739%09%23FFFFFF,green/K14738%09%23FFFFFF,red/K07213%09%23FFFFFF,green/
hsa04935	Growth hormone synthesis, secretion and action	Organismal Systems	Endocrine system	14	9	23	119	0.0979685	0.742078	ENSG00000112964(GHR),ENSG00000143199(ADCY10),ENSG00000146592(CREB5),ENSG00000173175(ADCY5),ENSG00000100485(SOS2),ENSG00000064835(POU1F1),ENSG00000115966(ATF2),ENSG00000148082(SHC3),ENSG00000115904(SOS1),ENSG00000099769(IGFALS),ENSG00000096968(JAK2),ENSG00000157388(CACNA1D),ENSG00000145675(PIK3R1),ENSG00000157017(GHRL)	ENSG00000188130(MAPK12),ENSG00000126934(MAP2K2),ENSG00000107175(CREB3),ENSG00000121281(ADCY7),ENSG00000174775(HRAS),ENSG00000170345(FOS),ENSG00000162009(SSTR5),ENSG00000137841(PLCB2),ENSG00000142208(AKT1)	http://www.kegg.jp/kegg-bin/show_pathway?map04935/K04221%09%23FFFFFF,green/K11265%09%23FFFFFF,red/K05254%09%23FFFFFF,red/K08045%09%23FFFFFF,red/K09047%09%23FFFFFF,red/K05858%09%23FFFFFF,green/K04441%09%23FFFFFF,green/K04851%09%23FFFFFF,red/K08047%09%23FFFFFF,green/K02649%09%23FFFFFF,red/K03099%09%23FFFFFF,red/K04450%09%23FFFFFF,red/K04369%09%23FFFFFF,green/K04379%09%23FFFFFF,green/K05080%09%23FFF…
hsa00480	Glutathione metabolism	Metabolism	Metabolism of other amino acids	1	11	12	55	0.0994231	0.742078	ENSG00000128965(CHAC1)	ENSG00000167468(GPX4),ENSG00000117862(TXNDC12),ENSG00000160211(G6PD),ENSG00000233276(GPX1),ENSG00000134184(GSTM1),ENSG00000116649(SRM),ENSG00000115758(ODC1),ENSG00000117592(PRDX6),ENSG00000084207(GSTP1),ENSG00000006625(GGCT),ENSG00000148834(GSTO1)	http://www.kegg.jp/kegg-bin/show_pathway?map00480/K01581%09%23FFFFFF,green/K23790%09%23FFFFFF,green/K00799%09%23FFFFFF,green/K00036%09%23FFFFFF,green/K05361%09%23FFFFFF,green/K11188%09%23FFFFFF,green/K00682%09%23FFFFFF,green/K00797%09%23FFFFFF,green/K05360%09%23FFFFFF,green/K07232%09%23FFFFFF,red/K00432%09%23FFFFFF,green/
hsa05169	Epstein-Barr virus infection	Human Diseases	Infectious disease: viral	13	23	36	199	0.103739	0.742078	ENSG00000120868(APAF1),ENSG00000160654(CD3G),ENSG00000188833(ENTPD8),ENSG00000122008(POLK),ENSG00000138185(ENTPD1),ENSG00000145675(PIK3R1),ENSG00000095585(BLNK),ENSG00000168214(RBPJ),ENSG00000213928(IRF9),ENSG00000105810(CDK6),ENSG00000183735(TBK1),ENSG00000185507(IRF7),ENSG00000082512(TRAF5)	ENSG00000130706(ADRM1),ENSG00000184216(IRAK1),ENSG00000136997(MYC),ENSG00000087088(BAX),ENSG00000185627(PSMD13),ENSG00000013275(PSMC4),ENSG00000030110(BAK1),ENSG00000099341(PSMD8),ENSG00000164105(SAP30),ENSG00000142208(AKT1),ENSG00000112576(CCND3),ENSG00000127922(SEM1),ENSG00000168040(FADD),ENSG00000100764(PSMC1),ENSG00000165916(PSMC3),ENSG00000159352(PSMD4),ENSG00000108344(PSMD3),ENSG00000188130…	http://www.kegg.jp/kegg-bin/show_pathway?map05169/K14021%09%23FFFFFF,green/K06751%09%23FFFFFF,green/K02091%09%23FFFFFF,red/K05410%09%23FFFFFF,red/K04377%09%23FFFFFF,green/K03038%09%23FFFFFF,green/K04441%09%23FFFFFF,green/K03031%09%23FFFFFF,green/K02084%09%23FFFFFF,red/K04730%09%23FFFFFF,green/K01510%09%23FFFFFF,red/K03063%09%23FFFFFF,green/K03511%09%23FFFFFF,red/K10881%09%23FFFFFF,green/K02649%09…
hsa03040	Spliceosome	Genetic Information Processing	Transcription	1	24	25	132	0.104926	0.742078	ENSG00000198563(DDX39B)	ENSG00000124562(SNRPC),ENSG00000063244(U2AF2),ENSG00000125743(SNRPD2),ENSG00000182004(SNRPE),ENSG00000130520(LSM4),ENSG00000111786(SRSF9),ENSG00000204389(HSPA1A),ENSG00000160799(CCDC12),ENSG00000106245(BUD31),ENSG00000169976(SF3B5),ENSG00000169564(PCBP1),ENSG00000139343(SNRPF),ENSG00000130332(LSM7),ENSG00000089280(FUS),ENSG00000105618(PRPF31),ENSG00000204392(LSM2),ENSG00000100410(PHF5A),ENSG00000…	http://www.kegg.jp/kegg-bin/show_pathway?map03040/K12834%09%23FFFFFF,green/K11097%09%23FFFFFF,green/K12865%09%23FFFFFF,green/K13098%09%23FFFFFF,green/K03283%09%23FFFFFF,green/K12845%09%23FFFFFF,green/K12877%09%23FFFFFF,green/K12625%09%23FFFFFF,green/K21123%09%23FFFFFF,green/K12871%09%23FFFFFF,green/K12844%09%23FFFFFF,green/K12832%09%23FFFFFF,green/K11096%09%23FFFFFF,green/K11099%09%23FFFFFF,green…
hsa00290	Valine, leucine and isoleucine biosynthesis	Metabolism	Amino acid metabolism	0	2	2	4	0.105435	0.742078	-	ENSG00000139410(SDSL),ENSG00000105552(BCAT2)	http://www.kegg.jp/kegg-bin/show_pathway?map00290/K17989%09%23FFFFFF,green/K00826%09%23FFFFFF,green/
hsa05132	Salmonella infection	Human Diseases	Infectious disease: bacterial	16	28	44	249	0.105554	0.742078	ENSG00000249437(NAIP),ENSG00000114790(ARHGEF26),ENSG00000123570(RAB9B),ENSG00000135968(GCC2),ENSG00000075886(TUBA3D),ENSG00000155980(KIF5A),ENSG00000139144(PIK3C2G),ENSG00000011405(PIK3C2A),ENSG00000187240(DYNC2H1),ENSG00000157625(TAB3),ENSG00000124942(AHNAK),ENSG00000187554(TLR5),ENSG00000178996(SNX18),ENSG00000134318(ROCK2),ENSG00000196586(MYO6),ENSG00000136869(TLR4)	ENSG00000188130(MAPK12),ENSG00000111640(GAPDH),ENSG00000128591(FLNC),ENSG00000168040(FADD),ENSG00000104915(STX10),ENSG00000167553(TUBA1C),ENSG00000123416(TUBA1B),ENSG00000101608(MYL12A),ENSG00000149273(RPS3),ENSG00000126934(MAP2K2),ENSG00000196230(TUBB),ENSG00000087088(BAX),ENSG00000136810(TXN),ENSG00000170345(FOS),ENSG00000136997(MYC),ENSG00000184216(IRAK1),ENSG00000177105(RHOG),ENSG00000174775(…	http://www.kegg.jp/kegg-bin/show_pathway?map05132/K14021%09%23FFFFFF,green/K10396%09%23FFFFFF,red/K12807%09%23FFFFFF,red/K10160%09%23FFFFFF,red/K04441%09%23FFFFFF,green/K05755%09%23FFFFFF,green/K17388%09%23FFFFFF,red/K10358%09%23FFFFFF,red/K12755%09%23FFFFFF,green/K07375%09%23FFFFFF,green/K02985%09%23FFFFFF,green/K04379%09%23FFFFFF,green/K17274%09%23FFFFFF,green/K02833%09%23FFFFFF,green/K04369%09…
hsa05165	Human papillomavirus infection	Human Diseases	Infectious disease: viral	37	20	57	331	0.106987	0.742078	ENSG00000100060(MFNG),ENSG00000164342(TLR3),ENSG00000169231(THBS3),ENSG00000145675(PIK3R1),ENSG00000136457(CHAD),ENSG00000178184(PARD6G),ENSG00000165699(TSC1),ENSG00000134245(WNT2B),ENSG00000150672(DLG2),ENSG00000081052(COL4A4),ENSG00000105855(ITGB8),ENSG00000184384(MAML2),ENSG00000115904(SOS1),ENSG00000164171(ITGA2),ENSG00000053747(LAMA3),ENSG00000158955(WNT9B),ENSG00000104290(FZD3),ENSG00000073…	ENSG00000188064(WNT7B),ENSG00000030110(BAK1),ENSG00000169884(WNT10B),ENSG00000187840(EIF4EBP1),ENSG00000142208(AKT1),ENSG00000175634(RPS6KB2),ENSG00000174775(HRAS),ENSG00000113732(ATP6V0E1),ENSG00000128524(ATP6V1F),ENSG00000087088(BAX),ENSG00000107175(CREB3),ENSG00000126934(MAP2K2),ENSG00000206503(HLA-A),ENSG00000185825(BCAP31),ENSG00000117410(ATP6V0B),ENSG00000135446(CDK4),ENSG00000112576(CCND3)…	http://www.kegg.jp/kegg-bin/show_pathway?map05165/K03062%09%23FFFFFF,green/K07205%09%23FFFFFF,green/K04693%09%23FFFFFF,red/K07206%09%23FFFFFF,red/K03099%09%23FFFFFF,red/K04456%09%23FFFFFF,green/K14009%09%23FFFFFF,green/K00572%09%23FFFFFF,green/K02649%09%23FFFFFF,red/K09047%09%23FFFFFF,red/K12075%09%23FFFFFF,red/K06053%09%23FFFFFF,red/K04688%09%23FFFFFF,green/K02089%09%23FFFFFF,green/K10152%09%23F…
hsa02010	ABC transporters	Environmental Information Processing	Membrane transport	10	0	10	45	0.114194	0.775566	ENSG00000143921(ABCG8),ENSG00000154265(ABCA5),ENSG00000198691(ABCA4),ENSG00000115657(ABCB6),ENSG00000154263(ABCA10),ENSG00000064687(ABCA7),ENSG00000165029(ABCA1),ENSG00000154258(ABCA9),ENSG00000154262(ABCA6),ENSG00000023839(ABCC2)	-	http://www.kegg.jp/kegg-bin/show_pathway?map02010/K05661%09%23FFFFFF,red/K05644%09%23FFFFFF,red/K05652%09%23FFFFFF,red/K05648%09%23FFFFFF,red/K05651%09%23FFFFFF,red/K05641%09%23FFFFFF,red/K05649%09%23FFFFFF,red/K05684%09%23FFFFFF,red/K05666%09%23FFFFFF,red/K05645%09%23FFFFFF,red/
hsa01522	Endocrine resistance	Human Diseases	Drug resistance: antineoplastic	9	9	18	94	0.140197	0.93274	ENSG00000091831(ESR1),ENSG00000145675(PIK3R1),ENSG00000115904(SOS1),ENSG00000148082(SHC3),ENSG00000100197(CYP2D6),ENSG00000100485(SOS2),ENSG00000146648(EGFR),ENSG00000173175(ADCY5),ENSG00000157764(BRAF)	ENSG00000142208(AKT1),ENSG00000087088(BAX),ENSG00000170345(FOS),ENSG00000121281(ADCY7),ENSG00000174775(HRAS),ENSG00000175634(RPS6KB2),ENSG00000135446(CDK4),ENSG00000126934(MAP2K2),ENSG00000188130(MAPK12)	http://www.kegg.jp/kegg-bin/show_pathway?map01522/K04441%09%23FFFFFF,green/K02833%09%23FFFFFF,green/K03099%09%23FFFFFF,red/K04365%09%23FFFFFF,red/K17712%09%23FFFFFF,red/K08045%09%23FFFFFF,red/K08550%09%23FFFFFF,red/K04456%09%23FFFFFF,green/K02089%09%23FFFFFF,green/K17448%09%23FFFFFF,red/K02649%09%23FFFFFF,red/K04379%09%23FFFFFF,green/K04361%09%23FFFFFF,red/K04688%09%23FFFFFF,green/K02159%09%23FFF…
hsa04510	Focal adhesion	Cellular Processes	Cellular community - eukaryotes	24	11	35	200	0.150005	0.965054	ENSG00000146648(EGFR),ENSG00000100852(ARHGAP5),ENSG00000100485(SOS2),ENSG00000102755(FLT1),ENSG00000189056(RELN),ENSG00000168477(TNXB),ENSG00000113721(PDGFRB),ENSG00000108821(COL1A1),ENSG00000157764(BRAF),ENSG00000143127(ITGA10),ENSG00000169031(COL4A3),ENSG00000136457(CHAD),ENSG00000077157(PPP1R12B),ENSG00000165197(VEGFD),ENSG00000145675(PIK3R1),ENSG00000134318(ROCK2),ENSG00000169231(THBS3),ENSG0…	ENSG00000101608(MYL12A),ENSG00000188677(PARVB),ENSG00000126767(ELK1),ENSG00000128591(FLNC),ENSG00000169750(RAC3),ENSG00000112576(CCND3),ENSG00000141968(VAV1),ENSG00000172531(PPP1CA),ENSG00000101335(MYL9),ENSG00000142208(AKT1),ENSG00000174775(HRAS)	http://www.kegg.jp/kegg-bin/show_pathway?map04510/K04365%09%23FFFFFF,red/K06236%09%23FFFFFF,red/K10152%09%23FFFFFF,green/K00907%09%23FFFFFF,red/K17448%09%23FFFFFF,red/K06252%09%23FFFFFF,red/K06481%09%23FFFFFF,red/K05089%09%23FFFFFF,red/K04456%09%23FFFFFF,green/K12757%09%23FFFFFF,green/K06237%09%23FFFFFF,red/K04375%09%23FFFFFF,green/K06248%09%23FFFFFF,red/K02833%09%23FFFFFF,green/K12755%09%23FFFFF…
hsa04211	Longevity regulating pathway	Organismal Systems	Aging	9	8	17	89	0.150975	0.965054	ENSG00000146592(CREB5),ENSG00000162409(PRKAA2),ENSG00000115966(ATF2),ENSG00000173175(ADCY5),ENSG00000109819(PPARGC1A),ENSG00000118689(FOXO3),ENSG00000149212(SESN3),ENSG00000165699(TSC1),ENSG00000145675(PIK3R1)	ENSG00000123395(ATG101),ENSG00000107175(CREB3),ENSG00000087088(BAX),ENSG00000121281(ADCY7),ENSG00000175634(RPS6KB2),ENSG00000174775(HRAS),ENSG00000142208(AKT1),ENSG00000187840(EIF4EBP1)	http://www.kegg.jp/kegg-bin/show_pathway?map04211/K10141%09%23FFFFFF,red/K04450%09%23FFFFFF,red/K08045%09%23FFFFFF,red/K02649%09%23FFFFFF,red/K02833%09%23FFFFFF,green/K04688%09%23FFFFFF,green/K09408%09%23FFFFFF,red/K02159%09%23FFFFFF,green/K07202%09%23FFFFFF,red/K04456%09%23FFFFFF,green/K09048%09%23FFFFFF,green/K07205%09%23FFFFFF,green/K09047%09%23FFFFFF,red/K07206%09%23FFFFFF,red/K08047%09%23FFF…
hsa05218	Melanoma	Human Diseases	Cancer: specific types	7	7	14	72	0.163045	1	ENSG00000158815(FGF17),ENSG00000122008(POLK),ENSG00000145675(PIK3R1),ENSG00000146648(EGFR),ENSG00000105810(CDK6),ENSG00000113721(PDGFRB),ENSG00000157764(BRAF)	ENSG00000030110(BAK1),ENSG00000142208(AKT1),ENSG00000174775(HRAS),ENSG00000087088(BAX),ENSG00000130222(GADD45G),ENSG00000126934(MAP2K2),ENSG00000135446(CDK4)	http://www.kegg.jp/kegg-bin/show_pathway?map05218/K04369%09%23FFFFFF,green/K04365%09%23FFFFFF,red/K02833%09%23FFFFFF,green/K05089%09%23FFFFFF,red/K04358%09%23FFFFFF,red/K04456%09%23FFFFFF,green/K02159%09%23FFFFFF,green/K02091%09%23FFFFFF,red/K04402%09%23FFFFFF,green/K02089%09%23FFFFFF,green/K02649%09%23FFFFFF,red/K03511%09%23FFFFFF,red/K04361%09%23FFFFFF,red/K14021%09%23FFFFFF,green/
hsa00790	Folate biosynthesis	Metabolism	Metabolism of cofactors and vitamins	1	5	6	26	0.172123	1	ENSG00000129167(TPH1)	ENSG00000136877(FPGS),ENSG00000151552(QDPR),ENSG00000085662(AKR1B1),ENSG00000166228(PCBD1),ENSG00000150787(PTS)	http://www.kegg.jp/kegg-bin/show_pathway?map00790/K00011%09%23FFFFFF,green/K01724%09%23FFFFFF,green/K00502%09%23FFFFFF,red/K01930%09%23FFFFFF,green/K00357%09%23FFFFFF,green/K01737%09%23FFFFFF,green/
hsa00590	Arachidonic acid metabolism	Metabolism	Lipid metabolism	8	4	12	61	0.176021	1	ENSG00000179477(ALOX12B),ENSG00000138115(CYP2C8),ENSG00000179593(ALOX15B),ENSG00000186529(CYP4F3),ENSG00000138109(CYP2C9),ENSG00000165841(CYP2C19),ENSG00000130649(CYP2E1),ENSG00000213316(LTC4S)	ENSG00000148344(PTGES),ENSG00000188257(PLA2G2A),ENSG00000233276(GPX1),ENSG00000148334(PTGES2)	http://www.kegg.jp/kegg-bin/show_pathway?map00590/K08021%09%23FFFFFF,red/K07415%09%23FFFFFF,red/K08022%09%23FFFFFF,red/K05309%09%23FFFFFF,green/K00807%09%23FFFFFF,red/K17718%09%23FFFFFF,red/K17721%09%23FFFFFF,red/K17719%09%23FFFFFF,red/K01047%09%23FFFFFF,green/K17726%09%23FFFFFF,red/K00432%09%23FFFFFF,green/K15729%09%23FFFFFF,green/
hsa00982	Drug metabolism - cytochrome P450	Metabolism	Xenobiotics biodegradation and metabolism	9	4	13	67	0.176327	1	ENSG00000165841(CYP2C19),ENSG00000106258(CYP3A5),ENSG00000130649(CYP2E1),ENSG00000138109(CYP2C9),ENSG00000100197(CYP2D6),ENSG00000255974(CYP2A6),ENSG00000213759(UGT2B11),ENSG00000156096(UGT2B4),ENSG00000138115(CYP2C8)	ENSG00000148834(GSTO1),ENSG00000084207(GSTP1),ENSG00000108602(ALDH3A1),ENSG00000134184(GSTM1)	http://www.kegg.jp/kegg-bin/show_pathway?map00982/K07415%09%23FFFFFF,red/K00129%09%23FFFFFF,green/K17712%09%23FFFFFF,red/K17721%09%23FFFFFF,red/K23790%09%23FFFFFF,green/K00799%09%23FFFFFF,green/K00699%09%23FFFFFF,red/K17718%09%23FFFFFF,red/K17683%09%23FFFFFF,red/K17719%09%23FFFFFF,red/K17690%09%23FFFFFF,red/
hsa04215	Apoptosis - multiple species	Cellular Processes	Cell growth and death	2	5	7	32	0.180141	1	ENSG00000120868(APAF1),ENSG00000115760(BIRC6)	ENSG00000087088(BAX),ENSG00000030110(BAK1),ENSG00000115317(HTRA2),ENSG00000168040(FADD),ENSG00000176720(BOK)	http://www.kegg.jp/kegg-bin/show_pathway?map04215/K02561%09%23FFFFFF,green/K02159%09%23FFFFFF,green/K10586%09%23FFFFFF,red/K14021%09%23FFFFFF,green/K02373%09%23FFFFFF,green/K08669%09%23FFFFFF,green/K02084%09%23FFFFFF,red/
hsa04068	FoxO signaling pathway	Environmental Information Processing	Signal transduction	13	10	23	129	0.184659	1	ENSG00000106799(TGFBR1),ENSG00000145675(PIK3R1),ENSG00000166349(RAG1),ENSG00000118689(FOXO3),ENSG00000115904(SOS1),ENSG00000103479(RBL2),ENSG00000146648(EGFR),ENSG00000149311(ATM),ENSG00000142731(PLK4),ENSG00000100485(SOS2),ENSG00000168685(IL7R),ENSG00000162409(PRKAA2),ENSG00000157764(BRAF)	ENSG00000139112(GABARAPL1),ENSG00000142208(AKT1),ENSG00000174775(HRAS),ENSG00000130222(GADD45G),ENSG00000126457(PRMT1),ENSG00000170296(GABARAP),ENSG00000126934(MAP2K2),ENSG00000105329(TGFB1),ENSG00000051128(HOMER3),ENSG00000188130(MAPK12)	http://www.kegg.jp/kegg-bin/show_pathway?map04068/K04369%09%23FFFFFF,green/K05072%09%23FFFFFF,red/K09408%09%23FFFFFF,red/K04402%09%23FFFFFF,green/K08863%09%23FFFFFF,red/K07198%09%23FFFFFF,red/K04441%09%23FFFFFF,green/K04674%09%23FFFFFF,red/K02649%09%23FFFFFF,red/K08341%09%23FFFFFF,green/K04365%09%23FFFFFF,red/K04361%09%23FFFFFF,red/K15010%09%23FFFFFF,green/K04728%09%23FFFFFF,red/K13375%09%23FFFFF…
hsa05222	Small cell lung cancer	Human Diseases	Cancer: specific types	9	8	17	92	0.185802	1	ENSG00000105810(CDK6),ENSG00000169031(COL4A3),ENSG00000082512(TRAF5),ENSG00000081052(COL4A4),ENSG00000120868(APAF1),ENSG00000164171(ITGA2),ENSG00000053747(LAMA3),ENSG00000145675(PIK3R1),ENSG00000122008(POLK)	ENSG00000123975(CKS2),ENSG00000130222(GADD45G),ENSG00000135446(CDK4),ENSG00000173207(CKS1B),ENSG00000136997(MYC),ENSG00000087088(BAX),ENSG00000030110(BAK1),ENSG00000142208(AKT1)	http://www.kegg.jp/kegg-bin/show_pathway?map05222/K04402%09%23FFFFFF,green/K02219%09%23FFFFFF,green/K06240%09%23FFFFFF,red/K06237%09%23FFFFFF,red/K02084%09%23FFFFFF,red/K06481%09%23FFFFFF,red/K14021%09%23FFFFFF,green/K02089%09%23FFFFFF,green/K02159%09%23FFFFFF,green/K09849%09%23FFFFFF,red/K02091%09%23FFFFFF,red/K03511%09%23FFFFFF,red/K04377%09%23FFFFFF,green/K02649%09%23FFFFFF,red/K04456%09%23FFF…
hsa05211	Renal cell carcinoma	Human Diseases	Cancer: specific types	4	9	13	68	0.190592	1	ENSG00000145675(PIK3R1),ENSG00000115904(SOS1),ENSG00000157764(BRAF),ENSG00000100485(SOS2)	ENSG00000103363(ELOB),ENSG00000100387(RBX1),ENSG00000126934(MAP2K2),ENSG00000172379(ARNT2),ENSG00000174775(HRAS),ENSG00000142208(AKT1),ENSG00000105329(TGFB1),ENSG00000154582(ELOC),ENSG00000163235(TGFA)	http://www.kegg.jp/kegg-bin/show_pathway?map05211/K04365%09%23FFFFFF,red/K03873%09%23FFFFFF,green/K03872%09%23FFFFFF,green/K02649%09%23FFFFFF,red/K03868%09%23FFFFFF,green/K15589%09%23FFFFFF,green/K02833%09%23FFFFFF,green/K04369%09%23FFFFFF,green/K13375%09%23FFFFFF,green/K08774%09%23FFFFFF,green/K03099%09%23FFFFFF,red/K04456%09%23FFFFFF,green/
hsa03320	PPAR signaling pathway	Organismal Systems	Endocrine system	11	3	14	75	0.203889	1	ENSG00000134240(HMGCS2),ENSG00000205560(CPT1B),ENSG00000198814(GK),ENSG00000164398(ACSL6),ENSG00000166819(PLIN1),ENSG00000095637(SORBS1),ENSG00000167772(ANGPTL4),ENSG00000214456(PLIN5),ENSG00000186951(PPARA),ENSG00000103740(ACSBG1),ENSG00000110243(APOA5)	ENSG00000150991(UBC),ENSG00000100979(PLTP),ENSG00000173391(OLR1)	http://www.kegg.jp/kegg-bin/show_pathway?map03320/K08767%09%23FFFFFF,red/K08770%09%23FFFFFF,green/K01897%09%23FFFFFF,red/K20255%09%23FFFFFF,red/K15013%09%23FFFFFF,red/K01641%09%23FFFFFF,red/K08768%09%23FFFFFF,red/K07294%09%23FFFFFF,red/K19523%09%23FFFFFF,red/K09025%09%23FFFFFF,red/K08761%09%23FFFFFF,green/K00864%09%23FFFFFF,red/K06086%09%23FFFFFF,red/K08763%09%23FFFFFF,green/
hsa00310	Lysine degradation	Metabolism	Amino acid metabolism	10	2	12	63	0.206549	1	ENSG00000055609(KMT2C),ENSG00000167548(KMT2D),ENSG00000152952(PLOD2),ENSG00000008311(AASS),ENSG00000136169(SETDB2),ENSG00000116539(ASH1L),ENSG00000118058(KMT2A),ENSG00000181555(SETD2),ENSG00000005483(KMT2E),ENSG00000147548(NSD3)	ENSG00000105607(GCDH),ENSG00000188266(HYKK)	http://www.kegg.jp/kegg-bin/show_pathway?map00310/K14157%09%23FFFFFF,red/K09186%09%23FFFFFF,red/K11423%09%23FFFFFF,red/K06101%09%23FFFFFF,red/K09188%09%23FFFFFF,red/K11425%09%23FFFFFF,red/K00252%09%23FFFFFF,green/K09187%09%23FFFFFF,red/K09189%09%23FFFFFF,red/K18494%09%23FFFFFF,red/K18201%09%23FFFFFF,green/K13645%09%23FFFFFF,red/
hsa05166	Human T-cell leukemia virus 1 infection	Human Diseases	Infectious disease: viral	13	24	37	220	0.207046	1	ENSG00000146592(CREB5),ENSG00000053900(ANAPC4),ENSG00000149311(ATM),ENSG00000101096(NFATC2),ENSG00000100968(NFATC4),ENSG00000115966(ATF2),ENSG00000173175(ADCY5),ENSG00000114166(KAT2B),ENSG00000160654(CD3G),ENSG00000120738(EGR1),ENSG00000158711(ELK4),ENSG00000145675(PIK3R1),ENSG00000106799(TGFBR1)	ENSG00000137673(MMP7),ENSG00000112576(CCND3),ENSG00000169100(SLC25A6),ENSG00000132522(GPS2),ENSG00000105329(TGFB1),ENSG00000172977(KAT5),ENSG00000117399(CDC20),ENSG00000175592(FOSL1),ENSG00000135446(CDK4),ENSG00000206503(HLA-A),ENSG00000099901(RANBP1),ENSG00000126934(MAP2K2),ENSG00000107175(CREB3),ENSG00000126767(ELK1),ENSG00000132341(RAN),ENSG00000087088(BAX),ENSG00000170345(FOS),ENSG00000136997…	http://www.kegg.jp/kegg-bin/show_pathway?map05166/K25228%09%23FFFFFF,green/K00787%09%23FFFFFF,green/K02833%09%23FFFFFF,green/K04369%09%23FFFFFF,green/K17332%09%23FFFFFF,red/K04502%09%23FFFFFF,green/K13375%09%23FFFFFF,green/K04456%09%23FFFFFF,green/K03363%09%23FFFFFF,green/K04375%09%23FFFFFF,green/K08045%09%23FFFFFF,red/K06452%09%23FFFFFF,red/K02089%09%23FFFFFF,green/K02649%09%23FFFFFF,red/K09047%…
hsa00750	Vitamin B6 metabolism	Metabolism	Metabolism of cofactors and vitamins	0	2	2	6	0.216155	1	-	ENSG00000108439(PNPO),ENSG00000241360(PDXP)	http://www.kegg.jp/kegg-bin/show_pathway?map00750/K00275%09%23FFFFFF,green/K07758%09%23FFFFFF,green/
hsa00232	Caffeine metabolism	Metabolism	Biosynthesis of other secondary metabolites	2	0	2	6	0.216155	1	ENSG00000255974(CYP2A6),ENSG00000158125(XDH)	-	http://www.kegg.jp/kegg-bin/show_pathway?map00232/K17683%09%23FFFFFF,red/K00106%09%23FFFFFF,red/
hsa00440	Phosphonate and phosphinate metabolism	Metabolism	Metabolism of other amino acids	1	1	2	6	0.216155	1	ENSG00000138018(SELENOI)	ENSG00000111666(CHPT1)	http://www.kegg.jp/kegg-bin/show_pathway?map00440/K00993%09%23FFFFFF,red/K00994%09%23FFFFFF,green/
hsa04917	Prolactin signaling pathway	Organismal Systems	Endocrine system	8	5	13	70	0.220652	1	ENSG00000100485(SOS2),ENSG00000096968(JAK2),ENSG00000148082(SHC3),ENSG00000115904(SOS1),ENSG00000118689(FOXO3),ENSG00000091831(ESR1),ENSG00000145675(PIK3R1),ENSG00000113494(PRLR)	ENSG00000188130(MAPK12),ENSG00000126934(MAP2K2),ENSG00000170345(FOS),ENSG00000174775(HRAS),ENSG00000142208(AKT1)	http://www.kegg.jp/kegg-bin/show_pathway?map04917/K04456%09%23FFFFFF,green/K09408%09%23FFFFFF,red/K03099%09%23FFFFFF,red/K17448%09%23FFFFFF,red/K04379%09%23FFFFFF,green/K04447%09%23FFFFFF,red/K04441%09%23FFFFFF,green/K04369%09%23FFFFFF,green/K02833%09%23FFFFFF,green/K02649%09%23FFFFFF,red/K05081%09%23FFFFFF,red/K08550%09%23FFFFFF,red/
hsa05033	Nicotine addiction	Human Diseases	Substance dependence	7	1	8	40	0.225751	1	ENSG00000183454(GRIN2A),ENSG00000116032(GRIN3B),ENSG00000111886(GABRR2),ENSG00000166206(GABRB3),ENSG00000120251(GRIA2),ENSG00000102287(GABRE),ENSG00000161509(GRIN2C)	ENSG00000169217(CD2BP2)	http://www.kegg.jp/kegg-bin/show_pathway?map05033/K05211%09%23FFFFFF,red/K05185%09%23FFFFFF,red/K05190%09%23FFFFFF,purple/K05209%09%23FFFFFF,red/K05214%09%23FFFFFF,red/K05181%09%23FFFFFF,red/K05198%09%23FFFFFF,red/
hsa05163	Human cytomegalovirus infection	Human Diseases	Infectious disease: viral	17	20	37	223	0.232831	1	ENSG00000115904(SOS1),ENSG00000243646(IL10RB),ENSG00000134318(ROCK2),ENSG00000145675(PIK3R1),ENSG00000111664(GNB3),ENSG00000165699(TSC1),ENSG00000146592(CREB5),ENSG00000105810(CDK6),ENSG00000196914(ARHGEF12),ENSG00000183735(TBK1),ENSG00000173175(ADCY5),ENSG00000100485(SOS2),ENSG00000101096(NFATC2),ENSG00000115966(ATF2),ENSG00000082512(TRAF5),ENSG00000146648(EGFR),ENSG00000100968(NFATC4)	ENSG00000121281(ADCY7),ENSG00000175634(RPS6KB2),ENSG00000174775(HRAS),ENSG00000087088(BAX),ENSG00000136997(MYC),ENSG00000137841(PLCB2),ENSG00000030110(BAK1),ENSG00000142208(AKT1),ENSG00000187840(EIF4EBP1),ENSG00000168040(FADD),ENSG00000188130(MAPK12),ENSG00000169750(RAC3),ENSG00000108691(CCL2),ENSG00000126934(MAP2K2),ENSG00000206503(HLA-A),ENSG00000126767(ELK1),ENSG00000107175(CREB3),ENSG00000174…	http://www.kegg.jp/kegg-bin/show_pathway?map05163/K05410%09%23FFFFFF,red/K02089%09%23FFFFFF,green/K04450%09%23FFFFFF,red/K04375%09%23FFFFFF,green/K09849%09%23FFFFFF,red/K04377%09%23FFFFFF,green/K05858%09%23FFFFFF,green/K07205%09%23FFFFFF,green/K04456%09%23FFFFFF,green/K02159%09%23FFFFFF,green/K04542%09%23FFFFFF,green/K14021%09%23FFFFFF,green/K08047%09%23FFFFFF,green/K02091%09%23FFFFFF,red/K07206%…
hsa04310	Wnt signaling pathway	Environmental Information Processing	Signal transduction	13	15	28	166	0.240615	1	ENSG00000177565(TBL1XR1),ENSG00000002745(WNT16),ENSG00000134982(APC),ENSG00000100968(NFATC4),ENSG00000101096(NFATC2),ENSG00000106483(SFRP4),ENSG00000070018(LRP6),ENSG00000139292(LGR5),ENSG00000163637(PRICKLE2),ENSG00000104290(FZD3),ENSG00000158955(WNT9B),ENSG00000134318(ROCK2),ENSG00000134245(WNT2B)	ENSG00000112576(CCND3),ENSG00000137673(MMP7),ENSG00000107984(DKK1),ENSG00000169750(RAC3),ENSG00000159692(CTBP1),ENSG00000175592(FOSL1),ENSG00000254598(CSNK2A3),ENSG00000104332(SFRP1),ENSG00000136997(MYC),ENSG00000137841(PLCB2),ENSG00000175792(RUVBL1),ENSG00000188064(WNT7B),ENSG00000185269(NOTUM),ENSG00000169884(WNT10B),ENSG00000100387(RBX1)	http://www.kegg.jp/kegg-bin/show_pathway?map04310/K05858%09%23FFFFFF,green/K04496%09%23FFFFFF,green/K04499%09%23FFFFFF,green/K00572%09%23FFFFFF,green/K01397%09%23FFFFFF,green/K04511%09%23FFFFFF,red/K10152%09%23FFFFFF,green/K01558%09%23FFFFFF,red/K17388%09%23FFFFFF,red/K01357%09%23FFFFFF,green/K01064%09%23FFFFFF,red/K00182%09%23FFFFFF,red/K03097%09%23FFFFFF,green/K03068%09%23FFFFFF,red/K03868%09%2…
hsa04012	ErbB signaling pathway	Environmental Information Processing	Signal transduction	7	8	15	84	0.245129	1	ENSG00000146648(EGFR),ENSG00000100485(SOS2),ENSG00000157764(BRAF),ENSG00000143322(ABL2),ENSG00000145675(PIK3R1),ENSG00000148082(SHC3),ENSG00000115904(SOS1)	ENSG00000163235(TGFA),ENSG00000126767(ELK1),ENSG00000126934(MAP2K2),ENSG00000187840(EIF4EBP1),ENSG00000142208(AKT1),ENSG00000136997(MYC),ENSG00000174775(HRAS),ENSG00000175634(RPS6KB2)	http://www.kegg.jp/kegg-bin/show_pathway?map04012/K08774%09%23FFFFFF,green/K04369%09%23FFFFFF,green/K08887%09%23FFFFFF,red/K02833%09%23FFFFFF,green/K07205%09%23FFFFFF,green/K04375%09%23FFFFFF,green/K04456%09%23FFFFFF,green/K04361%09%23FFFFFF,red/K04688%09%23FFFFFF,green/K17448%09%23FFFFFF,red/K03099%09%23FFFFFF,red/K04377%09%23FFFFFF,green/K02649%09%23FFFFFF,red/K04365%09%23FFFFFF,red/
hsa04392	Hippo signaling pathway - multiple species	Environmental Information Processing	Signal transduction	4	2	6	29	0.245825	1	ENSG00000197410(DCHS2),ENSG00000131023(LATS1),ENSG00000169435(RASSF6),ENSG00000187079(TEAD1)	ENSG00000074219(TEAD2),ENSG00000197905(TEAD4)	http://www.kegg.jp/kegg-bin/show_pathway?map04392/K09854%09%23FFFFFF,red/K08791%09%23FFFFFF,red/K09448%09%23FFFFFF,purple/K16507%09%23FFFFFF,red/
hsa04216	Ferroptosis	Cellular Processes	Cell growth and death	2	6	8	41	0.247136	1	ENSG00000164398(ACSL6),ENSG00000047457(CP)	ENSG00000169564(PCBP1),ENSG00000167996(FTH1),ENSG00000258102(MAP1LC3B2),ENSG00000111684(LPCAT3),ENSG00000167468(GPX4),ENSG00000087086(FTL)	http://www.kegg.jp/kegg-bin/show_pathway?map04216/K13624%09%23FFFFFF,red/K12889%09%23FFFFFF,green/K00522%09%23FFFFFF,green/K05361%09%23FFFFFF,green/K13515%09%23FFFFFF,green/K13625%09%23FFFFFF,green/K01897%09%23FFFFFF,red/K10435%09%23FFFFFF,green/
hsa03440	Homologous recombination	Genetic Information Processing	Replication and repair	4	4	8	41	0.247136	1	ENSG00000136492(BRIP1),ENSG00000139618(BRCA2),ENSG00000020922(MRE11),ENSG00000149311(ATM)	ENSG00000106399(RPA3),ENSG00000106628(POLD2),ENSG00000175482(POLD4),ENSG00000127922(SEM1)	http://www.kegg.jp/kegg-bin/show_pathway?map03440/K04728%09%23FFFFFF,red/K03505%09%23FFFFFF,green/K08775%09%23FFFFFF,red/K10881%09%23FFFFFF,green/K10740%09%23FFFFFF,green/K02328%09%23FFFFFF,green/K15362%09%23FFFFFF,red/K10865%09%23FFFFFF,red/
hsa00980	Metabolism of xenobiotics by cytochrome P450	Metabolism	Xenobiotics biodegradation and metabolism	7	6	13	72	0.252546	1	ENSG00000106258(CYP3A5),ENSG00000130649(CYP2E1),ENSG00000138109(CYP2C9),ENSG00000255974(CYP2A6),ENSG00000100197(CYP2D6),ENSG00000156096(UGT2B4),ENSG00000213759(UGT2B11)	ENSG00000104808(DHDH),ENSG00000148834(GSTO1),ENSG00000108602(ALDH3A1),ENSG00000084207(GSTP1),ENSG00000134184(GSTM1),ENSG00000167600(CYP2S1)	http://www.kegg.jp/kegg-bin/show_pathway?map00980/K17719%09%23FFFFFF,red/K00129%09%23FFFFFF,green/K17712%09%23FFFFFF,red/K00699%09%23FFFFFF,red/K07420%09%23FFFFFF,green/K17690%09%23FFFFFF,red/K17683%09%23FFFFFF,red/K23790%09%23FFFFFF,green/K00799%09%23FFFFFF,green/K00078%09%23FFFFFF,green/K07415%09%23FFFFFF,red/
hsa05161	Hepatitis B	Human Diseases	Infectious disease: viral	15	12	27	161	0.255656	1	ENSG00000157764(BRAF),ENSG00000146592(CREB5),ENSG00000183735(TBK1),ENSG00000185507(IRF7),ENSG00000100485(SOS2),ENSG00000101096(NFATC2),ENSG00000115966(ATF2),ENSG00000100968(NFATC4),ENSG00000115904(SOS1),ENSG00000120868(APAF1),ENSG00000096968(JAK2),ENSG00000145675(PIK3R1),ENSG00000106799(TGFBR1),ENSG00000164342(TLR3),ENSG00000136869(TLR4)	ENSG00000168040(FADD),ENSG00000188130(MAPK12),ENSG00000126934(MAP2K2),ENSG00000126767(ELK1),ENSG00000107175(CREB3),ENSG00000105329(TGFB1),ENSG00000184216(IRAK1),ENSG00000174775(HRAS),ENSG00000170345(FOS),ENSG00000087088(BAX),ENSG00000136997(MYC),ENSG00000142208(AKT1)	http://www.kegg.jp/kegg-bin/show_pathway?map05161/K09447%09%23FFFFFF,red/K05401%09%23FFFFFF,red/K09047%09%23FFFFFF,red/K04375%09%23FFFFFF,green/K04674%09%23FFFFFF,red/K05410%09%23FFFFFF,red/K04377%09%23FFFFFF,green/K02373%09%23FFFFFF,green/K04369%09%23FFFFFF,green/K13375%09%23FFFFFF,green/K04456%09%23FFFFFF,green/K02649%09%23FFFFFF,red/K02159%09%23FFFFFF,green/K04441%09%23FFFFFF,green/K17334%09%2…
hsa04915	Estrogen signaling pathway	Organismal Systems	Endocrine system	11	12	23	136	0.262975	1	ENSG00000148082(SHC3),ENSG00000115904(SOS1),ENSG00000091831(ESR1),ENSG00000140396(NCOA2),ENSG00000145675(PIK3R1),ENSG00000146592(CREB5),ENSG00000204681(GABBR1),ENSG00000100485(SOS2),ENSG00000115966(ATF2),ENSG00000146648(EGFR),ENSG00000173175(ADCY5)	ENSG00000170345(FOS),ENSG00000204389(HSPA1A),ENSG00000137841(PLCB2),ENSG00000121281(ADCY7),ENSG00000186395(KRT10),ENSG00000174775(HRAS),ENSG00000142208(AKT1),ENSG00000004478(FKBP4),ENSG00000163235(TGFA),ENSG00000126934(MAP2K2),ENSG00000111057(KRT18),ENSG00000107175(CREB3)	http://www.kegg.jp/kegg-bin/show_pathway?map04915/K04379%09%23FFFFFF,green/K04450%09%23FFFFFF,red/K02649%09%23FFFFFF,red/K09048%09%23FFFFFF,green/K17448%09%23FFFFFF,red/K09047%09%23FFFFFF,red/K08045%09%23FFFFFF,red/K04615%09%23FFFFFF,red/K03283%09%23FFFFFF,green/K02833%09%23FFFFFF,green/K04456%09%23FFFFFF,green/K05858%09%23FFFFFF,green/K08047%09%23FFFFFF,green/K08774%09%23FFFFFF,green/K03099%09%2…
hsa03460	Fanconi anemia pathway	Genetic Information Processing	Replication and repair	6	4	10	54	0.263211	1	ENSG00000130997(POLN),ENSG00000139618(BRCA2),ENSG00000101751(POLI),ENSG00000136492(BRIP1),ENSG00000122008(POLK),ENSG00000009413(REV3L)	ENSG00000221829(FANCG),ENSG00000169689(CENPX),ENSG00000106399(RPA3),ENSG00000112039(FANCE)	http://www.kegg.jp/kegg-bin/show_pathway?map03460/K15360%09%23FFFFFF,green/K03511%09%23FFFFFF,red/K08775%09%23FFFFFF,red/K03510%09%23FFFFFF,red/K10740%09%23FFFFFF,green/K10894%09%23FFFFFF,green/K15362%09%23FFFFFF,red/K10892%09%23FFFFFF,green/K02350%09%23FFFFFF,red/K16618%09%23FFFFFF,red/
hsa03018	RNA degradation	Genetic Information Processing	Folding, sorting and degradation	7	7	14	79	0.264611	1	ENSG00000114127(XRN1),ENSG00000146453(PNLDC1),ENSG00000101104(PABPC1L),ENSG00000198677(TTC37),ENSG00000172795(DCP2),ENSG00000138767(CNOT6L),ENSG00000152520(PAN3)	ENSG00000077348(EXOSC5),ENSG00000164167(LSM6),ENSG00000075914(EXOSC7),ENSG00000204392(LSM2),ENSG00000130332(LSM7),ENSG00000175324(LSM1),ENSG00000130520(LSM4)	http://www.kegg.jp/kegg-bin/show_pathway?map03018/K12621%09%23FFFFFF,green/K12620%09%23FFFFFF,green/K12613%09%23FFFFFF,red/K12625%09%23FFFFFF,green/K12590%09%23FFFFFF,green/K12572%09%23FFFFFF,red/K12589%09%23FFFFFF,green/K12603%09%23FFFFFF,red/K12618%09%23FFFFFF,red/K13126%09%23FFFFFF,red/K01148%09%23FFFFFF,red/K12626%09%23FFFFFF,green/K12600%09%23FFFFFF,red/K12623%09%23FFFFFF,green/
hsa05340	Primary immunodeficiency	Human Diseases	Immune disease	3	4	7	36	0.271232	1	ENSG00000168685(IL7R),ENSG00000166349(RAG1),ENSG00000095585(BLNK)	ENSG00000196839(ADA),ENSG00000254126(CD8B2),ENSG00000172116(CD8B),ENSG00000064490(RFXANK)	http://www.kegg.jp/kegg-bin/show_pathway?map05340/K07371%09%23FFFFFF,red/K05072%09%23FFFFFF,red/K06459%09%23FFFFFF,green/K01488%09%23FFFFFF,green/K10628%09%23FFFFFF,red/K08062%09%23FFFFFF,green/
hsa05204	Chemical carcinogenesis - DNA adducts	Human Diseases	Cancer: overview	8	4	12	67	0.273638	1	ENSG00000255974(CYP2A6),ENSG00000156096(UGT2B4),ENSG00000213759(UGT2B11),ENSG00000138115(CYP2C8),ENSG00000106258(CYP3A5),ENSG00000130649(CYP2E1),ENSG00000165841(CYP2C19),ENSG00000138109(CYP2C9)	ENSG00000134184(GSTM1),ENSG00000151632(AKR1C2),ENSG00000148834(GSTO1),ENSG00000084207(GSTP1)	http://www.kegg.jp/kegg-bin/show_pathway?map05204/K17690%09%23FFFFFF,red/K07415%09%23FFFFFF,red/K00089%09%23FFFFFF,green/K00799%09%23FFFFFF,green/K17719%09%23FFFFFF,red/K17718%09%23FFFFFF,red/K17721%09%23FFFFFF,red/K17683%09%23FFFFFF,red/K23790%09%23FFFFFF,green/K00699%09%23FFFFFF,red/
hsa05221	Acute myeloid leukemia	Human Diseases	Cancer: specific types	6	6	12	67	0.273638	1	ENSG00000145675(PIK3R1),ENSG00000115904(SOS1),ENSG00000182578(CSF1R),ENSG00000100485(SOS2),ENSG00000157764(BRAF),ENSG00000109906(ZBTB16)	ENSG00000187840(EIF4EBP1),ENSG00000142208(AKT1),ENSG00000174775(HRAS),ENSG00000175634(RPS6KB2),ENSG00000136997(MYC),ENSG00000126934(MAP2K2)	http://www.kegg.jp/kegg-bin/show_pathway?map05221/K10055%09%23FFFFFF,red/K04377%09%23FFFFFF,green/K03099%09%23FFFFFF,red/K02833%09%23FFFFFF,green/K05090%09%23FFFFFF,red/K04369%09%23FFFFFF,green/K04688%09%23FFFFFF,green/K07205%09%23FFFFFF,green/K04456%09%23FFFFFF,green/K02649%09%23FFFFFF,red/K04365%09%23FFFFFF,red/
hsa00830	Retinol metabolism	Metabolism	Metabolism of cofactors and vitamins	8	4	12	68	0.291434	1	ENSG00000073067(CYP2W1),ENSG00000138109(CYP2C9),ENSG00000106258(CYP3A5),ENSG00000135437(RDH5),ENSG00000156096(UGT2B4),ENSG00000213759(UGT2B11),ENSG00000138115(CYP2C8),ENSG00000255974(CYP2A6)	ENSG00000073737(DHRS9),ENSG00000184254(ALDH1A3),ENSG00000167600(CYP2S1),ENSG00000185000(DGAT1)	http://www.kegg.jp/kegg-bin/show_pathway?map00830/K07249%09%23FFFFFF,green/K11149%09%23FFFFFF,green/K17718%09%23FFFFFF,red/K17683%09%23FFFFFF,red/K11155%09%23FFFFFF,green/K07423%09%23FFFFFF,red/K00061%09%23FFFFFF,red/K17719%09%23FFFFFF,red/K07420%09%23FFFFFF,green/K00699%09%23FFFFFF,red/K17690%09%23FFFFFF,red/
hsa04933	AGE-RAGE signaling pathway in diabetic complications	Human Diseases	Endocrine and metabolic disease	9	8	17	100	0.29491	1	ENSG00000165197(VEGFD),ENSG00000106799(TGFBR1),ENSG00000145675(PIK3R1),ENSG00000120738(EGR1),ENSG00000096968(JAK2),ENSG00000081052(COL4A4),ENSG00000138193(PLCE1),ENSG00000169031(COL4A3),ENSG00000108821(COL1A1)	ENSG00000142208(AKT1),ENSG00000137841(PLCB2),ENSG00000087088(BAX),ENSG00000174775(HRAS),ENSG00000135446(CDK4),ENSG00000105329(TGFB1),ENSG00000108691(CCL2),ENSG00000188130(MAPK12)	http://www.kegg.jp/kegg-bin/show_pathway?map04933/K04456%09%23FFFFFF,green/K02833%09%23FFFFFF,green/K02649%09%23FFFFFF,red/K14624%09%23FFFFFF,green/K04447%09%23FFFFFF,red/K04441%09%23FFFFFF,green/K05860%09%23FFFFFF,red/K04674%09%23FFFFFF,red/K06237%09%23FFFFFF,red/K05449%09%23FFFFFF,red/K13375%09%23FFFFFF,green/K05858%09%23FFFFFF,green/K02159%09%23FFFFFF,green/K09203%09%23FFFFFF,red/K02089%09%23F…
hsa04024	cAMP signaling pathway	Environmental Information Processing	Signal transduction	23	12	35	218	0.309244	1	ENSG00000157087(ATP2B2),ENSG00000161509(GRIN2C),ENSG00000143199(ADCY10),ENSG00000157764(BRAF),ENSG00000146592(CREB5),ENSG00000204681(GABBR1),ENSG00000106113(CRHR2),ENSG00000138193(PLCE1),ENSG00000173175(ADCY5),ENSG00000120251(GRIA2),ENSG00000010310(GIPR),ENSG00000070729(CNGB1),ENSG00000130396(AFDN),ENSG00000186951(PPARA),ENSG00000104899(AMH),ENSG00000180914(OXTR),ENSG00000157388(CACNA1D),ENSG0000…	ENSG00000172531(PPP1CA),ENSG00000141968(VAV1),ENSG00000169750(RAC3),ENSG00000126934(MAP2K2),ENSG00000107175(CREB3),ENSG00000159224(GIP),ENSG00000121281(ADCY7),ENSG00000170345(FOS),ENSG00000162009(SSTR5),ENSG00000122585(NPY),ENSG00000142208(AKT1),ENSG00000101335(MYL9)	http://www.kegg.jp/kegg-bin/show_pathway?map04024/K04579%09%23FFFFFF,red/K04615%09%23FFFFFF,red/K12755%09%23FFFFFF,green/K04379%09%23FFFFFF,green/K04229%09%23FFFFFF,red/K04665%09%23FFFFFF,red/K05211%09%23FFFFFF,red/K04580%09%23FFFFFF,red/K05850%09%23FFFFFF,red/K07861%09%23FFFFFF,green/K09047%09%23FFFFFF,red/K05702%09%23FFFFFF,red/K05198%09%23FFFFFF,red/K02649%09%23FFFFFF,red/K05254%09%23FFFFFF,re…
hsa04920	Adipocytokine signaling pathway	Organismal Systems	Endocrine system	9	3	12	69	0.309551	1	ENSG00000116678(LEPR),ENSG00000164398(ACSL6),ENSG00000205560(CPT1B),ENSG00000162409(PRKAA2),ENSG00000103740(ACSBG1),ENSG00000096968(JAK2),ENSG00000076555(ACACB),ENSG00000186951(PPARA),ENSG00000109819(PPARGC1A)	ENSG00000104825(NFKBIB),ENSG00000142208(AKT1),ENSG00000122585(NPY)	http://www.kegg.jp/kegg-bin/show_pathway?map04920/K15013%09%23FFFFFF,red/K01897%09%23FFFFFF,red/K04447%09%23FFFFFF,red/K04456%09%23FFFFFF,green/K07202%09%23FFFFFF,red/K07198%09%23FFFFFF,red/K02581%09%23FFFFFF,green/K05232%09%23FFFFFF,green/K01946%09%23FFFFFF,red/K19523%09%23FFFFFF,red/K05062%09%23FFFFFF,red/K07294%09%23FFFFFF,red/
hsa04914	Progesterone-mediated oocyte maturation	Organismal Systems	Endocrine system	11	6	17	101	0.309848	1	ENSG00000163806(SPDYA),ENSG00000173175(ADCY5),ENSG00000157764(BRAF),ENSG00000136206(SPDYE1),ENSG00000053900(ANAPC4),ENSG00000170092(SPDYE5),ENSG00000113742(CPEB4),ENSG00000173678(SPDYE2B),ENSG00000107864(CPEB3),ENSG00000145675(PIK3R1),ENSG00000205238(SPDYE2)	ENSG00000116670(MAD2L2),ENSG00000188130(MAPK12),ENSG00000079616(KIF22),ENSG00000142208(AKT1),ENSG00000121281(ADCY7),ENSG00000110200(ANAPC15)	http://www.kegg.jp/kegg-bin/show_pathway?map04914/K02649%09%23FFFFFF,red/K25228%09%23FFFFFF,green/K08694%09%23FFFFFF,red/K03351%09%23FFFFFF,red/K08045%09%23FFFFFF,red/K13728%09%23FFFFFF,green/K04456%09%23FFFFFF,green/K02602%09%23FFFFFF,red/K04365%09%23FFFFFF,red/K08047%09%23FFFFFF,green/K10403%09%23FFFFFF,green/K04441%09%23FFFFFF,green/
hsa05217	Basal cell carcinoma	Human Diseases	Cancer: specific types	6	5	11	63	0.316164	1	ENSG00000134245(WNT2B),ENSG00000122008(POLK),ENSG00000104290(FZD3),ENSG00000158955(WNT9B),ENSG00000134982(APC),ENSG00000002745(WNT16)	ENSG00000169884(WNT10B),ENSG00000030110(BAK1),ENSG00000188064(WNT7B),ENSG00000087088(BAX),ENSG00000130222(GADD45G)	http://www.kegg.jp/kegg-bin/show_pathway?map05217/K14021%09%23FFFFFF,green/K00572%09%23FFFFFF,green/K01558%09%23FFFFFF,red/K00182%09%23FFFFFF,red/K03511%09%23FFFFFF,red/K02085%09%23FFFFFF,red/K01357%09%23FFFFFF,green/K01064%09%23FFFFFF,red/K04402%09%23FFFFFF,green/K02159%09%23FFFFFF,green/K02329%09%23FFFFFF,red/
hsa04934	Cushing syndrome	Human Diseases	Endocrine and metabolic disease	17	8	25	154	0.325085	1	ENSG00000134982(APC),ENSG00000105810(CDK6),ENSG00000146592(CREB5),ENSG00000157764(BRAF),ENSG00000002745(WNT16),ENSG00000146648(EGFR),ENSG00000115966(ATF2),ENSG00000167548(KMT2D),ENSG00000173175(ADCY5),ENSG00000106113(CRHR2),ENSG00000158955(WNT9B),ENSG00000104290(FZD3),ENSG00000128655(PDE11A),ENSG00000108551(RASD1),ENSG00000134245(WNT2B),ENSG00000118058(KMT2A),ENSG00000157388(CACNA1D)	ENSG00000135446(CDK4),ENSG00000110711(AIP),ENSG00000107175(CREB3),ENSG00000126934(MAP2K2),ENSG00000137841(PLCB2),ENSG00000121281(ADCY7),ENSG00000188064(WNT7B),ENSG00000169884(WNT10B)	http://www.kegg.jp/kegg-bin/show_pathway?map04934/K04579%09%23FFFFFF,red/K09048%09%23FFFFFF,green/K00182%09%23FFFFFF,red/K05858%09%23FFFFFF,green/K09186%09%23FFFFFF,red/K13298%09%23FFFFFF,red/K00572%09%23FFFFFF,green/K08047%09%23FFFFFF,green/K04851%09%23FFFFFF,red/K02329%09%23FFFFFF,red/K09187%09%23FFFFFF,red/K04361%09%23FFFFFF,red/K04369%09%23FFFFFF,green/K17767%09%23FFFFFF,green/K07843%09%23FFF…
hsa04136	Autophagy - other	Cellular Processes	Transport and catabolism	2	4	6	32	0.32668	1	ENSG00000083290(ULK2),ENSG00000066739(ATG2B)	ENSG00000123395(ATG101),ENSG00000170296(GABARAP),ENSG00000167965(MLST8),ENSG00000139112(GABARAPL1)	http://www.kegg.jp/kegg-bin/show_pathway?map04136/K08269%09%23FFFFFF,red/K19730%09%23FFFFFF,green/K08266%09%23FFFFFF,green/K17906%09%23FFFFFF,red/K08341%09%23FFFFFF,green/
hsa04122	Sulfur relay system	Genetic Information Processing	Folding, sorting and degradation	0	2	2	8	0.332913	1	-	ENSG00000174177(CTU2),ENSG00000142544(CTU1)	http://www.kegg.jp/kegg-bin/show_pathway?map04122/K14169%09%23FFFFFF,green/K14168%09%23FFFFFF,green/
hsa05167	Kaposi sarcoma-associated herpesvirus infection	Human Diseases	Infectious disease: viral	11	20	31	194	0.333224	1	ENSG00000183735(TBK1),ENSG00000185507(IRF7),ENSG00000101096(NFATC2),ENSG00000100968(NFATC4),ENSG00000213928(IRF9),ENSG00000105810(CDK6),ENSG00000145675(PIK3R1),ENSG00000134352(IL6ST),ENSG00000164342(TLR3),ENSG00000111664(GNB3),ENSG00000096968(JAK2)	ENSG00000170315(UBB),ENSG00000126934(MAP2K2),ENSG00000206503(HLA-A),ENSG00000174021(GNG5),ENSG00000135446(CDK4),ENSG00000127920(GNG11),ENSG00000168040(FADD),ENSG00000150991(UBC),ENSG00000188130(MAPK12),ENSG00000221983(UBA52),ENSG00000030110(BAK1),ENSG00000258102(MAP1LC3B2),ENSG00000142208(AKT1),ENSG00000163739(CXCL1),ENSG00000174775(HRAS),ENSG00000124126(PREX1),ENSG00000170345(FOS),ENSG0000008708…	http://www.kegg.jp/kegg-bin/show_pathway?map05167/K12365%09%23FFFFFF,green/K06751%09%23FFFFFF,green/K02833%09%23FFFFFF,green/K02373%09%23FFFFFF,green/K05505%09%23FFFFFF,green/K04379%09%23FFFFFF,green/K07825%09%23FFFFFF,red/K04447%09%23FFFFFF,red/K04369%09%23FFFFFF,green/K04542%09%23FFFFFF,green/K02159%09%23FFFFFF,green/K14021%09%23FFFFFF,green/K05060%09%23FFFFFF,red/K05410%09%23FFFFFF,red/K02927%…
hsa00513	Various types of N-glycan biosynthesis	Metabolism	Glycan biosynthesis and metabolism	4	3	7	39	0.34599	1	ENSG00000112893(MAN2A1),ENSG00000198162(MAN1A2),ENSG00000126091(ST3GAL3),ENSG00000154080(CHST9)	ENSG00000129562(DAD1),ENSG00000214160(ALG3),ENSG00000033011(ALG1)	http://www.kegg.jp/kegg-bin/show_pathway?map00513/K09673%09%23FFFFFF,red/K12668%09%23FFFFFF,green/K03842%09%23FFFFFF,green/K03845%09%23FFFFFF,green/K01231%09%23FFFFFF,red/K00781%09%23FFFFFF,red/K01230%09%23FFFFFF,red/
hsa01524	Platinum drug resistance	Human Diseases	Drug resistance: antineoplastic	5	7	12	71	0.346566	1	ENSG00000023839(ABCC2),ENSG00000149311(ATM),ENSG00000120868(APAF1),ENSG00000009413(REV3L),ENSG00000145675(PIK3R1)	ENSG00000168040(FADD),ENSG00000134184(GSTM1),ENSG00000084207(GSTP1),ENSG00000087088(BAX),ENSG00000030110(BAK1),ENSG00000148834(GSTO1),ENSG00000142208(AKT1)	http://www.kegg.jp/kegg-bin/show_pathway?map01524/K05666%09%23FFFFFF,red/K23790%09%23FFFFFF,green/K04728%09%23FFFFFF,red/K02159%09%23FFFFFF,green/K04456%09%23FFFFFF,green/K02084%09%23FFFFFF,red/K14021%09%23FFFFFF,green/K02373%09%23FFFFFF,green/K02350%09%23FFFFFF,red/K00799%09%23FFFFFF,green/K02649%09%23FFFFFF,red/
hsa04114	Oocyte meiosis	Cellular Processes	Cell growth and death	13	8	21	130	0.353413	1	ENSG00000100918(REC8),ENSG00000173175(ADCY5),ENSG00000163806(SPDYA),ENSG00000170092(SPDYE5),ENSG00000053900(ANAPC4),ENSG00000113742(CPEB4),ENSG00000077935(SMC1B),ENSG00000136206(SPDYE1),ENSG00000107864(CPEB3),ENSG00000173678(SPDYE2B),ENSG00000065613(SLK),ENSG00000205238(SPDYE2),ENSG00000156509(FBXO43)	ENSG00000116670(MAD2L2),ENSG00000117399(CDC20),ENSG00000172531(PPP1CA),ENSG00000188130(MAPK12),ENSG00000100387(RBX1),ENSG00000121281(ADCY7),ENSG00000164611(PTTG1),ENSG00000110200(ANAPC15)	http://www.kegg.jp/kegg-bin/show_pathway?map04114/K02602%09%23FFFFFF,red/K10318%09%23FFFFFF,red/K04441%09%23FFFFFF,green/K03868%09%23FFFFFF,green/K03363%09%23FFFFFF,green/K08047%09%23FFFFFF,green/K08694%09%23FFFFFF,red/K03351%09%23FFFFFF,red/K06636%09%23FFFFFF,red/K08045%09%23FFFFFF,red/K08836%09%23FFFFFF,red/K13054%09%23FFFFFF,red/K06269%09%23FFFFFF,green/K06635%09%23FFFFFF,green/K25228%09%23FFF…
hsa03410	Base excision repair	Genetic Information Processing	Replication and repair	1	5	6	33	0.354467	1	ENSG00000140398(NEIL1)	ENSG00000103152(MPG),ENSG00000175482(POLD4),ENSG00000106628(POLD2),ENSG00000065057(NTHL1),ENSG00000115350(POLE4)	http://www.kegg.jp/kegg-bin/show_pathway?map03410/K02328%09%23FFFFFF,green/K10773%09%23FFFFFF,green/K03652%09%23FFFFFF,green/K10567%09%23FFFFFF,red/K03506%09%23FFFFFF,green/K03505%09%23FFFFFF,green/
hsa04910	Insulin signaling pathway	Organismal Systems	Endocrine system	15	7	22	137	0.359434	1	ENSG00000143627(PKLR),ENSG00000095637(SORBS1),ENSG00000163558(PRKCI),ENSG00000100485(SOS2),ENSG00000044446(PHKA2),ENSG00000162409(PRKAA2),ENSG00000119938(PPP1R3C),ENSG00000157764(BRAF),ENSG00000164776(PHKG1),ENSG00000145675(PIK3R1),ENSG00000165699(TSC1),ENSG00000076555(ACACB),ENSG00000109819(PPARGC1A),ENSG00000115904(SOS1),ENSG00000148082(SHC3)	ENSG00000126767(ELK1),ENSG00000126934(MAP2K2),ENSG00000172531(PPP1CA),ENSG00000187840(EIF4EBP1),ENSG00000142208(AKT1),ENSG00000175634(RPS6KB2),ENSG00000174775(HRAS)	http://www.kegg.jp/kegg-bin/show_pathway?map04910/K01946%09%23FFFFFF,red/K07206%09%23FFFFFF,red/K12406%09%23FFFFFF,red/K06269%09%23FFFFFF,green/K02649%09%23FFFFFF,red/K07198%09%23FFFFFF,red/K02833%09%23FFFFFF,green/K04688%09%23FFFFFF,green/K17448%09%23FFFFFF,red/K00871%09%23FFFFFF,red/K07189%09%23FFFFFF,red/K03099%09%23FFFFFF,red/K06069%09%23FFFFFF,red/K04375%09%23FFFFFF,green/K04369%09%23FFFFFF,…
hsa04390	Hippo signaling pathway	Environmental Information Processing	Signal transduction	17	8	25	157	0.362811	1	ENSG00000183682(BMP8A),ENSG00000163558(PRKCI),ENSG00000131023(LATS1),ENSG00000204217(BMPR2),ENSG00000134982(APC),ENSG00000081051(AFP),ENSG00000002745(WNT16),ENSG00000134245(WNT2B),ENSG00000178184(PARD6G),ENSG00000106799(TGFBR1),ENSG00000148204(CRB2),ENSG00000104290(FZD3),ENSG00000104899(AMH),ENSG00000158955(WNT9B),ENSG00000169435(RASSF6),ENSG00000187079(TEAD1),ENSG00000150672(DLG2)	ENSG00000105329(TGFB1),ENSG00000172531(PPP1CA),ENSG00000112576(CCND3),ENSG00000169884(WNT10B),ENSG00000188064(WNT7B),ENSG00000136997(MYC),ENSG00000197905(TEAD4),ENSG00000074219(TEAD2)	http://www.kegg.jp/kegg-bin/show_pathway?map04390/K06069%09%23FFFFFF,red/K00572%09%23FFFFFF,green/K01357%09%23FFFFFF,green/K00182%09%23FFFFFF,red/K04665%09%23FFFFFF,red/K08791%09%23FFFFFF,red/K02329%09%23FFFFFF,red/K16622%09%23FFFFFF,red/K01064%09%23FFFFFF,red/K09448%09%23FFFFFF,purple/K09854%09%23FFFFFF,red/K04671%09%23FFFFFF,red/K16681%09%23FFFFFF,red/K04377%09%23FFFFFF,green/K16144%09%23FFFFFF…
hsa05160	Hepatitis C	Human Diseases	Infectious disease: viral	16	9	25	157	0.362811	1	ENSG00000134321(RSAD2),ENSG00000183735(TBK1),ENSG00000185507(IRF7),ENSG00000146648(EGFR),ENSG00000100485(SOS2),ENSG00000213928(IRF9),ENSG00000066405(CLDN18),ENSG00000105810(CDK6),ENSG00000157764(BRAF),ENSG00000171217(CLDN20),ENSG00000164342(TLR3),ENSG00000145675(PIK3R1),ENSG00000120868(APAF1),ENSG00000186951(PPARA),ENSG00000185745(IFIT1),ENSG00000115904(SOS1)	ENSG00000126934(MAP2K2),ENSG00000135446(CDK4),ENSG00000165376(CLDN2),ENSG00000168040(FADD),ENSG00000030110(BAK1),ENSG00000142208(AKT1),ENSG00000174775(HRAS),ENSG00000136997(MYC),ENSG00000087088(BAX)	http://www.kegg.jp/kegg-bin/show_pathway?map05160/K02089%09%23FFFFFF,green/K05401%09%23FFFFFF,red/K04377%09%23FFFFFF,green/K04361%09%23FFFFFF,red/K02373%09%23FFFFFF,green/K02091%09%23FFFFFF,red/K06087%09%23FFFFFF,purple/K05410%09%23FFFFFF,red/K04693%09%23FFFFFF,red/K04456%09%23FFFFFF,green/K04369%09%23FFFFFF,green/K04365%09%23FFFFFF,red/K07294%09%23FFFFFF,red/K14021%09%23FFFFFF,green/K09447%09%23…
hsa05231	Choline metabolism in cancer	Human Diseases	Cancer: overview	8	8	16	98	0.364243	1	ENSG00000153933(DGKE),ENSG00000102780(DGKH),ENSG00000113721(PDGFRB),ENSG00000100485(SOS2),ENSG00000146648(EGFR),ENSG00000115904(SOS1),ENSG00000145675(PIK3R1),ENSG00000165699(TSC1)	ENSG00000169750(RAC3),ENSG00000111666(CHPT1),ENSG00000126934(MAP2K2),ENSG00000174775(HRAS),ENSG00000175634(RPS6KB2),ENSG00000170345(FOS),ENSG00000142208(AKT1),ENSG00000187840(EIF4EBP1)	http://www.kegg.jp/kegg-bin/show_pathway?map05231/K00901%09%23FFFFFF,red/K02833%09%23FFFFFF,green/K00994%09%23FFFFFF,green/K04379%09%23FFFFFF,green/K04688%09%23FFFFFF,green/K02649%09%23FFFFFF,red/K04369%09%23FFFFFF,green/K07206%09%23FFFFFF,red/K04456%09%23FFFFFF,green/K07861%09%23FFFFFF,green/K05089%09%23FFFFFF,red/K04361%09%23FFFFFF,red/K07205%09%23FFFFFF,green/K03099%09%23FFFFFF,red/
hsa00770	Pantothenate and CoA biosynthesis	Metabolism	Metabolism of cofactors and vitamins	2	2	4	21	0.372741	1	ENSG00000120137(PANK3),ENSG00000139631(CSAD)	ENSG00000138621(PPCDC),ENSG00000105552(BCAT2)	http://www.kegg.jp/kegg-bin/show_pathway?map00770/K18966%09%23FFFFFF,red/K09680%09%23FFFFFF,red/K01598%09%23FFFFFF,green/K00826%09%23FFFFFF,green/
hsa04662	B cell receptor signaling pathway	Organismal Systems	Immune system	5	8	13	79	0.374419	1	ENSG00000101096(NFATC2),ENSG00000100485(SOS2),ENSG00000115904(SOS1),ENSG00000145675(PIK3R1),ENSG00000095585(BLNK)	ENSG00000141968(VAV1),ENSG00000169750(RAC3),ENSG00000126934(MAP2K2),ENSG00000104825(NFKBIB),ENSG00000174775(HRAS),ENSG00000012124(CD22),ENSG00000170345(FOS),ENSG00000142208(AKT1)	http://www.kegg.jp/kegg-bin/show_pathway?map04662/K04379%09%23FFFFFF,green/K06467%09%23FFFFFF,green/K04369%09%23FFFFFF,green/K02581%09%23FFFFFF,green/K04456%09%23FFFFFF,green/K07861%09%23FFFFFF,green/K07371%09%23FFFFFF,red/K05730%09%23FFFFFF,green/K17332%09%23FFFFFF,red/K02833%09%23FFFFFF,green/K02649%09%23FFFFFF,red/K03099%09%23FFFFFF,red/
hsa04350	TGF-beta signaling pathway	Environmental Information Processing	Signal transduction	8	7	15	93	0.389963	1	ENSG00000183682(BMP8A),ENSG00000120693(SMAD9),ENSG00000204217(BMPR2),ENSG00000114739(ACVR2B),ENSG00000113658(SMAD5),ENSG00000106799(TGFBR1),ENSG00000104899(AMH),ENSG00000156574(NODAL)	ENSG00000105329(TGFB1),ENSG00000105697(HAMP),ENSG00000117318(ID3),ENSG00000100387(RBX1),ENSG00000158747(NBL1),ENSG00000136997(MYC),ENSG00000175634(RPS6KB2)	http://www.kegg.jp/kegg-bin/show_pathway?map04350/K19558%09%23FFFFFF,green/K04665%09%23FFFFFF,red/K04674%09%23FFFFFF,red/K17694%09%23FFFFFF,green/K04688%09%23FFFFFF,green/K04671%09%23FFFFFF,red/K23106%09%23FFFFFF,green/K16791%09%23FFFFFF,red/K04666%09%23FFFFFF,red/K04377%09%23FFFFFF,green/K13596%09%23FFFFFF,red/K03868%09%23FFFFFF,green/K16622%09%23FFFFFF,red/K13375%09%23FFFFFF,green/K16790%09%23F…
hsa04921	Oxytocin signaling pathway	Organismal Systems	Endocrine system	13	11	24	154	0.410011	1	ENSG00000173175(ADCY5),ENSG00000182324(KCNJ14),ENSG00000146648(EGFR),ENSG00000100968(NFATC4),ENSG00000101096(NFATC2),ENSG00000198838(RYR3),ENSG00000162409(PRKAA2),ENSG00000165995(CACNB2),ENSG00000077157(PPP1R12B),ENSG00000134318(ROCK2),ENSG00000157388(CACNA1D),ENSG00000180914(OXTR),ENSG00000145949(MYLK4)	ENSG00000126767(ELK1),ENSG00000126934(MAP2K2),ENSG00000134072(CAMK1),ENSG00000172531(PPP1CA),ENSG00000092841(MYL6),ENSG00000101335(MYL9),ENSG00000174775(HRAS),ENSG00000121281(ADCY7),ENSG00000137841(PLCB2),ENSG00000170345(FOS),ENSG00000142185(TRPM2)	http://www.kegg.jp/kegg-bin/show_pathway?map04921/K04851%09%23FFFFFF,red/K17388%09%23FFFFFF,red/K08794%09%23FFFFFF,green/K04361%09%23FFFFFF,red/K02833%09%23FFFFFF,green/K04863%09%23FFFFFF,red/K04375%09%23FFFFFF,green/K04229%09%23FFFFFF,red/K04379%09%23FFFFFF,green/K00907%09%23FFFFFF,red/K04369%09%23FFFFFF,green/K08047%09%23FFFFFF,green/K05858%09%23FFFFFF,green/K08045%09%23FFFFFF,red/K12329%09%23F…
hsa04145	Phagosome	Cellular Processes	Transport and catabolism	9	14	23	148	0.418999	1	ENSG00000136869(TLR4),ENSG00000169231(THBS3),ENSG00000116701(NCF2),ENSG00000187240(DYNC2H1),ENSG00000164171(ITGA2),ENSG00000165471(MBL2),ENSG00000075886(TUBA3D),ENSG00000115020(PIKFYVE),ENSG00000172243(CLEC7A)	ENSG00000132432(SEC61G),ENSG00000137267(TUBB2A),ENSG00000137285(TUBB2B),ENSG00000176014(TUBB6),ENSG00000128524(ATP6V1F),ENSG00000118004(COLEC11),ENSG00000113732(ATP6V0E1),ENSG00000167553(TUBA1C),ENSG00000123416(TUBA1B),ENSG00000196230(TUBB),ENSG00000173391(OLR1),ENSG00000206503(HLA-A),ENSG00000117410(ATP6V0B),ENSG00000051523(CYBA)	http://www.kegg.jp/kegg-bin/show_pathway?map04145/K08763%09%23FFFFFF,green/K10074%09%23FFFFFF,red/K07374%09%23FFFFFF,purple/K07342%09%23FFFFFF,green/K08010%09%23FFFFFF,red/K02153%09%23FFFFFF,green/K10414%09%23FFFFFF,red/K10066%09%23FFFFFF,green/K06481%09%23FFFFFF,red/K00921%09%23FFFFFF,red/K04659%09%23FFFFFF,red/K08009%09%23FFFFFF,green/K02151%09%23FFFFFF,green/K10160%09%23FFFFFF,red/K06751%09%23…
hsa00591	Linoleic acid metabolism	Metabolism	Lipid metabolism	4	1	5	29	0.425504	1	ENSG00000138115(CYP2C8),ENSG00000138109(CYP2C9),ENSG00000130649(CYP2E1),ENSG00000165841(CYP2C19)	ENSG00000188257(PLA2G2A)	http://www.kegg.jp/kegg-bin/show_pathway?map00591/K17718%09%23FFFFFF,red/K17721%09%23FFFFFF,red/K07415%09%23FFFFFF,red/K01047%09%23FFFFFF,green/K17719%09%23FFFFFF,red/
hsa04213	Longevity regulating pathway - multiple species	Organismal Systems	Aging	4	6	10	62	0.427436	1	ENSG00000118689(FOXO3),ENSG00000145675(PIK3R1),ENSG00000162409(PRKAA2),ENSG00000173175(ADCY5)	ENSG00000204389(HSPA1A),ENSG00000175634(RPS6KB2),ENSG00000174775(HRAS),ENSG00000121281(ADCY7),ENSG00000142168(SOD1),ENSG00000142208(AKT1)	http://www.kegg.jp/kegg-bin/show_pathway?map04213/K04688%09%23FFFFFF,green/K08045%09%23FFFFFF,red/K08047%09%23FFFFFF,green/K09408%09%23FFFFFF,red/K02649%09%23FFFFFF,red/K04565%09%23FFFFFF,green/K02833%09%23FFFFFF,green/K03283%09%23FFFFFF,green/K07198%09%23FFFFFF,red/K04456%09%23FFFFFF,green/
hsa05030	Cocaine addiction	Human Diseases	Substance dependence	7	1	8	49	0.432724	1	ENSG00000120251(GRIA2),ENSG00000115966(ATF2),ENSG00000173175(ADCY5),ENSG00000146592(CREB5),ENSG00000161509(GRIN2C),ENSG00000183454(GRIN2A),ENSG00000116032(GRIN3B)	ENSG00000107175(CREB3)	http://www.kegg.jp/kegg-bin/show_pathway?map05030/K04450%09%23FFFFFF,red/K05214%09%23FFFFFF,red/K05209%09%23FFFFFF,red/K05198%09%23FFFFFF,red/K08045%09%23FFFFFF,red/K09048%09%23FFFFFF,green/K05211%09%23FFFFFF,red/K09047%09%23FFFFFF,red/
hsa04066	HIF-1 signaling pathway	Environmental Information Processing	Signal transduction	8	9	17	109	0.434716	1	ENSG00000166800(LDHAL6A),ENSG00000102755(FLT1),ENSG00000146648(EGFR),ENSG00000130427(EPO),ENSG00000136872(ALDOB),ENSG00000136869(TLR4),ENSG00000145675(PIK3R1),ENSG00000152256(PDK1)	ENSG00000102265(TIMP1),ENSG00000111640(GAPDH),ENSG00000126934(MAP2K2),ENSG00000154582(ELOC),ENSG00000175634(RPS6KB2),ENSG00000103363(ELOB),ENSG00000100387(RBX1),ENSG00000187840(EIF4EBP1),ENSG00000142208(AKT1)	http://www.kegg.jp/kegg-bin/show_pathway?map04066/K02649%09%23FFFFFF,red/K03868%09%23FFFFFF,green/K04456%09%23FFFFFF,green/K03872%09%23FFFFFF,green/K04361%09%23FFFFFF,red/K10160%09%23FFFFFF,red/K04369%09%23FFFFFF,green/K12077%09%23FFFFFF,red/K00016%09%23FFFFFF,red/K05096%09%23FFFFFF,red/K05437%09%23FFFFFF,red/K16451%09%23FFFFFF,green/K01623%09%23FFFFFF,red/K04688%09%23FFFFFF,green/K07205%09%23FFF…
hsa05230	Central carbon metabolism in cancer	Human Diseases	Cancer: overview	5	6	11	69	0.434876	1	ENSG00000146648(EGFR),ENSG00000113721(PDGFRB),ENSG00000166800(LDHAL6A),ENSG00000152256(PDK1),ENSG00000145675(PIK3R1)	ENSG00000103257(SLC7A5),ENSG00000126934(MAP2K2),ENSG00000160211(G6PD),ENSG00000142208(AKT1),ENSG00000136997(MYC),ENSG00000174775(HRAS)	http://www.kegg.jp/kegg-bin/show_pathway?map05230/K13780%09%23FFFFFF,green/K02833%09%23FFFFFF,green/K00036%09%23FFFFFF,green/K04369%09%23FFFFFF,green/K12077%09%23FFFFFF,red/K04377%09%23FFFFFF,green/K00016%09%23FFFFFF,red/K04456%09%23FFFFFF,green/K04361%09%23FFFFFF,red/K05089%09%23FFFFFF,red/K02649%09%23FFFFFF,red/
hsa05031	Amphetamine addiction	Human Diseases	Substance dependence	8	3	11	69	0.434876	1	ENSG00000157388(CACNA1D),ENSG00000183454(GRIN2A),ENSG00000116032(GRIN3B),ENSG00000161509(GRIN2C),ENSG00000146592(CREB5),ENSG00000173175(ADCY5),ENSG00000120251(GRIA2),ENSG00000115966(ATF2)	ENSG00000170345(FOS),ENSG00000172531(PPP1CA),ENSG00000107175(CREB3)	http://www.kegg.jp/kegg-bin/show_pathway?map05031/K05214%09%23FFFFFF,red/K09047%09%23FFFFFF,red/K05209%09%23FFFFFF,red/K08045%09%23FFFFFF,red/K04379%09%23FFFFFF,green/K06269%09%23FFFFFF,green/K09048%09%23FFFFFF,green/K05211%09%23FFFFFF,red/K05198%09%23FFFFFF,red/K04450%09%23FFFFFF,red/K04851%09%23FFFFFF,red/
hsa04727	GABAergic synapse	Organismal Systems	Nervous system	8	6	14	89	0.435215	1	ENSG00000173175(ADCY5),ENSG00000102287(GABRE),ENSG00000204681(GABBR1),ENSG00000157388(CACNA1D),ENSG00000183044(ABAT),ENSG00000111664(GNB3),ENSG00000166206(GABRB3),ENSG00000111886(GABRR2)	ENSG00000169217(CD2BP2),ENSG00000170296(GABARAP),ENSG00000127920(GNG11),ENSG00000174021(GNG5),ENSG00000139112(GABARAPL1),ENSG00000121281(ADCY7)	http://www.kegg.jp/kegg-bin/show_pathway?map04727/K05190%09%23FFFFFF,purple/K04615%09%23FFFFFF,red/K04851%09%23FFFFFF,red/K13524%09%23FFFFFF,red/K08047%09%23FFFFFF,green/K04546%09%23FFFFFF,green/K04542%09%23FFFFFF,green/K08341%09%23FFFFFF,green/K08045%09%23FFFFFF,red/K05181%09%23FFFFFF,red/K05185%09%23FFFFFF,red/K07825%09%23FFFFFF,red/
hsa05235	PD-L1 expression and PD-1 checkpoint pathway in cancer	Human Diseases	Cancer: overview	6	8	14	89	0.435215	1	ENSG00000136869(TLR4),ENSG00000145675(PIK3R1),ENSG00000160654(CD3G),ENSG00000096968(JAK2),ENSG00000146648(EGFR),ENSG00000101096(NFATC2)	ENSG00000142208(AKT1),ENSG00000170345(FOS),ENSG00000175634(RPS6KB2),ENSG00000174775(HRAS),ENSG00000104825(NFKBIB),ENSG00000254598(CSNK2A3),ENSG00000126934(MAP2K2),ENSG00000188130(MAPK12)	http://www.kegg.jp/kegg-bin/show_pathway?map05235/K10160%09%23FFFFFF,red/K02649%09%23FFFFFF,red/K04379%09%23FFFFFF,green/K03097%09%23FFFFFF,green/K04688%09%23FFFFFF,green/K04456%09%23FFFFFF,green/K06452%09%23FFFFFF,red/K02833%09%23FFFFFF,green/K04361%09%23FFFFFF,red/K17332%09%23FFFFFF,red/K04441%09%23FFFFFF,green/K04369%09%23FFFFFF,green/K02581%09%23FFFFFF,green/K04447%09%23FFFFFF,red/
hsa03430	Mismatch repair	Genetic Information Processing	Replication and repair	1	3	4	23	0.443352	1	ENSG00000119684(MLH3)	ENSG00000106628(POLD2),ENSG00000106399(RPA3),ENSG00000175482(POLD4)	http://www.kegg.jp/kegg-bin/show_pathway?map03430/K08739%09%23FFFFFF,red/K10740%09%23FFFFFF,green/K03505%09%23FFFFFF,green/K02328%09%23FFFFFF,green/
hsa00515	Mannose type O-glycan biosynthesis	Metabolism	Glycan biosynthesis and metabolism	2	2	4	23	0.443352	1	ENSG00000126091(ST3GAL3),ENSG00000106692(FKTN)	ENSG00000085998(POMGNT1),ENSG00000115526(CHST10)	http://www.kegg.jp/kegg-bin/show_pathway?map00515/K00781%09%23FFFFFF,red/K09666%09%23FFFFFF,green/K19872%09%23FFFFFF,red/K09674%09%23FFFFFF,green/
hsa04979	Cholesterol metabolism	Organismal Systems	Digestive system	4	4	8	50	0.456356	1	ENSG00000167772(ANGPTL4),ENSG00000165029(ABCA1),ENSG00000134243(SORT1),ENSG00000143921(ABCG8)	ENSG00000100979(PLTP),ENSG00000130208(APOC1),ENSG00000119655(NPC2),ENSG00000130203(APOE)	http://www.kegg.jp/kegg-bin/show_pathway?map04979/K05641%09%23FFFFFF,red/K04524%09%23FFFFFF,green/K05684%09%23FFFFFF,red/K08761%09%23FFFFFF,green/K13443%09%23FFFFFF,green/K08767%09%23FFFFFF,red/K12388%09%23FFFFFF,red/K22286%09%23FFFFFF,green/
hsa00510	N-Glycan biosynthesis	Metabolism	Glycan biosynthesis and metabolism	3	5	8	50	0.456356	1	ENSG00000128039(SRD5A3),ENSG00000112893(MAN2A1),ENSG00000198162(MAN1A2)	ENSG00000214160(ALG3),ENSG00000129562(DAD1),ENSG00000179085(DPM3),ENSG00000033011(ALG1),ENSG00000136908(DPM2)	http://www.kegg.jp/kegg-bin/show_pathway?map00510/K03842%09%23FFFFFF,green/K09658%09%23FFFFFF,green/K01231%09%23FFFFFF,red/K12345%09%23FFFFFF,red/K01230%09%23FFFFFF,red/K09659%09%23FFFFFF,green/K03845%09%23FFFFFF,green/K12668%09%23FFFFFF,green/
hsa04713	Circadian entrainment	Organismal Systems	Environmental adaptation	10	5	15	97	0.457707	1	ENSG00000108551(RASD1),ENSG00000157388(CACNA1D),ENSG00000183454(GRIN2A),ENSG00000111664(GNB3),ENSG00000138669(PRKG2),ENSG00000143199(ADCY10),ENSG00000161509(GRIN2C),ENSG00000173175(ADCY5),ENSG00000120251(GRIA2),ENSG00000198838(RYR3)	ENSG00000121281(ADCY7),ENSG00000137841(PLCB2),ENSG00000170345(FOS),ENSG00000127920(GNG11),ENSG00000174021(GNG5)	http://www.kegg.jp/kegg-bin/show_pathway?map04713/K05211%09%23FFFFFF,red/K05198%09%23FFFFFF,red/K08045%09%23FFFFFF,red/K04542%09%23FFFFFF,green/K08047%09%23FFFFFF,green/K04546%09%23FFFFFF,green/K05209%09%23FFFFFF,red/K04379%09%23FFFFFF,green/K05858%09%23FFFFFF,green/K07825%09%23FFFFFF,red/K04963%09%23FFFFFF,red/K11265%09%23FFFFFF,red/K07843%09%23FFFFFF,red/K04851%09%23FFFFFF,red/K19477%09%23FFFFF…
hsa04728	Dopaminergic synapse	Organismal Systems	Nervous system	11	9	20	132	0.477562	1	ENSG00000120251(GRIA2),ENSG00000115966(ATF2),ENSG00000155980(KIF5A),ENSG00000173175(ADCY5),ENSG00000133794(ARNTL),ENSG00000146592(CREB5),ENSG00000111664(GNB3),ENSG00000183454(GRIN2A),ENSG00000157388(CACNA1D),ENSG00000073711(PPP2R3A),ENSG00000134852(CLOCK)	ENSG00000174021(GNG5),ENSG00000127920(GNG11),ENSG00000107175(CREB3),ENSG00000188130(MAPK12),ENSG00000172531(PPP1CA),ENSG00000142208(AKT1),ENSG00000170345(FOS),ENSG00000137841(PLCB2),ENSG00000105723(GSK3A)	http://www.kegg.jp/kegg-bin/show_pathway?map04728/K04542%09%23FFFFFF,green/K04441%09%23FFFFFF,green/K06269%09%23FFFFFF,green/K05209%09%23FFFFFF,red/K04546%09%23FFFFFF,green/K08045%09%23FFFFFF,red/K04456%09%23FFFFFF,green/K08822%09%23FFFFFF,green/K04379%09%23FFFFFF,green/K05198%09%23FFFFFF,red/K10396%09%23FFFFFF,red/K09047%09%23FFFFFF,red/K07825%09%23FFFFFF,red/K09048%09%23FFFFFF,green/K04450%09%2…
hsa00983	Drug metabolism - other enzymes	Metabolism	Xenobiotics biodegradation and metabolism	5	7	12	78	0.479436	1	ENSG00000158125(XDH),ENSG00000130649(CYP2E1),ENSG00000213759(UGT2B11),ENSG00000156096(UGT2B4),ENSG00000255974(CYP2A6)	ENSG00000084207(GSTP1),ENSG00000198848(CES1),ENSG00000148834(GSTO1),ENSG00000167900(TK1),ENSG00000103202(NME4),ENSG00000239672(NME1),ENSG00000134184(GSTM1)	http://www.kegg.jp/kegg-bin/show_pathway?map00983/K07415%09%23FFFFFF,red/K01044%09%23FFFFFF,green/K00699%09%23FFFFFF,red/K17683%09%23FFFFFF,red/K00799%09%23FFFFFF,green/K00106%09%23FFFFFF,red/K00940%09%23FFFFFF,green/K00857%09%23FFFFFF,green/K23790%09%23FFFFFF,green/
hsa05162	Measles	Human Diseases	Infectious disease: viral	9	12	21	139	0.480847	1	ENSG00000213928(IRF9),ENSG00000105810(CDK6),ENSG00000183735(TBK1),ENSG00000185507(IRF7),ENSG00000123570(RAB9B),ENSG00000120868(APAF1),ENSG00000160654(CD3G),ENSG00000145675(PIK3R1),ENSG00000136869(TLR4)	ENSG00000168040(FADD),ENSG00000112576(CCND3),ENSG00000254598(CSNK2A3),ENSG00000135446(CDK4),ENSG00000204628(RACK1),ENSG00000104825(NFKBIB),ENSG00000184216(IRAK1),ENSG00000170345(FOS),ENSG00000087088(BAX),ENSG00000204389(HSPA1A),ENSG00000030110(BAK1),ENSG00000142208(AKT1)	http://www.kegg.jp/kegg-bin/show_pathway?map05162/K05410%09%23FFFFFF,red/K02084%09%23FFFFFF,red/K07900%09%23FFFFFF,red/K02373%09%23FFFFFF,green/K04730%09%23FFFFFF,green/K14753%09%23FFFFFF,green/K06452%09%23FFFFFF,red/K02581%09%23FFFFFF,green/K02159%09%23FFFFFF,green/K03097%09%23FFFFFF,green/K10160%09%23FFFFFF,red/K03283%09%23FFFFFF,green/K04379%09%23FFFFFF,green/K14021%09%23FFFFFF,green/K02089%09…
hsa04726	Serotonergic synapse	Organismal Systems	Nervous system	13	4	17	112	0.482276	1	ENSG00000166206(GABRB3),ENSG00000138109(CYP2C9),ENSG00000157388(CACNA1D),ENSG00000111664(GNB3),ENSG00000165841(CYP2C19),ENSG00000138115(CYP2C8),ENSG00000179477(ALOX12B),ENSG00000129167(TPH1),ENSG00000157764(BRAF),ENSG00000173175(ADCY5),ENSG00000144935(TRPC1),ENSG00000100197(CYP2D6),ENSG00000179593(ALOX15B)	ENSG00000174775(HRAS),ENSG00000137841(PLCB2),ENSG00000127920(GNG11),ENSG00000174021(GNG5)	http://www.kegg.jp/kegg-bin/show_pathway?map04726/K00502%09%23FFFFFF,red/K08045%09%23FFFFFF,red/K17712%09%23FFFFFF,red/K05858%09%23FFFFFF,green/K17719%09%23FFFFFF,red/K04365%09%23FFFFFF,red/K08021%09%23FFFFFF,red/K04964%09%23FFFFFF,red/K04546%09%23FFFFFF,green/K17721%09%23FFFFFF,red/K17718%09%23FFFFFF,red/K04542%09%23FFFFFF,green/K02833%09%23FFFFFF,green/K04851%09%23FFFFFF,red/K05181%09%23FFFFFF,…
hsa04710	Circadian rhythm	Organismal Systems	Environmental adaptation	4	1	5	31	0.48635	1	ENSG00000134852(CLOCK),ENSG00000069667(RORA),ENSG00000133794(ARNTL),ENSG00000162409(PRKAA2)	ENSG00000100387(RBX1)	http://www.kegg.jp/kegg-bin/show_pathway?map04710/K07198%09%23FFFFFF,red/K02296%09%23FFFFFF,red/K08532%09%23FFFFFF,red/K03868%09%23FFFFFF,green/K02223%09%23FFFFFF,red/
hsa04110	Cell cycle	Cellular Processes	Cell growth and death	8	11	19	126	0.489004	1	ENSG00000105810(CDK6),ENSG00000077935(SMC1B),ENSG00000101972(STAG2),ENSG00000053900(ANAPC4),ENSG00000253729(PRKDC),ENSG00000097046(CDC7),ENSG00000149311(ATM),ENSG00000103479(RBL2)	ENSG00000112576(CCND3),ENSG00000105329(TGFB1),ENSG00000135446(CDK4),ENSG00000117399(CDC20),ENSG00000116670(MAD2L2),ENSG00000130222(GADD45G),ENSG00000175793(SFN),ENSG00000136997(MYC),ENSG00000164611(PTTG1),ENSG00000110200(ANAPC15),ENSG00000100387(RBX1)	http://www.kegg.jp/kegg-bin/show_pathway?map04110/K10152%09%23FFFFFF,green/K02214%09%23FFFFFF,red/K16332%09%23FFFFFF,red/K04728%09%23FFFFFF,red/K25228%09%23FFFFFF,green/K06642%09%23FFFFFF,red/K03363%09%23FFFFFF,green/K02089%09%23FFFFFF,green/K06644%09%23FFFFFF,green/K06635%09%23FFFFFF,green/K04377%09%23FFFFFF,green/K06671%09%23FFFFFF,red/K04402%09%23FFFFFF,green/K13728%09%23FFFFFF,green/K03351%09…
hsa00230	Purine metabolism	Metabolism	Nucleotide metabolism	10	9	19	126	0.489004	1	ENSG00000143199(ADCY10),ENSG00000173175(ADCY5),ENSG00000095464(PDE6C),ENSG00000188833(ENTPD8),ENSG00000162433(AK4),ENSG00000140057(AK7),ENSG00000128655(PDE11A),ENSG00000158125(XDH),ENSG00000138185(ENTPD1),ENSG00000205268(PDE7A)	ENSG00000143774(GUK1),ENSG00000239672(NME1),ENSG00000196839(ADA),ENSG00000103202(NME4),ENSG00000125458(NT5C),ENSG00000198931(APRT),ENSG00000121281(ADCY7),ENSG00000184508(HDDC3),ENSG00000114956(DGUOK)	http://www.kegg.jp/kegg-bin/show_pathway?map00230/K11265%09%23FFFFFF,red/K00939%09%23FFFFFF,red/K01488%09%23FFFFFF,green/K01510%09%23FFFFFF,red/K00942%09%23FFFFFF,green/K01081%09%23FFFFFF,green/K13757%09%23FFFFFF,red/K13298%09%23FFFFFF,red/K21138%09%23FFFFFF,green/K08045%09%23FFFFFF,red/K08047%09%23FFFFFF,green/K00940%09%23FFFFFF,green/K00106%09%23FFFFFF,red/K18436%09%23FFFFFF,red/K00759%09%23FFF…
hsa00430	Taurine and hypotaurine metabolism	Metabolism	Metabolism of other amino acids	2	0	2	11	0.495911	1	ENSG00000139631(CSAD),ENSG00000136881(BAAT)	-	http://www.kegg.jp/kegg-bin/show_pathway?map00430/K18966%09%23FFFFFF,red/K00659%09%23FFFFFF,red/
hsa05207	Chemical carcinogenesis - receptor activation	Human Diseases	Cancer: overview	15	14	29	195	0.502288	1	ENSG00000115904(SOS1),ENSG00000186951(PPARA),ENSG00000196911(KPNA5),ENSG00000096968(JAK2),ENSG00000157388(CACNA1D),ENSG00000145675(PIK3R1),ENSG00000158815(FGF17),ENSG00000091831(ESR1),ENSG00000146592(CREB5),ENSG00000213759(UGT2B11),ENSG00000156096(UGT2B4),ENSG00000173175(ADCY5),ENSG00000100485(SOS2),ENSG00000146648(EGFR),ENSG00000115966(ATF2)	ENSG00000121281(ADCY7),ENSG00000182749(PAQR7),ENSG00000175634(RPS6KB2),ENSG00000174775(HRAS),ENSG00000170345(FOS),ENSG00000136997(MYC),ENSG00000142208(AKT1),ENSG00000148834(GSTO1),ENSG00000187840(EIF4EBP1),ENSG00000112576(CCND3),ENSG00000126934(MAP2K2),ENSG00000110711(AIP),ENSG00000107175(CREB3),ENSG00000134184(GSTM1)	http://www.kegg.jp/kegg-bin/show_pathway?map05207/K04369%09%23FFFFFF,green/K02649%09%23FFFFFF,red/K07205%09%23FFFFFF,green/K03099%09%23FFFFFF,red/K10152%09%23FFFFFF,green/K04377%09%23FFFFFF,green/K08047%09%23FFFFFF,green/K04456%09%23FFFFFF,green/K04447%09%23FFFFFF,red/K04358%09%23FFFFFF,red/K15042%09%23FFFFFF,red/K07294%09%23FFFFFF,red/K08550%09%23FFFFFF,red/K09048%09%23FFFFFF,green/K00699%09%23F…
hsa04912	GnRH signaling pathway	Organismal Systems	Endocrine system	8	6	14	93	0.505072	1	ENSG00000100485(SOS2),ENSG00000146648(EGFR),ENSG00000173175(ADCY5),ENSG00000169967(MAP3K2),ENSG00000157388(CACNA1D),ENSG00000120738(EGR1),ENSG00000147437(GNRH1),ENSG00000115904(SOS1)	ENSG00000126934(MAP2K2),ENSG00000126767(ELK1),ENSG00000188130(MAPK12),ENSG00000137841(PLCB2),ENSG00000121281(ADCY7),ENSG00000174775(HRAS)	http://www.kegg.jp/kegg-bin/show_pathway?map04912/K04369%09%23FFFFFF,green/K04851%09%23FFFFFF,red/K09203%09%23FFFFFF,red/K04361%09%23FFFFFF,red/K03099%09%23FFFFFF,red/K04441%09%23FFFFFF,green/K02833%09%23FFFFFF,green/K05252%09%23FFFFFF,red/K04420%09%23FFFFFF,red/K05858%09%23FFFFFF,green/K04375%09%23FFFFFF,green/K08047%09%23FFFFFF,green/K08045%09%23FFFFFF,red/
hsa04370	VEGF signaling pathway	Environmental Information Processing	Signal transduction	2	7	9	59	0.507024	1	ENSG00000101096(NFATC2),ENSG00000145675(PIK3R1)	ENSG00000169750(RAC3),ENSG00000188130(MAPK12),ENSG00000126934(MAP2K2),ENSG00000114738(MAPKAPK3),ENSG00000174775(HRAS),ENSG00000027869(SH2D2A),ENSG00000142208(AKT1)	http://www.kegg.jp/kegg-bin/show_pathway?map04370/K07861%09%23FFFFFF,green/K08273%09%23FFFFFF,green/K02833%09%23FFFFFF,green/K17332%09%23FFFFFF,red/K04369%09%23FFFFFF,green/K04456%09%23FFFFFF,green/K04444%09%23FFFFFF,green/K04441%09%23FFFFFF,green/K02649%09%23FFFFFF,red/
hsa04115	p53 signaling pathway	Cellular Processes	Cell growth and death	5	6	11	73	0.513892	1	ENSG00000149311(ATM),ENSG00000105810(CDK6),ENSG00000198625(MDM4),ENSG00000149212(SESN3),ENSG00000120868(APAF1)	ENSG00000135446(CDK4),ENSG00000130222(GADD45G),ENSG00000175793(SFN),ENSG00000042286(AIFM2),ENSG00000112576(CCND3),ENSG00000087088(BAX)	http://www.kegg.jp/kegg-bin/show_pathway?map04115/K04402%09%23FFFFFF,green/K02091%09%23FFFFFF,red/K22745%09%23FFFFFF,green/K06644%09%23FFFFFF,green/K02089%09%23FFFFFF,green/K10127%09%23FFFFFF,red/K10141%09%23FFFFFF,red/K04728%09%23FFFFFF,red/K02084%09%23FFFFFF,red/K02159%09%23FFFFFF,green/K10152%09%23FFFFFF,green/
hsa05130	Pathogenic Escherichia coli infection	Human Diseases	Infectious disease: bacterial	12	17	29	196	0.514269	1	ENSG00000075886(TUBA3D),ENSG00000196914(ARHGEF12),ENSG00000249437(NAIP),ENSG00000180353(HCLS1),ENSG00000066405(CLDN18),ENSG00000187554(TLR5),ENSG00000134318(ROCK2),ENSG00000196586(MYO6),ENSG00000171217(CLDN20),ENSG00000136869(TLR4),ENSG00000128833(MYO5C),ENSG00000157625(TAB3)	ENSG00000167553(TUBA1C),ENSG00000123416(TUBA1B),ENSG00000149273(RPS3),ENSG00000104825(NFKBIB),ENSG00000196230(TUBB),ENSG00000188130(MAPK12),ENSG00000111640(GAPDH),ENSG00000168040(FADD),ENSG00000165376(CLDN2),ENSG00000241553(ARPC4),ENSG00000137267(TUBB2A),ENSG00000137285(TUBB2B),ENSG00000176014(TUBB6),ENSG00000030110(BAK1),ENSG00000087088(BAX),ENSG00000170345(FOS),ENSG00000184216(IRAK1)	http://www.kegg.jp/kegg-bin/show_pathway?map05130/K02159%09%23FFFFFF,green/K06106%09%23FFFFFF,red/K02581%09%23FFFFFF,green/K04379%09%23FFFFFF,green/K10168%09%23FFFFFF,red/K00134%09%23FFFFFF,green/K02373%09%23FFFFFF,green/K07532%09%23FFFFFF,red/K04730%09%23FFFFFF,green/K14021%09%23FFFFFF,green/K10160%09%23FFFFFF,red/K10358%09%23FFFFFF,red/K07375%09%23FFFFFF,green/K12807%09%23FFFFFF,red/K10357%09%2…
hsa04151	PI3K-Akt signaling pathway	Environmental Information Processing	Signal transduction	38	14	52	353	0.514684	1	ENSG00000164171(ITGA2),ENSG00000115904(SOS1),ENSG00000105855(ITGB8),ENSG00000081052(COL4A4),ENSG00000096968(JAK2),ENSG00000073711(PPP2R3A),ENSG00000053747(LAMA3),ENSG00000182578(CSF1R),ENSG00000167244(IGF2),ENSG00000145675(PIK3R1),ENSG00000169231(THBS3),ENSG00000113494(PRLR),ENSG00000136869(TLR4),ENSG00000158815(FGF17),ENSG00000165197(VEGFD),ENSG00000118689(FOXO3),ENSG00000111664(GNB3),ENSG000001…	ENSG00000174775(HRAS),ENSG00000175634(RPS6KB2),ENSG00000136997(MYC),ENSG00000123143(PKN1),ENSG00000142208(AKT1),ENSG00000167965(MLST8),ENSG00000187840(EIF4EBP1),ENSG00000112576(CCND3),ENSG00000126934(MAP2K2),ENSG00000107175(CREB3),ENSG00000174021(GNG5),ENSG00000163235(TGFA),ENSG00000127920(GNG11),ENSG00000135446(CDK4)	http://www.kegg.jp/kegg-bin/show_pathway?map04151/K16332%09%23FFFFFF,red/K04377%09%23FFFFFF,green/K04450%09%23FFFFFF,red/K04358%09%23FFFFFF,red/K05089%09%23FFFFFF,red/K05081%09%23FFFFFF,red/K04688%09%23FFFFFF,green/K11583%09%23FFFFFF,red/K06248%09%23FFFFFF,red/K04546%09%23FFFFFF,green/K06240%09%23FFFFFF,red/K06237%09%23FFFFFF,red/K08266%09%23FFFFFF,green/K03099%09%23FFFFFF,red/K06071%09%23FFFFFF,…
hsa05164	Influenza A	Human Diseases	Infectious disease: viral	11	14	25	169	0.518281	1	ENSG00000120868(APAF1),ENSG00000096968(JAK2),ENSG00000196911(KPNA5),ENSG00000145675(PIK3R1),ENSG00000164342(TLR3),ENSG00000136869(TLR4),ENSG00000213928(IRF9),ENSG00000105810(CDK6),ENSG00000185507(IRF7),ENSG00000183735(TBK1),ENSG00000134321(RSAD2)	ENSG00000087088(BAX),ENSG00000160752(FDPS),ENSG00000030110(BAK1),ENSG00000142208(AKT1),ENSG00000100836(PABPN1),ENSG00000168040(FADD),ENSG00000112576(CCND3),ENSG00000169100(SLC25A6),ENSG00000108691(CCL2),ENSG00000126934(MAP2K2),ENSG00000132661(NXT1),ENSG00000010438(PRSS3),ENSG00000135446(CDK4),ENSG00000104825(NFKBIB)	http://www.kegg.jp/kegg-bin/show_pathway?map05164/K00787%09%23FFFFFF,green/K05410%09%23FFFFFF,red/K02084%09%23FFFFFF,red/K10152%09%23FFFFFF,green/K04369%09%23FFFFFF,green/K14624%09%23FFFFFF,green/K15045%09%23FFFFFF,red/K04447%09%23FFFFFF,red/K02159%09%23FFFFFF,green/K05401%09%23FFFFFF,red/K05863%09%23FFFFFF,green/K02091%09%23FFFFFF,red/K14021%09%23FFFFFF,green/K10160%09%23FFFFFF,red/K14285%09%23F…
hsa04931	Insulin resistance	Human Diseases	Endocrine and metabolic disease	10	6	16	108	0.526998	1	ENSG00000162409(PRKAA2),ENSG00000205560(CPT1B),ENSG00000146592(CREB5),ENSG00000119938(PPP1R3C),ENSG00000009950(MLXIPL),ENSG00000109819(PPARGC1A),ENSG00000147162(OGT),ENSG00000186951(PPARA),ENSG00000076555(ACACB),ENSG00000145675(PIK3R1)	ENSG00000172531(PPP1CA),ENSG00000107175(CREB3),ENSG00000119383(PTPA),ENSG00000131408(NR1H2),ENSG00000175634(RPS6KB2),ENSG00000142208(AKT1)	http://www.kegg.jp/kegg-bin/show_pathway?map04931/K09047%09%23FFFFFF,red/K08535%09%23FFFFFF,green/K09667%09%23FFFFFF,red/K07198%09%23FFFFFF,red/K09113%09%23FFFFFF,red/K04688%09%23FFFFFF,green/K07189%09%23FFFFFF,red/K04456%09%23FFFFFF,green/K17605%09%23FFFFFF,green/K01946%09%23FFFFFF,red/K19523%09%23FFFFFF,red/K07294%09%23FFFFFF,red/K06269%09%23FFFFFF,green/K02649%09%23FFFFFF,red/K09048%09%23FFFFF…
hsa00561	Glycerolipid metabolism	Metabolism	Lipid metabolism	7	2	9	60	0.528489	1	ENSG00000153933(DGKE),ENSG00000102780(DGKH),ENSG00000119927(GPAM),ENSG00000198814(GK),ENSG00000100344(PNPLA3),ENSG00000026652(AGPAT4),ENSG00000134324(LPIN1)	ENSG00000185000(DGAT1),ENSG00000085662(AKR1B1)	http://www.kegg.jp/kegg-bin/show_pathway?map00561/K00864%09%23FFFFFF,red/K00901%09%23FFFFFF,red/K13534%09%23FFFFFF,red/K00011%09%23FFFFFF,green/K11155%09%23FFFFFF,green/K00629%09%23FFFFFF,red/K13523%09%23FFFFFF,red/K15728%09%23FFFFFF,red/
hsa04664	Fc epsilon RI signaling pathway	Organismal Systems	Immune system	4	6	10	67	0.530925	1	ENSG00000115904(SOS1),ENSG00000145675(PIK3R1),ENSG00000169194(IL13),ENSG00000100485(SOS2)	ENSG00000174775(HRAS),ENSG00000142208(AKT1),ENSG00000188130(MAPK12),ENSG00000169750(RAC3),ENSG00000141968(VAV1),ENSG00000126934(MAP2K2)	http://www.kegg.jp/kegg-bin/show_pathway?map04664/K05435%09%23FFFFFF,red/K04369%09%23FFFFFF,green/K07861%09%23FFFFFF,green/K05730%09%23FFFFFF,green/K03099%09%23FFFFFF,red/K02833%09%23FFFFFF,green/K04456%09%23FFFFFF,green/K02649%09%23FFFFFF,red/K04441%09%23FFFFFF,green/
hsa04512	ECM-receptor interaction	Environmental Information Processing	Signaling molecules and interaction	13	0	13	88	0.537351	1	ENSG00000168743(NPNT),ENSG00000168477(TNXB),ENSG00000189056(RELN),ENSG00000169031(COL4A3),ENSG00000143127(ITGA10),ENSG00000108821(COL1A1),ENSG00000136457(CHAD),ENSG00000169231(THBS3),ENSG00000053747(LAMA3),ENSG00000081052(COL4A4),ENSG00000138759(FRAS1),ENSG00000105855(ITGB8),ENSG00000164171(ITGA2)	-	http://www.kegg.jp/kegg-bin/show_pathway?map04512/K06591%09%23FFFFFF,red/K06824%09%23FFFFFF,red/K06252%09%23FFFFFF,red/K06481%09%23FFFFFF,red/K06236%09%23FFFFFF,red/K06248%09%23FFFFFF,red/K06586%09%23FFFFFF,red/K23379%09%23FFFFFF,red/K06240%09%23FFFFFF,red/K04659%09%23FFFFFF,red/K06237%09%23FFFFFF,red/K06249%09%23FFFFFF,red/
hsa04950	Maturity onset diabetes of the young	Human Diseases	Endocrine and metabolic disease	2	2	4	26	0.543907	1	ENSG00000169856(ONECUT1),ENSG00000143627(PKLR)	ENSG00000180535(BHLHA15),ENSG00000135100(HNF1A)	http://www.kegg.jp/kegg-bin/show_pathway?map04950/K08026%09%23FFFFFF,red/K08040%09%23FFFFFF,green/K12406%09%23FFFFFF,red/K08036%09%23FFFFFF,green/
hsa00563	Glycosylphosphatidylinositol (GPI)-anchor biosynthesis	Metabolism	Glycan biosynthesis and metabolism	3	1	4	26	0.543907	1	ENSG00000197121(PGAP1),ENSG00000165195(PIGA),ENSG00000119227(PIGZ)	ENSG00000136908(DPM2)	http://www.kegg.jp/kegg-bin/show_pathway?map00563/K03857%09%23FFFFFF,red/K09658%09%23FFFFFF,green/K05294%09%23FFFFFF,red/K08098%09%23FFFFFF,red/
hsa04973	Carbohydrate digestion and absorption	Organismal Systems	Digestive system	5	2	7	47	0.547046	1	ENSG00000257743(MGAM2),ENSG00000157388(CACNA1D),ENSG00000145675(PIK3R1),ENSG00000240038(AMY2B),ENSG00000169962(TAS1R3)	ENSG00000137841(PLCB2),ENSG00000142208(AKT1)	http://www.kegg.jp/kegg-bin/show_pathway?map04973/K04851%09%23FFFFFF,red/K02649%09%23FFFFFF,red/K12047%09%23FFFFFF,red/K05858%09%23FFFFFF,green/K01176%09%23FFFFFF,red/K04456%09%23FFFFFF,green/K04626%09%23FFFFFF,red/
hsa04146	Peroxisome	Cellular Processes	Transport and catabolism	6	6	12	82	0.553536	1	ENSG00000197601(FAR1),ENSG00000136881(BAAT),ENSG00000158125(XDH),ENSG00000005469(CROT),ENSG00000164398(ACSL6),ENSG00000064763(FAR2)	ENSG00000142168(SOD1),ENSG00000254858(MPV17L2),ENSG00000176894(PXMP2),ENSG00000163344(PMVK),ENSG00000126432(PRDX5),ENSG00000117450(PRDX1)	http://www.kegg.jp/kegg-bin/show_pathway?map04146/K04565%09%23FFFFFF,green/K05940%09%23FFFFFF,red/K13273%09%23FFFFFF,green/K13348%09%23FFFFFF,green/K13356%09%23FFFFFF,red/K11187%09%23FFFFFF,green/K00659%09%23FFFFFF,red/K13279%09%23FFFFFF,green/K01897%09%23FFFFFF,red/K00106%09%23FFFFFF,red/K13347%09%23FFFFFF,green/
hsa04660	T cell receptor signaling pathway	Organismal Systems	Immune system	5	10	15	103	0.557345	1	ENSG00000100485(SOS2),ENSG00000101096(NFATC2),ENSG00000145675(PIK3R1),ENSG00000160654(CD3G),ENSG00000115904(SOS1)	ENSG00000135446(CDK4),ENSG00000104825(NFKBIB),ENSG00000126934(MAP2K2),ENSG00000254126(CD8B2),ENSG00000188130(MAPK12),ENSG00000141968(VAV1),ENSG00000172116(CD8B),ENSG00000142208(AKT1),ENSG00000170345(FOS),ENSG00000174775(HRAS)	http://www.kegg.jp/kegg-bin/show_pathway?map04660/K04379%09%23FFFFFF,green/K17332%09%23FFFFFF,red/K02581%09%23FFFFFF,green/K04369%09%23FFFFFF,green/K02833%09%23FFFFFF,green/K04456%09%23FFFFFF,green/K06459%09%23FFFFFF,green/K04441%09%23FFFFFF,green/K03099%09%23FFFFFF,red/K02089%09%23FFFFFF,green/K05730%09%23FFFFFF,green/K06452%09%23FFFFFF,red/K02649%09%23FFFFFF,red/
hsa05219	Bladder cancer	Human Diseases	Cancer: specific types	2	4	6	41	0.571334	1	ENSG00000146648(EGFR),ENSG00000157764(BRAF)	ENSG00000135446(CDK4),ENSG00000126934(MAP2K2),ENSG00000136997(MYC),ENSG00000174775(HRAS)	http://www.kegg.jp/kegg-bin/show_pathway?map05219/K04377%09%23FFFFFF,green/K02833%09%23FFFFFF,green/K04369%09%23FFFFFF,green/K02089%09%23FFFFFF,green/K04365%09%23FFFFFF,red/K04361%09%23FFFFFF,red/
hsa00040	Pentose and glucuronate interconversions	Metabolism	Carbohydrate metabolism	2	3	5	34	0.572738	1	ENSG00000213759(UGT2B11),ENSG00000156096(UGT2B4)	ENSG00000169738(DCXR),ENSG00000085662(AKR1B1),ENSG00000104808(DHDH)	http://www.kegg.jp/kegg-bin/show_pathway?map00040/K00011%09%23FFFFFF,green/K00699%09%23FFFFFF,red/K00078%09%23FFFFFF,green/K03331%09%23FFFFFF,green/
hsa00062	Fatty acid elongation	Metabolism	Lipid metabolism	1	3	4	27	0.575298	1	ENSG00000164181(ELOVL7)	ENSG00000184227(ACOT1),ENSG00000119915(ELOVL3),ENSG00000116353(MECR)	http://www.kegg.jp/kegg-bin/show_pathway?map00062/K10250%09%23FFFFFF,red/K10248%09%23FFFFFF,green/K07512%09%23FFFFFF,green/K01068%09%23FFFFFF,green/
hsa01040	Biosynthesis of unsaturated fatty acids	Metabolism	Lipid metabolism	2	2	4	27	0.575298	1	ENSG00000136881(BAAT),ENSG00000164181(ELOVL7)	ENSG00000119915(ELOVL3),ENSG00000184227(ACOT1)	http://www.kegg.jp/kegg-bin/show_pathway?map01040/K10248%09%23FFFFFF,green/K00659%09%23FFFFFF,red/K01068%09%23FFFFFF,green/K10250%09%23FFFFFF,red/
hsa05032	Morphine addiction	Human Diseases	Substance dependence	8	5	13	91	0.589006	1	ENSG00000173175(ADCY5),ENSG00000102287(GABRE),ENSG00000204681(GABBR1),ENSG00000205268(PDE7A),ENSG00000111664(GNB3),ENSG00000166206(GABRB3),ENSG00000128655(PDE11A),ENSG00000111886(GABRR2)	ENSG00000169217(CD2BP2),ENSG00000174021(GNG5),ENSG00000127920(GNG11),ENSG00000198055(GRK6),ENSG00000121281(ADCY7)	http://www.kegg.jp/kegg-bin/show_pathway?map05032/K08045%09%23FFFFFF,red/K04546%09%23FFFFFF,green/K07825%09%23FFFFFF,red/K04615%09%23FFFFFF,red/K13298%09%23FFFFFF,red/K18436%09%23FFFFFF,red/K08291%09%23FFFFFF,green/K08047%09%23FFFFFF,green/K05181%09%23FFFFFF,red/K05190%09%23FFFFFF,purple/K04542%09%23FFFFFF,green/K05185%09%23FFFFFF,red/
hsa03450	Non-homologous end-joining	Genetic Information Processing	Replication and repair	2	0	2	13	0.589557	1	ENSG00000020922(MRE11),ENSG00000253729(PRKDC)	-	http://www.kegg.jp/kegg-bin/show_pathway?map03450/K06642%09%23FFFFFF,red/K10865%09%23FFFFFF,red/
hsa04140	Autophagy - animal	Cellular Processes	Transport and catabolism	9	11	20	140	0.590912	1	ENSG00000162409(PRKAA2),ENSG00000083290(ULK2),ENSG00000183735(TBK1),ENSG00000168209(DDIT4),ENSG00000066739(ATG2B),ENSG00000145675(PIK3R1),ENSG00000136874(STX17),ENSG00000165699(TSC1),ENSG00000147894(C9orf72)	ENSG00000123395(ATG101),ENSG00000126934(MAP2K2),ENSG00000170296(GABARAP),ENSG00000175634(RPS6KB2),ENSG00000174775(HRAS),ENSG00000161011(SQSTM1),ENSG00000167461(RAB8A),ENSG00000139112(GABARAPL1),ENSG00000258102(MAP1LC3B2),ENSG00000142208(AKT1),ENSG00000167965(MLST8)	http://www.kegg.jp/kegg-bin/show_pathway?map04140/K08270%09%23FFFFFF,red/K04688%09%23FFFFFF,green/K02833%09%23FFFFFF,green/K04369%09%23FFFFFF,green/K07206%09%23FFFFFF,red/K07901%09%23FFFFFF,green/K08266%09%23FFFFFF,green/K23609%09%23FFFFFF,red/K07198%09%23FFFFFF,red/K04456%09%23FFFFFF,green/K08491%09%23FFFFFF,red/K08269%09%23FFFFFF,red/K19730%09%23FFFFFF,green/K02649%09%23FFFFFF,red/K08341%09%23F…
hsa05134	Legionellosis	Human Diseases	Infectious disease: bacterial	6	2	8	56	0.591875	1	ENSG00000249437(NAIP),ENSG00000013441(CLK1),ENSG00000113240(CLK4),ENSG00000120868(APAF1),ENSG00000136869(TLR4),ENSG00000187554(TLR5)	ENSG00000204389(HSPA1A),ENSG00000163739(CXCL1)	http://www.kegg.jp/kegg-bin/show_pathway?map05134/K10168%09%23FFFFFF,red/K10160%09%23FFFFFF,red/K02084%09%23FFFFFF,red/K03283%09%23FFFFFF,green/K23561%09%23FFFFFF,red/K05505%09%23FFFFFF,green/K12807%09%23FFFFFF,red/
hsa04630	JAK-STAT signaling pathway	Environmental Information Processing	Signal transduction	19	4	23	161	0.59245	1	ENSG00000134352(IL6ST),ENSG00000113494(PRLR),ENSG00000145675(PIK3R1),ENSG00000096968(JAK2),ENSG00000115904(SOS1),ENSG00000243646(IL10RB),ENSG00000146648(EGFR),ENSG00000113594(LIFR),ENSG00000137070(IL11RA),ENSG00000130427(EPO),ENSG00000100485(SOS2),ENSG00000185291(IL3RA),ENSG00000116678(LEPR),ENSG00000113721(PDGFRB),ENSG00000169194(IL13),ENSG00000213928(IRF9),ENSG00000168685(IL7R),ENSG00000112964(…	ENSG00000142208(AKT1),ENSG00000136997(MYC),ENSG00000174775(HRAS),ENSG00000112576(CCND3)	http://www.kegg.jp/kegg-bin/show_pathway?map04630/K05081%09%23FFFFFF,red/K05080%09%23FFFFFF,red/K04693%09%23FFFFFF,red/K04456%09%23FFFFFF,green/K05437%09%23FFFFFF,red/K05135%09%23FFFFFF,red/K04447%09%23FFFFFF,red/K04361%09%23FFFFFF,red/K10152%09%23FFFFFF,green/K05072%09%23FFFFFF,red/K05056%09%23FFFFFF,red/K04737%09%23FFFFFF,red/K02833%09%23FFFFFF,green/K05062%09%23FFFFFF,red/K02649%09%23FFFFFF,re…
hsa00520	Amino sugar and nucleotide sugar metabolism	Metabolism	Carbohydrate metabolism	0	7	7	49	0.593601	1	-	ENSG00000173540(GMPPB),ENSG00000095380(NANS),ENSG00000159348(CYB5R1),ENSG00000162066(AMDHD2),ENSG00000124357(NAGK),ENSG00000102032(RENBP),ENSG00000113552(GNPDA1)	http://www.kegg.jp/kegg-bin/show_pathway?map00520/K00966%09%23FFFFFF,green/K00884%09%23FFFFFF,green/K00326%09%23FFFFFF,green/K02564%09%23FFFFFF,green/K01787%09%23FFFFFF,green/K05304%09%23FFFFFF,green/K01443%09%23FFFFFF,green/
hsa04152	AMPK signaling pathway	Environmental Information Processing	Signal transduction	12	5	17	120	0.604333	1	ENSG00000145675(PIK3R1),ENSG00000118689(FOXO3),ENSG00000165699(TSC1),ENSG00000109819(PPARGC1A),ENSG00000076555(ACACB),ENSG00000073711(PPP2R3A),ENSG00000266173(STRADA),ENSG00000116678(LEPR),ENSG00000162409(PRKAA2),ENSG00000205560(CPT1B),ENSG00000114268(PFKFB4),ENSG00000146592(CREB5)	ENSG00000167461(RAB8A),ENSG00000142208(AKT1),ENSG00000187840(EIF4EBP1),ENSG00000175634(RPS6KB2),ENSG00000107175(CREB3)	http://www.kegg.jp/kegg-bin/show_pathway?map04152/K04688%09%23FFFFFF,green/K09408%09%23FFFFFF,red/K02649%09%23FFFFFF,red/K07901%09%23FFFFFF,green/K07205%09%23FFFFFF,green/K11583%09%23FFFFFF,red/K07202%09%23FFFFFF,red/K01946%09%23FFFFFF,red/K19030%09%23FFFFFF,red/K09047%09%23FFFFFF,red/K19523%09%23FFFFFF,red/K05062%09%23FFFFFF,red/K07198%09%23FFFFFF,red/K04456%09%23FFFFFF,green/K09048%09%23FFFFFF,…
hsa04120	Ubiquitin mediated proteolysis	Genetic Information Processing	Folding, sorting and degradation	5	15	20	141	0.604435	1	ENSG00000053900(ANAPC4),ENSG00000103657(HERC1),ENSG00000104517(UBR5),ENSG00000109670(FBXW7),ENSG00000115760(BIRC6)	ENSG00000150991(UBC),ENSG00000221983(UBA52),ENSG00000108106(UBE2S),ENSG00000170315(UBB),ENSG00000117399(CDC20),ENSG00000154582(ELOC),ENSG00000175063(UBE2C),ENSG00000099804(CDC34),ENSG00000110200(ANAPC15),ENSG00000103363(ELOB),ENSG00000143947(RPS27A),ENSG00000103275(UBE2I),ENSG00000103266(STUB1),ENSG00000100387(RBX1),ENSG00000130725(UBE2M)	http://www.kegg.jp/kegg-bin/show_pathway?map04120/K09561%09%23FFFFFF,green/K03363%09%23FFFFFF,green/K10577%09%23FFFFFF,green/K06688%09%23FFFFFF,green/K03868%09%23FFFFFF,green/K10579%09%23FFFFFF,green/K25228%09%23FFFFFF,green/K03872%09%23FFFFFF,green/K02207%09%23FFFFFF,green/K10260%09%23FFFFFF,red/K08770%09%23FFFFFF,green/K03873%09%23FFFFFF,green/K10593%09%23FFFFFF,red/K10586%09%23FFFFFF,red/K1059…
hsa04725	Cholinergic synapse	Organismal Systems	Nervous system	8	8	16	113	0.604472	1	ENSG00000146592(CREB5),ENSG00000182324(KCNJ14),ENSG00000173175(ADCY5),ENSG00000096968(JAK2),ENSG00000111664(GNB3),ENSG00000184984(CHRM5),ENSG00000157388(CACNA1D),ENSG00000145675(PIK3R1)	ENSG00000174021(GNG5),ENSG00000127920(GNG11),ENSG00000107175(CREB3),ENSG00000170345(FOS),ENSG00000137841(PLCB2),ENSG00000121281(ADCY7),ENSG00000174775(HRAS),ENSG00000142208(AKT1)	http://www.kegg.jp/kegg-bin/show_pathway?map04725/K02649%09%23FFFFFF,red/K08045%09%23FFFFFF,red/K02833%09%23FFFFFF,green/K04456%09%23FFFFFF,green/K04447%09%23FFFFFF,red/K09047%09%23FFFFFF,red/K05858%09%23FFFFFF,green/K07825%09%23FFFFFF,red/K09048%09%23FFFFFF,green/K04133%09%23FFFFFF,red/K04542%09%23FFFFFF,green/K08047%09%23FFFFFF,green/K05007%09%23FFFFFF,red/K04851%09%23FFFFFF,red/K04546%09%23FFF…
hsa04141	Protein processing in endoplasmic reticulum	Genetic Information Processing	Folding, sorting and degradation	3	21	24	169	0.605379	1	ENSG00000198162(MAN1A2),ENSG00000116406(EDEM3),ENSG00000075826(SEC31B)	ENSG00000087074(PPP1R15A),ENSG00000204308(RNF5),ENSG00000089248(ERP29),ENSG00000239264(TXNDC5),ENSG00000185825(BCAP31),ENSG00000120725(SIL1),ENSG00000088833(NSFL1C),ENSG00000087088(BAX),ENSG00000070010(UFD1),ENSG00000180879(SSR4),ENSG00000204389(HSPA1A),ENSG00000169223(LMAN2),ENSG00000133265(HSPBP1),ENSG00000162191(UBXN1),ENSG00000129562(DAD1),ENSG00000132432(SEC61G),ENSG00000090520(DNAJB11),ENSG…	http://www.kegg.jp/kegg-bin/show_pathway?map04141/K13984%09%23FFFFFF,green/K10666%09%23FFFFFF,green/K13989%09%23FFFFFF,green/K09562%09%23FFFFFF,green/K04571%09%23FFFFFF,green/K01230%09%23FFFFFF,red/K24348%09%23FFFFFF,green/K03868%09%23FFFFFF,green/K14005%09%23FFFFFF,red/K09561%09%23FFFFFF,green/K14001%09%23FFFFFF,green/K14019%09%23FFFFFF,green/K09517%09%23FFFFFF,green/K14012%09%23FFFFFF,green/K10…
hsa00650	Butanoate metabolism	Metabolism	Carbohydrate metabolism	4	0	4	28	0.605427	1	ENSG00000083720(OXCT1),ENSG00000005187(ACSM3),ENSG00000134240(HMGCS2),ENSG00000183044(ABAT)	-	http://www.kegg.jp/kegg-bin/show_pathway?map00650/K01641%09%23FFFFFF,red/K01896%09%23FFFFFF,red/K13524%09%23FFFFFF,red/K01027%09%23FFFFFF,red/
hsa04929	GnRH secretion	Organismal Systems	Endocrine system	5	4	9	64	0.610549	1	ENSG00000157388(CACNA1D),ENSG00000145675(PIK3R1),ENSG00000147437(GNRH1),ENSG00000144935(TRPC1),ENSG00000204681(GABBR1)	ENSG00000142208(AKT1),ENSG00000137841(PLCB2),ENSG00000174775(HRAS),ENSG00000126934(MAP2K2)	http://www.kegg.jp/kegg-bin/show_pathway?map04929/K04456%09%23FFFFFF,green/K04369%09%23FFFFFF,green/K04615%09%23FFFFFF,red/K05252%09%23FFFFFF,red/K02649%09%23FFFFFF,red/K04964%09%23FFFFFF,red/K04851%09%23FFFFFF,red/K05858%09%23FFFFFF,green/K02833%09%23FFFFFF,green/
hsa00240	Pyrimidine metabolism	Metabolism	Nucleotide metabolism	2	6	8	57	0.612866	1	ENSG00000138185(ENTPD1),ENSG00000188833(ENTPD8)	ENSG00000168393(DTYMK),ENSG00000125458(NT5C),ENSG00000239672(NME1),ENSG00000103202(NME4),ENSG00000179958(DCTPP1),ENSG00000167900(TK1)	http://www.kegg.jp/kegg-bin/show_pathway?map00240/K00943%09%23FFFFFF,green/K16904%09%23FFFFFF,green/K01081%09%23FFFFFF,green/K01510%09%23FFFFFF,red/K00857%09%23FFFFFF,green/K00940%09%23FFFFFF,green/
hsa00270	Cysteine and methionine metabolism	Metabolism	Amino acid metabolism	2	5	7	50	0.615943	1	ENSG00000166800(LDHAL6A),ENSG00000145692(BHMT)	ENSG00000116649(SRM),ENSG00000105552(BCAT2),ENSG00000139410(SDSL),ENSG00000101444(AHCY),ENSG00000146701(MDH2)	http://www.kegg.jp/kegg-bin/show_pathway?map00270/K00826%09%23FFFFFF,green/K00016%09%23FFFFFF,red/K00544%09%23FFFFFF,red/K00026%09%23FFFFFF,green/K00797%09%23FFFFFF,green/K17989%09%23FFFFFF,green/K01251%09%23FFFFFF,green/
hsa05202	Transcriptional misregulation in cancer	Human Diseases	Cancer: overview	17	10	27	191	0.618	1	ENSG00000082258(CCNT2),ENSG00000172493(AFF1),ENSG00000100625(SIX4),ENSG00000158711(ELK4),ENSG00000182578(CSF1R),ENSG00000144802(NFKBIZ),ENSG00000122008(POLK),ENSG00000118058(KMT2A),ENSG00000274750(H3C6),ENSG00000002745(WNT16),ENSG00000109906(ZBTB16),ENSG00000162924(REL),ENSG00000147050(KDM6A),ENSG00000102755(FLT1),ENSG00000171988(JMJD1C),ENSG00000139083(ETV6),ENSG00000149311(ATM)	ENSG00000175832(ETV4),ENSG00000087088(BAX),ENSG00000136997(MYC),ENSG00000270647(TAF15),ENSG00000030110(BAK1),ENSG00000176046(NUPR1),ENSG00000134323(MYCN),ENSG00000172379(ARNT2),ENSG00000130222(GADD45G),ENSG00000089280(FUS)	http://www.kegg.jp/kegg-bin/show_pathway?map05202/K02159%09%23FFFFFF,green/K13098%09%23FFFFFF,green/K05090%09%23FFFFFF,red/K11253%09%23FFFFFF,red/K09109%09%23FFFFFF,green/K04377%09%23FFFFFF,green/K09186%09%23FFFFFF,red/K04728%09%23FFFFFF,red/K15615%09%23FFFFFF,red/K15589%09%23FFFFFF,green/K10055%09%23FFFFFF,red/K05096%09%23FFFFFF,red/K14021%09%23FFFFFF,green/K14242%09%23FFFFFF,red/K01558%09%23FFF…
hsa04911	Insulin secretion	Organismal Systems	Endocrine system	8	4	12	86	0.623399	1	ENSG00000147262(GPR119),ENSG00000157388(CACNA1D),ENSG00000132639(SNAP25),ENSG00000173175(ADCY5),ENSG00000115966(ATF2),ENSG00000186472(PCLO),ENSG00000146592(CREB5),ENSG00000171121(KCNMB3)	ENSG00000121281(ADCY7),ENSG00000137841(PLCB2),ENSG00000107175(CREB3),ENSG00000159224(GIP)	http://www.kegg.jp/kegg-bin/show_pathway?map04911/K08047%09%23FFFFFF,green/K16882%09%23FFFFFF,red/K05258%09%23FFFFFF,green/K09047%09%23FFFFFF,red/K08045%09%23FFFFFF,red/K04450%09%23FFFFFF,red/K09048%09%23FFFFFF,green/K05858%09%23FFFFFF,green/K18211%09%23FFFFFF,red/K04851%09%23FFFFFF,red/K08424%09%23FFFFFF,red/K04939%09%23FFFFFF,red/
hsa05135	Yersinia infection	Human Diseases	Infectious disease: bacterial	6	13	19	136	0.631439	1	ENSG00000101096(NFATC2),ENSG00000196914(ARHGEF12),ENSG00000183735(TBK1),ENSG00000134318(ROCK2),ENSG00000145675(PIK3R1),ENSG00000136869(TLR4)	ENSG00000126934(MAP2K2),ENSG00000254126(CD8B2),ENSG00000188130(MAPK12),ENSG00000169750(RAC3),ENSG00000108691(CCL2),ENSG00000141968(VAV1),ENSG00000172116(CD8B),ENSG00000142208(AKT1),ENSG00000241553(ARPC4),ENSG00000123143(PKN1),ENSG00000170345(FOS),ENSG00000184216(IRAK1),ENSG00000177105(RHOG)	http://www.kegg.jp/kegg-bin/show_pathway?map05135/K07863%09%23FFFFFF,green/K06459%09%23FFFFFF,green/K04730%09%23FFFFFF,green/K05410%09%23FFFFFF,red/K17388%09%23FFFFFF,red/K10160%09%23FFFFFF,red/K07861%09%23FFFFFF,green/K05730%09%23FFFFFF,green/K04369%09%23FFFFFF,green/K04441%09%23FFFFFF,green/K05755%09%23FFFFFF,green/K06071%09%23FFFFFF,green/K02649%09%23FFFFFF,red/K14624%09%23FFFFFF,green/K17332%…
hsa05418	Fluid shear stress and atherosclerosis	Human Diseases	Cardiovascular disease	5	14	19	136	0.631439	1	ENSG00000145675(PIK3R1),ENSG00000116701(NCF2),ENSG00000204217(BMPR2),ENSG00000114739(ACVR2B),ENSG00000162409(PRKAA2)	ENSG00000084207(GSTP1),ENSG00000136810(TXN),ENSG00000170345(FOS),ENSG00000161011(SQSTM1),ENSG00000148834(GSTO1),ENSG00000142208(AKT1),ENSG00000100348(TXN2),ENSG00000108691(CCL2),ENSG00000188130(MAPK12),ENSG00000169750(RAC3),ENSG00000051523(CYBA),ENSG00000134184(GSTM1),ENSG00000188612(SUMO2),ENSG00000130707(ASS1)	http://www.kegg.jp/kegg-bin/show_pathway?map05418/K02649%09%23FFFFFF,red/K14381%09%23FFFFFF,green/K08009%09%23FFFFFF,green/K01940%09%23FFFFFF,green/K07861%09%23FFFFFF,green/K07198%09%23FFFFFF,red/K23790%09%23FFFFFF,green/K04456%09%23FFFFFF,green/K04379%09%23FFFFFF,green/K14624%09%23FFFFFF,green/K12160%09%23FFFFFF,green/K13596%09%23FFFFFF,red/K03671%09%23FFFFFF,green/K04671%09%23FFFFFF,red/K08010%…
hsa04916	Melanogenesis	Organismal Systems	Endocrine system	7	7	14	101	0.636385	1	ENSG00000101440(ASIP),ENSG00000134245(WNT2B),ENSG00000136160(EDNRB),ENSG00000158955(WNT9B),ENSG00000104290(FZD3),ENSG00000173175(ADCY5),ENSG00000002745(WNT16)	ENSG00000169884(WNT10B),ENSG00000188064(WNT7B),ENSG00000121281(ADCY7),ENSG00000174775(HRAS),ENSG00000137841(PLCB2),ENSG00000126934(MAP2K2),ENSG00000107175(CREB3)	http://www.kegg.jp/kegg-bin/show_pathway?map04916/K08047%09%23FFFFFF,green/K08045%09%23FFFFFF,red/K02329%09%23FFFFFF,red/K09048%09%23FFFFFF,green/K01064%09%23FFFFFF,red/K08725%09%23FFFFFF,red/K02833%09%23FFFFFF,green/K00182%09%23FFFFFF,red/K04198%09%23FFFFFF,red/K01357%09%23FFFFFF,green/K04369%09%23FFFFFF,green/K05858%09%23FFFFFF,green/K01558%09%23FFFFFF,red/K00572%09%23FFFFFF,green/
hsa05146	Amoebiasis	Human Diseases	Infectious disease: parasitic	10	4	14	101	0.636385	1	ENSG00000081052(COL4A4),ENSG00000053747(LAMA3),ENSG00000136869(TLR4),ENSG00000145675(PIK3R1),ENSG00000118520(ARG1),ENSG00000157131(C8A),ENSG00000021852(C8B),ENSG00000169031(COL4A3),ENSG00000108821(COL1A1),ENSG00000156049(GNA14)	ENSG00000137841(PLCB2),ENSG00000163739(CXCL1),ENSG00000117450(PRDX1),ENSG00000105329(TGFB1)	http://www.kegg.jp/kegg-bin/show_pathway?map05146/K06237%09%23FFFFFF,red/K01476%09%23FFFFFF,red/K02649%09%23FFFFFF,red/K10160%09%23FFFFFF,red/K06236%09%23FFFFFF,red/K05505%09%23FFFFFF,green/K06240%09%23FFFFFF,red/K04636%09%23FFFFFF,red/K03998%09%23FFFFFF,red/K03997%09%23FFFFFF,red/K05858%09%23FFFFFF,green/K13375%09%23FFFFFF,green/K13279%09%23FFFFFF,green/
hsa05140	Leishmaniasis	Human Diseases	Infectious disease: parasitic	3	7	10	73	0.645237	1	ENSG00000116701(NCF2),ENSG00000136869(TLR4),ENSG00000096968(JAK2)	ENSG00000184216(IRAK1),ENSG00000051523(CYBA),ENSG00000104825(NFKBIB),ENSG00000188130(MAPK12),ENSG00000170345(FOS),ENSG00000126767(ELK1),ENSG00000105329(TGFB1)	http://www.kegg.jp/kegg-bin/show_pathway?map05140/K08010%09%23FFFFFF,red/K04441%09%23FFFFFF,green/K10160%09%23FFFFFF,red/K04379%09%23FFFFFF,green/K04730%09%23FFFFFF,green/K02581%09%23FFFFFF,green/K08009%09%23FFFFFF,green/K13375%09%23FFFFFF,green/K04375%09%23FFFFFF,green/K04447%09%23FFFFFF,red/
hsa00220	Arginine biosynthesis	Metabolism	Amino acid metabolism	1	2	3	22	0.647136	1	ENSG00000118520(ARG1)	ENSG00000126522(ASL),ENSG00000130707(ASS1)	http://www.kegg.jp/kegg-bin/show_pathway?map00220/K01755%09%23FFFFFF,green/K01940%09%23FFFFFF,green/K01476%09%23FFFFFF,red/
hsa00340	Histidine metabolism	Metabolism	Amino acid metabolism	2	1	3	22	0.647136	1	ENSG00000084110(HAL),ENSG00000160282(FTCD)	ENSG00000108602(ALDH3A1)	http://www.kegg.jp/kegg-bin/show_pathway?map00340/K00129%09%23FFFFFF,green/K01745%09%23FFFFFF,red/K13990%09%23FFFFFF,red/
hsa00900	Terpenoid backbone biosynthesis	Metabolism	Metabolism of terpenoids and polyketides	1	2	3	22	0.647136	1	ENSG00000134240(HMGCS2)	ENSG00000160752(FDPS),ENSG00000163344(PMVK)	http://www.kegg.jp/kegg-bin/show_pathway?map00900/K01641%09%23FFFFFF,red/K13273%09%23FFFFFF,green/K00787%09%23FFFFFF,green/
hsa00250	Alanine, aspartate and glutamate metabolism	Metabolism	Amino acid metabolism	2	3	5	37	0.650883	1	ENSG00000183044(ABAT),ENSG00000070669(ASNS)	ENSG00000126522(ASL),ENSG00000159423(ALDH4A1),ENSG00000130707(ASS1)	http://www.kegg.jp/kegg-bin/show_pathway?map00250/K01953%09%23FFFFFF,red/K01755%09%23FFFFFF,green/K13524%09%23FFFFFF,red/K01940%09%23FFFFFF,green/K00294%09%23FFFFFF,green/
hsa04371	Apelin signaling pathway	Environmental Information Processing	Signal transduction	10	9	19	138	0.657643	1	ENSG00000198838(RYR3),ENSG00000166819(PLIN1),ENSG00000173175(ADCY5),ENSG00000162409(PRKAA2),ENSG00000143199(ADCY10),ENSG00000111664(GNB3),ENSG00000106799(TGFBR1),ENSG00000120738(EGR1),ENSG00000145949(MYLK4),ENSG00000109819(PPARGC1A)	ENSG00000174021(GNG5),ENSG00000127920(GNG11),ENSG00000126934(MAP2K2),ENSG00000142208(AKT1),ENSG00000258102(MAP1LC3B2),ENSG00000137841(PLCB2),ENSG00000121281(ADCY7),ENSG00000174775(HRAS),ENSG00000175634(RPS6KB2)	http://www.kegg.jp/kegg-bin/show_pathway?map04371/K08047%09%23FFFFFF,green/K04456%09%23FFFFFF,green/K07198%09%23FFFFFF,red/K04546%09%23FFFFFF,green/K04688%09%23FFFFFF,green/K08045%09%23FFFFFF,red/K02833%09%23FFFFFF,green/K08768%09%23FFFFFF,red/K04963%09%23FFFFFF,red/K10435%09%23FFFFFF,green/K04369%09%23FFFFFF,green/K04542%09%23FFFFFF,green/K04674%09%23FFFFFF,red/K11265%09%23FFFFFF,red/K07825%09%2…
hsa04621	NOD-like receptor signaling pathway	Organismal Systems	Immune system	11	14	25	181	0.663923	1	ENSG00000136869(TLR4),ENSG00000092439(TRPM7),ENSG00000117226(GBP3),ENSG00000112851(ERBIN),ENSG00000157625(TAB3),ENSG00000183735(TBK1),ENSG00000185507(IRF7),ENSG00000082512(TRAF5),ENSG00000169604(ANTXR1),ENSG00000249437(NAIP),ENSG00000213928(IRF9)	ENSG00000123143(PKN1),ENSG00000139112(GABARAPL1),ENSG00000100348(TXN2),ENSG00000258102(MAP1LC3B2),ENSG00000163739(CXCL1),ENSG00000136810(TXN),ENSG00000142185(TRPM2),ENSG00000137841(PLCB2),ENSG00000170296(GABARAP),ENSG00000104825(NFKBIB),ENSG00000168040(FADD),ENSG00000051523(CYBA),ENSG00000188130(MAPK12),ENSG00000108691(CCL2)	http://www.kegg.jp/kegg-bin/show_pathway?map04621/K09447%09%23FFFFFF,red/K08341%09%23FFFFFF,green/K05858%09%23FFFFFF,green/K02373%09%23FFFFFF,green/K12807%09%23FFFFFF,red/K04693%09%23FFFFFF,red/K12793%09%23FFFFFF,red/K04982%09%23FFFFFF,red/K20899%09%23FFFFFF,red/K14624%09%23FFFFFF,green/K12796%09%23FFFFFF,red/K02581%09%23FFFFFF,green/K20909%09%23FFFFFF,red/K05410%09%23FFFFFF,red/K04441%09%23FFFFF…
hsa00730	Thiamine metabolism	Metabolism	Metabolism of cofactors and vitamins	2	0	2	15	0.669612	1	ENSG00000140057(AK7),ENSG00000162433(AK4)	-	http://www.kegg.jp/kegg-bin/show_pathway?map00730/K00939%09%23FFFFFF,red/
hsa04014	Ras signaling pathway	Environmental Information Processing	Signal transduction	23	9	32	231	0.670492	1	ENSG00000183454(GRIN2A),ENSG00000113319(RASGRF2),ENSG00000111664(GNB3),ENSG00000158815(FGF17),ENSG00000165197(VEGFD),ENSG00000145675(PIK3R1),ENSG00000182578(CSF1R),ENSG00000167244(IGF2),ENSG00000170667(RASA4B),ENSG00000130396(AFDN),ENSG00000136237(RAPGEF5),ENSG00000115904(SOS1),ENSG00000148082(SHC3),ENSG00000146648(EGFR),ENSG00000196712(NF1),ENSG00000100485(SOS2),ENSG00000138193(PLCE1),ENSG000001…	ENSG00000142208(AKT1),ENSG00000174775(HRAS),ENSG00000163235(TGFA),ENSG00000127920(GNG11),ENSG00000174021(GNG5),ENSG00000126767(ELK1),ENSG00000188257(PLA2G2A),ENSG00000126934(MAP2K2),ENSG00000169750(RAC3)	http://www.kegg.jp/kegg-bin/show_pathway?map04014/K05096%09%23FFFFFF,red/K05209%09%23FFFFFF,red/K03099%09%23FFFFFF,red/K05410%09%23FFFFFF,red/K04361%09%23FFFFFF,red/K13769%09%23FFFFFF,red/K04456%09%23FFFFFF,green/K04375%09%23FFFFFF,green/K05090%09%23FFFFFF,red/K05702%09%23FFFFFF,red/K07861%09%23FFFFFF,green/K01047%09%23FFFFFF,green/K05089%09%23FFFFFF,red/K04369%09%23FFFFFF,green/K12326%09%23FFFFF…
hsa04976	Bile secretion	Organismal Systems	Digestive system	11	1	12	89	0.672004	1	ENSG00000171885(AQP4),ENSG00000080293(SCTR),ENSG00000136881(BAAT),ENSG00000163959(SLC51A),ENSG00000143921(ABCG8),ENSG00000137204(SLC22A7),ENSG00000084453(SLCO1A2),ENSG00000156096(UGT2B4),ENSG00000213759(UGT2B11),ENSG00000023839(ABCC2),ENSG00000173175(ADCY5)	ENSG00000121281(ADCY7)	http://www.kegg.jp/kegg-bin/show_pathway?map04976/K09866%09%23FFFFFF,red/K04588%09%23FFFFFF,red/K08045%09%23FFFFFF,red/K08204%09%23FFFFFF,red/K05684%09%23FFFFFF,red/K08047%09%23FFFFFF,green/K00699%09%23FFFFFF,red/K03460%09%23FFFFFF,red/K00659%09%23FFFFFF,red/K14360%09%23FFFFFF,red/K05666%09%23FFFFFF,red/
hsa05203	Viral carcinogenesis	Human Diseases	Cancer: overview	17	11	28	203	0.672648	1	ENSG00000048052(HDAC9),ENSG00000146592(CREB5),ENSG00000114166(KAT2B),ENSG00000162924(REL),ENSG00000127481(UBR4),ENSG00000155903(RASA2),ENSG00000082512(TRAF5),ENSG00000115966(ATF2),ENSG00000105810(CDK6),ENSG00000197837(H4-16),ENSG00000145675(PIK3R1),ENSG00000185507(IRF7),ENSG00000277224(H2BC7),ENSG00000134352(IL6ST),ENSG00000213928(IRF9),ENSG00000103479(RBL2),ENSG00000168214(RBPJ)	ENSG00000087088(BAX),ENSG00000117399(CDC20),ENSG00000135446(CDK4),ENSG00000099901(RANBP1),ENSG00000206503(HLA-A),ENSG00000100764(PSMC1),ENSG00000174775(HRAS),ENSG00000112576(CCND3),ENSG00000030110(BAK1),ENSG00000140307(GTF2A2),ENSG00000107175(CREB3)	http://www.kegg.jp/kegg-bin/show_pathway?map05203/K02649%09%23FFFFFF,red/K02089%09%23FFFFFF,green/K06053%09%23FFFFFF,red/K09047%09%23FFFFFF,red/K03062%09%23FFFFFF,green/K16332%09%23FFFFFF,red/K04693%09%23FFFFFF,red/K03363%09%23FFFFFF,green/K11409%09%23FFFFFF,red/K05060%09%23FFFFFF,red/K10152%09%23FFFFFF,green/K04450%09%23FFFFFF,red/K09849%09%23FFFFFF,red/K09254%09%23FFFFFF,red/K11254%09%23FFFFFF,…
hsa04722	Neurotrophin signaling pathway	Organismal Systems	Nervous system	8	8	16	118	0.675838	1	ENSG00000157764(BRAF),ENSG00000100485(SOS2),ENSG00000134243(SORT1),ENSG00000115904(SOS1),ENSG00000148082(SHC3),ENSG00000145675(PIK3R1),ENSG00000166225(FRS2),ENSG00000118689(FOXO3)	ENSG00000188130(MAPK12),ENSG00000126934(MAP2K2),ENSG00000104825(NFKBIB),ENSG00000174775(HRAS),ENSG00000184216(IRAK1),ENSG00000141522(ARHGDIA),ENSG00000087088(BAX),ENSG00000142208(AKT1)	http://www.kegg.jp/kegg-bin/show_pathway?map04722/K02649%09%23FFFFFF,red/K04730%09%23FFFFFF,green/K03099%09%23FFFFFF,red/K02833%09%23FFFFFF,green/K17448%09%23FFFFFF,red/K04365%09%23FFFFFF,red/K12461%09%23FFFFFF,red/K12462%09%23FFFFFF,green/K09408%09%23FFFFFF,red/K12388%09%23FFFFFF,red/K04369%09%23FFFFFF,green/K04441%09%23FFFFFF,green/K04456%09%23FFFFFF,green/K02581%09%23FFFFFF,green/K02159%09%23F…
hsa03060	Protein export	Genetic Information Processing	Folding, sorting and degradation	0	3	3	23	0.677704	1	-	ENSG00000118363(SPCS2),ENSG00000144867(SRPRB),ENSG00000132432(SEC61G)	http://www.kegg.jp/kegg-bin/show_pathway?map03060/K12947%09%23FFFFFF,green/K07342%09%23FFFFFF,green/K12272%09%23FFFFFF,green/
hsa04918	Thyroid hormone synthesis	Organismal Systems	Endocrine system	5	5	10	75	0.679744	1	ENSG00000115966(ATF2),ENSG00000173175(ADCY5),ENSG00000140279(DUOX2),ENSG00000146592(CREB5),ENSG00000137857(DUOX1)	ENSG00000107175(CREB3),ENSG00000233276(GPX1),ENSG00000118271(TTR),ENSG00000137841(PLCB2),ENSG00000121281(ADCY7)	http://www.kegg.jp/kegg-bin/show_pathway?map04918/K08045%09%23FFFFFF,red/K09047%09%23FFFFFF,red/K00432%09%23FFFFFF,green/K08047%09%23FFFFFF,green/K13411%09%23FFFFFF,red/K09048%09%23FFFFFF,green/K20731%09%23FFFFFF,green/K04450%09%23FFFFFF,red/K05858%09%23FFFFFF,green/
hsa05215	Prostate cancer	Human Diseases	Cancer: specific types	7	6	13	97	0.683871	1	ENSG00000145675(PIK3R1),ENSG00000115904(SOS1),ENSG00000146648(EGFR),ENSG00000100485(SOS2),ENSG00000113721(PDGFRB),ENSG00000157764(BRAF),ENSG00000146592(CREB5)	ENSG00000142208(AKT1),ENSG00000174775(HRAS),ENSG00000084207(GSTP1),ENSG00000107175(CREB3),ENSG00000126934(MAP2K2),ENSG00000163235(TGFA)	http://www.kegg.jp/kegg-bin/show_pathway?map05215/K02649%09%23FFFFFF,red/K09047%09%23FFFFFF,red/K04456%09%23FFFFFF,green/K04361%09%23FFFFFF,red/K03099%09%23FFFFFF,red/K23790%09%23FFFFFF,green/K02833%09%23FFFFFF,green/K09048%09%23FFFFFF,green/K04365%09%23FFFFFF,red/K04369%09%23FFFFFF,green/K05089%09%23FFFFFF,red/K08774%09%23FFFFFF,green/
hsa00410	beta-Alanine metabolism	Metabolism	Metabolism of other amino acids	3	1	4	31	0.687571	1	ENSG00000131471(AOC3),ENSG00000183044(ABAT),ENSG00000139631(CSAD)	ENSG00000108602(ALDH3A1)	http://www.kegg.jp/kegg-bin/show_pathway?map00410/K00129%09%23FFFFFF,green/K00276%09%23FFFFFF,red/K18966%09%23FFFFFF,red/K13524%09%23FFFFFF,red/
hsa00140	Steroid hormone biosynthesis	Metabolism	Lipid metabolism	6	2	8	61	0.690765	1	ENSG00000156096(UGT2B4),ENSG00000213759(UGT2B11),ENSG00000109193(SULT1E1),ENSG00000128039(SRD5A3),ENSG00000130649(CYP2E1),ENSG00000106258(CYP3A5)	ENSG00000204228(HSD17B8),ENSG00000151632(AKR1C2)	http://www.kegg.jp/kegg-bin/show_pathway?map00140/K00699%09%23FFFFFF,red/K12345%09%23FFFFFF,red/K01016%09%23FFFFFF,red/K07415%09%23FFFFFF,red/K17690%09%23FFFFFF,red/K00089%09%23FFFFFF,green/K13370%09%23FFFFFF,green/
hsa04668	TNF signaling pathway	Environmental Information Processing	Signal transduction	6	9	15	112	0.691895	1	ENSG00000146592(CREB5),ENSG00000082512(TRAF5),ENSG00000115966(ATF2),ENSG00000157625(TAB3),ENSG00000165197(VEGFD),ENSG00000145675(PIK3R1)	ENSG00000168040(FADD),ENSG00000108691(CCL2),ENSG00000188130(MAPK12),ENSG00000107175(CREB3),ENSG00000162302(RPS6KA4),ENSG00000247077(PGAM5),ENSG00000170345(FOS),ENSG00000142208(AKT1),ENSG00000163739(CXCL1)	http://www.kegg.jp/kegg-bin/show_pathway?map04668/K05505%09%23FFFFFF,green/K04450%09%23FFFFFF,red/K09047%09%23FFFFFF,red/K05449%09%23FFFFFF,red/K09849%09%23FFFFFF,red/K12793%09%23FFFFFF,red/K14624%09%23FFFFFF,green/K15637%09%23FFFFFF,green/K04441%09%23FFFFFF,green/K09048%09%23FFFFFF,green/K02373%09%23FFFFFF,green/K04456%09%23FFFFFF,green/K16510%09%23FFFFFF,green/K04379%09%23FFFFFF,green/K02649%09…
hsa04270	Vascular smooth muscle contraction	Organismal Systems	Circulatory system	8	10	18	134	0.697215	1	ENSG00000145949(MYLK4),ENSG00000157388(CACNA1D),ENSG00000134318(ROCK2),ENSG00000077157(PPP1R12B),ENSG00000171121(KCNMB3),ENSG00000157764(BRAF),ENSG00000196914(ARHGEF12),ENSG00000173175(ADCY5)	ENSG00000121281(ADCY7),ENSG00000132329(RAMP1),ENSG00000170214(ADRA1B),ENSG00000137841(PLCB2),ENSG00000092841(MYL6),ENSG00000101335(MYL9),ENSG00000172531(PPP1CA),ENSG00000188257(PLA2G2A),ENSG00000126934(MAP2K2),ENSG00000167641(PPP1R14A)	http://www.kegg.jp/kegg-bin/show_pathway?map04270/K12328%09%23FFFFFF,green/K08045%09%23FFFFFF,red/K05858%09%23FFFFFF,green/K04851%09%23FFFFFF,red/K12755%09%23FFFFFF,green/K07532%09%23FFFFFF,red/K08447%09%23FFFFFF,green/K17388%09%23FFFFFF,red/K04369%09%23FFFFFF,green/K00907%09%23FFFFFF,red/K08047%09%23FFFFFF,green/K12329%09%23FFFFFF,red/K04939%09%23FFFFFF,red/K04136%09%23FFFFFF,green/K04365%09%23F…
hsa00260	Glycine, serine and threonine metabolism	Metabolism	Amino acid metabolism	2	3	5	39	0.697623	1	ENSG00000145692(BHMT),ENSG00000131471(AOC3)	ENSG00000137106(GRHPR),ENSG00000139410(SDSL),ENSG00000100116(GCAT)	http://www.kegg.jp/kegg-bin/show_pathway?map00260/K17989%09%23FFFFFF,green/K00049%09%23FFFFFF,green/K00544%09%23FFFFFF,red/K00276%09%23FFFFFF,red/K00639%09%23FFFFFF,green/
hsa04623	Cytosolic DNA-sensing pathway	Organismal Systems	Immune system	2	6	8	62	0.708602	1	ENSG00000183735(TBK1),ENSG00000185507(IRF7)	ENSG00000100413(POLR3H),ENSG00000100142(POLR2F),ENSG00000099817(POLR2E),ENSG00000104825(NFKBIB),ENSG00000177700(POLR2L),ENSG00000161980(POLR3K)	http://www.kegg.jp/kegg-bin/show_pathway?map04623/K02581%09%23FFFFFF,green/K03019%09%23FFFFFF,green/K09447%09%23FFFFFF,red/K03007%09%23FFFFFF,green/K03013%09%23FFFFFF,green/K05410%09%23FFFFFF,red/K03022%09%23FFFFFF,green/K03014%09%23FFFFFF,green/
hsa05100	Bacterial invasion of epithelial cells	Human Diseases	Infectious disease: bacterial	6	4	10	77	0.712168	1	ENSG00000148082(SHC3),ENSG00000070371(CLTCL1),ENSG00000145675(PIK3R1),ENSG00000180353(HCLS1),ENSG00000114790(ARHGEF26),ENSG00000198087(CD2AP)	ENSG00000177105(RHOG),ENSG00000241553(ARPC4),ENSG00000180096(SEPTIN1),ENSG00000116670(MAD2L2)	http://www.kegg.jp/kegg-bin/show_pathway?map05100/K13738%09%23FFFFFF,red/K17448%09%23FFFFFF,red/K13737%09%23FFFFFF,green/K04646%09%23FFFFFF,red/K13744%09%23FFFFFF,red/K02649%09%23FFFFFF,red/K05755%09%23FFFFFF,green/K07863%09%23FFFFFF,green/K13728%09%23FFFFFF,green/K06106%09%23FFFFFF,red/
hsa00740	Riboflavin metabolism	Metabolism	Metabolism of cofactors and vitamins	0	1	1	8	0.719562	1	-	ENSG00000160688(FLAD1)	http://www.kegg.jp/kegg-bin/show_pathway?map00740/K00953%09%23FFFFFF,green/
hsa04922	Glucagon signaling pathway	Organismal Systems	Endocrine system	10	4	14	107	0.721996	1	ENSG00000115966(ATF2),ENSG00000162409(PRKAA2),ENSG00000044446(PHKA2),ENSG00000205560(CPT1B),ENSG00000166800(LDHAL6A),ENSG00000146592(CREB5),ENSG00000164776(PHKG1),ENSG00000109819(PPARGC1A),ENSG00000076555(ACACB),ENSG00000186951(PPARA)	ENSG00000126457(PRMT1),ENSG00000107175(CREB3),ENSG00000142208(AKT1),ENSG00000137841(PLCB2)	http://www.kegg.jp/kegg-bin/show_pathway?map04922/K07190%09%23FFFFFF,red/K09048%09%23FFFFFF,green/K00016%09%23FFFFFF,red/K04450%09%23FFFFFF,red/K01946%09%23FFFFFF,red/K04456%09%23FFFFFF,green/K05858%09%23FFFFFF,green/K19523%09%23FFFFFF,red/K11434%09%23FFFFFF,green/K07294%09%23FFFFFF,red/K07202%09%23FFFFFF,red/K09047%09%23FFFFFF,red/K00871%09%23FFFFFF,red/K07198%09%23FFFFFF,red/
hsa05142	Chagas disease	Human Diseases	Infectious disease: parasitic	5	8	13	100	0.726155	1	ENSG00000160654(CD3G),ENSG00000145675(PIK3R1),ENSG00000106799(TGFBR1),ENSG00000136869(TLR4),ENSG00000156049(GNA14)	ENSG00000184216(IRAK1),ENSG00000170345(FOS),ENSG00000137841(PLCB2),ENSG00000142208(AKT1),ENSG00000168040(FADD),ENSG00000188130(MAPK12),ENSG00000108691(CCL2),ENSG00000105329(TGFB1)	http://www.kegg.jp/kegg-bin/show_pathway?map05142/K02649%09%23FFFFFF,red/K10160%09%23FFFFFF,red/K06452%09%23FFFFFF,red/K05858%09%23FFFFFF,green/K04379%09%23FFFFFF,green/K02373%09%23FFFFFF,green/K04636%09%23FFFFFF,red/K04441%09%23FFFFFF,green/K13375%09%23FFFFFF,green/K04674%09%23FFFFFF,red/K14624%09%23FFFFFF,green/K04730%09%23FFFFFF,green/K04456%09%23FFFFFF,green/
hsa00620	Pyruvate metabolism	Metabolism	Carbohydrate metabolism	3	3	6	48	0.726952	1	ENSG00000166800(LDHAL6A),ENSG00000143627(PKLR),ENSG00000076555(ACACB)	ENSG00000063854(HAGH),ENSG00000137106(GRHPR),ENSG00000146701(MDH2)	http://www.kegg.jp/kegg-bin/show_pathway?map00620/K01069%09%23FFFFFF,green/K00049%09%23FFFFFF,green/K01946%09%23FFFFFF,red/K12406%09%23FFFFFF,red/K00026%09%23FFFFFF,green/K00016%09%23FFFFFF,red/
hsa04010	MAPK signaling pathway	Environmental Information Processing	Signal transduction	22	18	40	294	0.727993	1	ENSG00000158815(FGF17),ENSG00000165197(VEGFD),ENSG00000106799(TGFBR1),ENSG00000157388(CACNA1D),ENSG00000113319(RASGRF2),ENSG00000160551(TAOK1),ENSG00000196083(IL1RAP),ENSG00000115904(SOS1),ENSG00000158711(ELK4),ENSG00000167244(IGF2),ENSG00000182578(CSF1R),ENSG00000102755(FLT1),ENSG00000115966(ATF2),ENSG00000139625(MAP3K12),ENSG00000146648(EGFR),ENSG00000196712(NF1),ENSG00000100485(SOS2),ENSG00000…	ENSG00000142208(AKT1),ENSG00000008735(MAPK8IP2),ENSG00000174775(HRAS),ENSG00000184216(IRAK1),ENSG00000204389(HSPA1A),ENSG00000136997(MYC),ENSG00000170345(FOS),ENSG00000130222(GADD45G),ENSG00000126767(ELK1),ENSG00000126934(MAP2K2),ENSG00000163235(TGFA),ENSG00000114738(MAPKAPK3),ENSG00000162302(RPS6KA4),ENSG00000105329(TGFB1),ENSG00000130829(DUSP9),ENSG00000128591(FLNC),ENSG00000169750(RAC3),ENSG00…	http://www.kegg.jp/kegg-bin/show_pathway?map04010/K07861%09%23FFFFFF,green/K04361%09%23FFFFFF,red/K04375%09%23FFFFFF,green/K08053%09%23FFFFFF,red/K04377%09%23FFFFFF,green/K13769%09%23FFFFFF,red/K04423%09%23FFFFFF,red/K05449%09%23FFFFFF,red/K04450%09%23FFFFFF,red/K04851%09%23FFFFFF,red/K04376%09%23FFFFFF,red/K04441%09%23FFFFFF,green/K05096%09%23FFFFFF,red/K04379%09%23FFFFFF,green/K12326%09%23FFFFF…
hsa05200	Pathways in cancer	Human Diseases	Cancer: overview	41	32	73	527	0.731317	1	ENSG00000157764(BRAF),ENSG00000169031(COL4A3),ENSG00000109906(ZBTB16),ENSG00000047410(TPR),ENSG00000169194(IL13),ENSG00000113721(PDGFRB),ENSG00000105810(CDK6),ENSG00000134982(APC),ENSG00000081985(IL12RB2),ENSG00000168685(IL7R),ENSG00000002745(WNT16),ENSG00000185291(IL3RA),ENSG00000130427(EPO),ENSG00000100485(SOS2),ENSG00000146648(EGFR),ENSG00000082512(TRAF5),ENSG00000196914(ARHGEF12),ENSG00000173…	ENSG00000169750(RAC3),ENSG00000123975(CKS2),ENSG00000168040(FADD),ENSG00000112576(CCND3),ENSG00000174021(GNG5),ENSG00000154582(ELOC),ENSG00000105329(TGFB1),ENSG00000127920(GNG11),ENSG00000163235(TGFA),ENSG00000134184(GSTM1),ENSG00000135446(CDK4),ENSG00000159692(CTBP1),ENSG00000172379(ARNT2),ENSG00000126934(MAP2K2),ENSG00000130222(GADD45G),ENSG00000126767(ELK1),ENSG00000087088(BAX),ENSG00000170345…	http://www.kegg.jp/kegg-bin/show_pathway?map05200/K04361%09%23FFFFFF,red/K08774%09%23FFFFFF,green/K07532%09%23FFFFFF,red/K04447%09%23FFFFFF,red/K02085%09%23FFFFFF,red/K04377%09%23FFFFFF,green/K04546%09%23FFFFFF,green/K13769%09%23FFFFFF,red/K03099%09%23FFFFFF,red/K01357%09%23FFFFFF,green/K04369%09%23FFFFFF,green/K02649%09%23FFFFFF,red/K08775%09%23FFFFFF,red/K02373%09%23FFFFFF,green/K02084%09%23FFF…
hsa04022	cGMP-PKG signaling pathway	Environmental Information Processing	Signal transduction	13	9	22	166	0.73349	1	ENSG00000171121(KCNMB3),ENSG00000146592(CREB5),ENSG00000157087(ATP2B2),ENSG00000101096(NFATC2),ENSG00000100968(NFATC4),ENSG00000115966(ATF2),ENSG00000070729(CNGB1),ENSG00000173175(ADCY5),ENSG00000145949(MYLK4),ENSG00000136160(EDNRB),ENSG00000138669(PRKG2),ENSG00000157388(CACNA1D),ENSG00000134318(ROCK2)	ENSG00000172531(PPP1CA),ENSG00000169100(SLC25A6),ENSG00000126934(MAP2K2),ENSG00000107175(CREB3),ENSG00000170214(ADRA1B),ENSG00000137841(PLCB2),ENSG00000121281(ADCY7),ENSG00000142208(AKT1),ENSG00000101335(MYL9)	http://www.kegg.jp/kegg-bin/show_pathway?map04022/K19477%09%23FFFFFF,red/K17388%09%23FFFFFF,red/K04851%09%23FFFFFF,red/K08047%09%23FFFFFF,green/K04369%09%23FFFFFF,green/K05858%09%23FFFFFF,green/K04456%09%23FFFFFF,green/K08045%09%23FFFFFF,red/K04198%09%23FFFFFF,red/K09048%09%23FFFFFF,green/K04952%09%23FFFFFF,red/K12755%09%23FFFFFF,green/K04939%09%23FFFFFF,red/K09047%09%23FFFFFF,red/K05863%09%23FFF…
hsa04520	Adherens junction	Cellular Processes	Cellular community - eukaryotes	7	2	9	71	0.734285	1	ENSG00000146648(EGFR),ENSG00000095637(SORBS1),ENSG00000198561(CTNND1),ENSG00000127329(PTPRB),ENSG00000106799(TGFBR1),ENSG00000151422(FER),ENSG00000130396(AFDN)	ENSG00000254598(CSNK2A3),ENSG00000169750(RAC3)	http://www.kegg.jp/kegg-bin/show_pathway?map04520/K04674%09%23FFFFFF,red/K03097%09%23FFFFFF,green/K05694%09%23FFFFFF,red/K08889%09%23FFFFFF,red/K05690%09%23FFFFFF,red/K04361%09%23FFFFFF,red/K05702%09%23FFFFFF,red/K06086%09%23FFFFFF,red/K07861%09%23FFFFFF,green/
hsa04923	Regulation of lipolysis in adipocytes	Organismal Systems	Endocrine system	4	3	7	56	0.734643	1	ENSG00000138669(PRKG2),ENSG00000145675(PIK3R1),ENSG00000173175(ADCY5),ENSG00000166819(PLIN1)	ENSG00000142208(AKT1),ENSG00000122585(NPY),ENSG00000121281(ADCY7)	http://www.kegg.jp/kegg-bin/show_pathway?map04923/K04456%09%23FFFFFF,green/K02649%09%23FFFFFF,red/K08047%09%23FFFFFF,green/K05232%09%23FFFFFF,green/K19477%09%23FFFFFF,red/K08768%09%23FFFFFF,red/K08045%09%23FFFFFF,red/
hsa00051	Fructose and mannose metabolism	Metabolism	Carbohydrate metabolism	2	2	4	33	0.735175	1	ENSG00000136872(ALDOB),ENSG00000114268(PFKFB4)	ENSG00000173540(GMPPB),ENSG00000085662(AKR1B1)	http://www.kegg.jp/kegg-bin/show_pathway?map00051/K00011%09%23FFFFFF,green/K01623%09%23FFFFFF,red/K00966%09%23FFFFFF,green/K19030%09%23FFFFFF,red/
hsa04130	SNARE interactions in vesicular transport	Genetic Information Processing	Folding, sorting and degradation	1	3	4	33	0.735175	1	ENSG00000136874(STX17)	ENSG00000053501(USE1),ENSG00000168899(VAMP5),ENSG00000106636(YKT6)	http://www.kegg.jp/kegg-bin/show_pathway?map04130/K08507%09%23FFFFFF,green/K08514%09%23FFFFFF,green/K08516%09%23FFFFFF,green/K08491%09%23FFFFFF,red/
hsa00120	Primary bile acid biosynthesis	Metabolism	Lipid metabolism	2	0	2	17	0.736532	1	ENSG00000136881(BAAT),ENSG00000146233(CYP39A1)	-	http://www.kegg.jp/kegg-bin/show_pathway?map00120/K07439%09%23FFFFFF,red/K00659%09%23FFFFFF,red/
hsa00360	Phenylalanine metabolism	Metabolism	Amino acid metabolism	1	1	2	17	0.736532	1	ENSG00000131471(AOC3)	ENSG00000108602(ALDH3A1)	http://www.kegg.jp/kegg-bin/show_pathway?map00360/K00129%09%23FFFFFF,green/K00276%09%23FFFFFF,red/
hsa05170	Human immunodeficiency virus 1 infection	Human Diseases	Infectious disease: viral	9	19	28	210	0.741549	1	ENSG00000111664(GNB3),ENSG00000145675(PIK3R1),ENSG00000136869(TLR4),ENSG00000160654(CD3G),ENSG00000149311(ATM),ENSG00000101096(NFATC2),ENSG00000100968(NFATC4),ENSG00000082512(TRAF5),ENSG00000183735(TBK1)	ENSG00000142208(AKT1),ENSG00000100387(RBX1),ENSG00000030110(BAK1),ENSG00000087088(BAX),ENSG00000106367(AP1S1),ENSG00000170345(FOS),ENSG00000184216(IRAK1),ENSG00000103363(ELOB),ENSG00000175634(RPS6KB2),ENSG00000174775(HRAS),ENSG00000154582(ELOC),ENSG00000174021(GNG5),ENSG00000127920(GNG11),ENSG00000126934(MAP2K2),ENSG00000206503(HLA-A),ENSG00000188130(MAPK12),ENSG00000169750(RAC3),ENSG00000129354(…	http://www.kegg.jp/kegg-bin/show_pathway?map05170/K06452%09%23FFFFFF,red/K04688%09%23FFFFFF,green/K05410%09%23FFFFFF,red/K17334%09%23FFFFFF,red/K07861%09%23FFFFFF,green/K12394%09%23FFFFFF,green/K04369%09%23FFFFFF,green/K09849%09%23FFFFFF,red/K04546%09%23FFFFFF,green/K04456%09%23FFFFFF,green/K03868%09%23FFFFFF,green/K04730%09%23FFFFFF,green/K02159%09%23FFFFFF,green/K10160%09%23FFFFFF,red/K04379%09…
hsa00860	Porphyrin metabolism	Metabolism	Metabolism of cofactors and vitamins	3	2	5	42	0.759284	1	ENSG00000047457(CP),ENSG00000213759(UGT2B11),ENSG00000156096(UGT2B4)	ENSG00000256269(HMBS),ENSG00000126088(UROD)	http://www.kegg.jp/kegg-bin/show_pathway?map00860/K13624%09%23FFFFFF,red/K01599%09%23FFFFFF,green/K01749%09%23FFFFFF,green/K00699%09%23FFFFFF,red/
hsa05417	Lipid and atherosclerosis	Human Diseases	Cardiovascular disease	15	13	28	214	0.776628	1	ENSG00000120868(APAF1),ENSG00000096968(JAK2),ENSG00000138109(CYP2C9),ENSG00000145675(PIK3R1),ENSG00000116701(NCF2),ENSG00000134318(ROCK2),ENSG00000136869(TLR4),ENSG00000138115(CYP2C8),ENSG00000185507(IRF7),ENSG00000183735(TBK1),ENSG00000165029(ABCA1),ENSG00000143190(POU2F1),ENSG00000255974(CYP2A6),ENSG00000101096(NFATC2),ENSG00000101752(MIB1)	ENSG00000184216(IRAK1),ENSG00000174775(HRAS),ENSG00000087088(BAX),ENSG00000170345(FOS),ENSG00000137841(PLCB2),ENSG00000204389(HSPA1A),ENSG00000163739(CXCL1),ENSG00000142208(AKT1),ENSG00000141968(VAV1),ENSG00000051523(CYBA),ENSG00000188130(MAPK12),ENSG00000108691(CCL2),ENSG00000173391(OLR1)	http://www.kegg.jp/kegg-bin/show_pathway?map05417/K10645%09%23FFFFFF,red/K04379%09%23FFFFFF,green/K17332%09%23FFFFFF,red/K02084%09%23FFFFFF,red/K02649%09%23FFFFFF,red/K08010%09%23FFFFFF,red/K14624%09%23FFFFFF,green/K05410%09%23FFFFFF,red/K05730%09%23FFFFFF,green/K05641%09%23FFFFFF,red/K17388%09%23FFFFFF,red/K04441%09%23FFFFFF,green/K04730%09%23FFFFFF,green/K17719%09%23FFFFFF,red/K05505%09%23FFFFF…
hsa00071	Fatty acid degradation	Metabolism	Lipid metabolism	3	2	5	43	0.777598	1	ENSG00000164398(ACSL6),ENSG00000205560(CPT1B),ENSG00000103740(ACSBG1)	ENSG00000167969(ECI1),ENSG00000105607(GCDH)	http://www.kegg.jp/kegg-bin/show_pathway?map00071/K00252%09%23FFFFFF,green/K15013%09%23FFFFFF,red/K19523%09%23FFFFFF,red/K13238%09%23FFFFFF,green/K01897%09%23FFFFFF,red/
hsa04071	Sphingolipid signaling pathway	Environmental Information Processing	Signal transduction	7	8	15	119	0.77794	1	ENSG00000172292(CERS6),ENSG00000177076(ACER2),ENSG00000073711(PPP2R3A),ENSG00000172296(SPTLC3),ENSG00000180739(S1PR5),ENSG00000145675(PIK3R1),ENSG00000134318(ROCK2)	ENSG00000135587(SMPD2),ENSG00000188130(MAPK12),ENSG00000169750(RAC3),ENSG00000126934(MAP2K2),ENSG00000137841(PLCB2),ENSG00000087088(BAX),ENSG00000174775(HRAS),ENSG00000142208(AKT1)	http://www.kegg.jp/kegg-bin/show_pathway?map04071/K05858%09%23FFFFFF,green/K17388%09%23FFFFFF,red/K04295%09%23FFFFFF,red/K12351%09%23FFFFFF,green/K02649%09%23FFFFFF,red/K04456%09%23FFFFFF,green/K02159%09%23FFFFFF,green/K23727%09%23FFFFFF,red/K04369%09%23FFFFFF,green/K11583%09%23FFFFFF,red/K00654%09%23FFFFFF,red/K02833%09%23FFFFFF,green/K01441%09%23FFFFFF,red/K04441%09%23FFFFFF,green/K07861%09%23F…
hsa00330	Arginine and proline metabolism	Metabolism	Amino acid metabolism	1	5	6	51	0.779984	1	ENSG00000118520(ARG1)	ENSG00000116649(SRM),ENSG00000159423(ALDH4A1),ENSG00000115758(ODC1),ENSG00000183010(PYCR1),ENSG00000104524(PYCR3)	http://www.kegg.jp/kegg-bin/show_pathway?map00330/K01581%09%23FFFFFF,green/K01476%09%23FFFFFF,red/K00294%09%23FFFFFF,green/K00797%09%23FFFFFF,green/K00286%09%23FFFFFF,green/
hsa04210	Apoptosis	Cellular Processes	Cell growth and death	5	12	17	134	0.780002	1	ENSG00000145675(PIK3R1),ENSG00000120868(APAF1),ENSG00000075886(TUBA3D),ENSG00000149311(ATM),ENSG00000185291(IL3RA)	ENSG00000030110(BAK1),ENSG00000142208(AKT1),ENSG00000115317(HTRA2),ENSG00000174775(HRAS),ENSG00000170345(FOS),ENSG00000087088(BAX),ENSG00000167136(ENDOG),ENSG00000126934(MAP2K2),ENSG00000130222(GADD45G),ENSG00000123416(TUBA1B),ENSG00000167553(TUBA1C),ENSG00000168040(FADD)	http://www.kegg.jp/kegg-bin/show_pathway?map04210/K02649%09%23FFFFFF,red/K04402%09%23FFFFFF,green/K04728%09%23FFFFFF,red/K04737%09%23FFFFFF,red/K04456%09%23FFFFFF,green/K07374%09%23FFFFFF,purple/K02373%09%23FFFFFF,green/K04369%09%23FFFFFF,green/K02833%09%23FFFFFF,green/K02084%09%23FFFFFF,red/K14021%09%23FFFFFF,green/K04379%09%23FFFFFF,green/K08669%09%23FFFFFF,green/K01173%09%23FFFFFF,green/K02159…
hsa00601	Glycosphingolipid biosynthesis - lacto and neolacto series	Metabolism	Glycan biosynthesis and metabolism	2	1	3	27	0.780259	1	ENSG00000126091(ST3GAL3),ENSG00000171124(FUT3)	ENSG00000110080(ST3GAL4)	http://www.kegg.jp/kegg-bin/show_pathway?map00601/K00716%09%23FFFFFF,red/K00781%09%23FFFFFF,red/K03494%09%23FFFFFF,green/
hsa03015	mRNA surveillance pathway	Genetic Information Processing	Translation	5	7	12	97	0.782428	1	ENSG00000101104(PABPC1L),ENSG00000198563(DDX39B),ENSG00000101654(RNMT),ENSG00000157106(SMG1),ENSG00000073711(PPP2R3A)	ENSG00000162385(MAGOH),ENSG00000183684(ALYREF),ENSG00000172531(PPP1CA),ENSG00000089280(FUS),ENSG00000132661(NXT1),ENSG00000160075(SSU72),ENSG00000100836(PABPN1)	http://www.kegg.jp/kegg-bin/show_pathway?map03015/K12812%09%23FFFFFF,red/K12881%09%23FFFFFF,green/K06269%09%23FFFFFF,green/K11583%09%23FFFFFF,red/K14396%09%23FFFFFF,green/K14285%09%23FFFFFF,green/K08873%09%23FFFFFF,red/K00565%09%23FFFFFF,red/K13126%09%23FFFFFF,red/K15544%09%23FFFFFF,green/K12877%09%23FFFFFF,green/K13098%09%23FFFFFF,green/
hsa04330	Notch signaling pathway	Environmental Information Processing	Signal transduction	5	2	7	59	0.783406	1	ENSG00000124788(ATXN1),ENSG00000184384(MAML2),ENSG00000114166(KAT2B),ENSG00000100060(MFNG),ENSG00000168214(RBPJ)	ENSG00000205155(PSENEN),ENSG00000159692(CTBP1)	http://www.kegg.jp/kegg-bin/show_pathway?map04330/K06170%09%23FFFFFF,green/K06062%09%23FFFFFF,red/K06053%09%23FFFFFF,red/K04496%09%23FFFFFF,green/K06061%09%23FFFFFF,red/K05948%09%23FFFFFF,red/K23616%09%23FFFFFF,red/
hsa04720	Long-term potentiation	Organismal Systems	Nervous system	4	4	8	67	0.787411	1	ENSG00000183454(GRIN2A),ENSG00000120251(GRIA2),ENSG00000157764(BRAF),ENSG00000161509(GRIN2C)	ENSG00000137841(PLCB2),ENSG00000174775(HRAS),ENSG00000126934(MAP2K2),ENSG00000172531(PPP1CA)	http://www.kegg.jp/kegg-bin/show_pathway?map04720/K02833%09%23FFFFFF,green/K05858%09%23FFFFFF,green/K06269%09%23FFFFFF,green/K04369%09%23FFFFFF,green/K05211%09%23FFFFFF,red/K05209%09%23FFFFFF,red/K04365%09%23FFFFFF,red/K05198%09%23FFFFFF,red/
hsa00564	Glycerophospholipid metabolism	Metabolism	Lipid metabolism	8	4	12	98	0.794157	1	ENSG00000134324(LPIN1),ENSG00000026652(AGPAT4),ENSG00000138018(SELENOI),ENSG00000102780(DGKH),ENSG00000119927(GPAM),ENSG00000139163(ETNK1),ENSG00000153933(DGKE),ENSG00000123684(LPGAT1)	ENSG00000133027(PEMT),ENSG00000188257(PLA2G2A),ENSG00000111666(CHPT1),ENSG00000111684(LPCAT3)	http://www.kegg.jp/kegg-bin/show_pathway?map00564/K15728%09%23FFFFFF,red/K13523%09%23FFFFFF,red/K00993%09%23FFFFFF,red/K13515%09%23FFFFFF,green/K00994%09%23FFFFFF,green/K00629%09%23FFFFFF,red/K13514%09%23FFFFFF,red/K00901%09%23FFFFFF,red/K00894%09%23FFFFFF,red/K01047%09%23FFFFFF,green/K00551%09%23FFFFFF,green/
hsa04962	Vasopressin-regulated water reabsorption	Organismal Systems	Excretory system	3	2	5	44	0.794821	1	ENSG00000146592(CREB5),ENSG00000187240(DYNC2H1),ENSG00000171885(AQP4)	ENSG00000107175(CREB3),ENSG00000141522(ARHGDIA)	http://www.kegg.jp/kegg-bin/show_pathway?map04962/K09047%09%23FFFFFF,red/K09866%09%23FFFFFF,red/K10414%09%23FFFFFF,red/K12462%09%23FFFFFF,green/K09048%09%23FFFFFF,green/
hsa03022	Basal transcription factors	Genetic Information Processing	Transcription	1	4	5	44	0.794821	1	ENSG00000147133(TAF1)	ENSG00000270647(TAF15),ENSG00000140307(GTF2A2),ENSG00000166337(TAF10),ENSG00000162227(TAF6L)	http://www.kegg.jp/kegg-bin/show_pathway?map03022/K03125%09%23FFFFFF,red/K03131%09%23FFFFFF,green/K03123%09%23FFFFFF,green/K03134%09%23FFFFFF,green/K14651%09%23FFFFFF,green/
hsa03030	DNA replication	Genetic Information Processing	Replication and repair	0	4	4	36	0.795999	1	-	ENSG00000115350(POLE4),ENSG00000106628(POLD2),ENSG00000106399(RPA3),ENSG00000175482(POLD4)	http://www.kegg.jp/kegg-bin/show_pathway?map03030/K02328%09%23FFFFFF,green/K03505%09%23FFFFFF,green/K10740%09%23FFFFFF,green/K03506%09%23FFFFFF,green/
hsa00350	Tyrosine metabolism	Metabolism	Amino acid metabolism	2	2	4	36	0.795999	1	ENSG00000131471(AOC3),ENSG00000123454(DBH)	ENSG00000108602(ALDH3A1),ENSG00000103876(FAH)	http://www.kegg.jp/kegg-bin/show_pathway?map00350/K00503%09%23FFFFFF,red/K00129%09%23FFFFFF,green/K00276%09%23FFFFFF,red/K01555%09%23FFFFFF,green/
hsa04730	Long-term depression	Organismal Systems	Nervous system	4	3	7	60	0.798086	1	ENSG00000120251(GRIA2),ENSG00000157764(BRAF),ENSG00000138669(PRKG2),ENSG00000128266(GNAZ)	ENSG00000126934(MAP2K2),ENSG00000137841(PLCB2),ENSG00000174775(HRAS)	http://www.kegg.jp/kegg-bin/show_pathway?map04730/K05858%09%23FFFFFF,green/K04365%09%23FFFFFF,red/K04369%09%23FFFFFF,green/K05198%09%23FFFFFF,red/K02833%09%23FFFFFF,green/K19477%09%23FFFFFF,red/K04535%09%23FFFFFF,red/
hsa04928	Parathyroid hormone synthesis, secretion and action	Organismal Systems	Endocrine system	9	4	13	106	0.799299	1	ENSG00000146648(EGFR),ENSG00000115966(ATF2),ENSG00000173175(ADCY5),ENSG00000146592(CREB5),ENSG00000157764(BRAF),ENSG00000198569(SLC34A3),ENSG00000153234(NR4A2),ENSG00000120738(EGR1),ENSG00000070018(LRP6)	ENSG00000107175(CREB3),ENSG00000170345(FOS),ENSG00000137841(PLCB2),ENSG00000121281(ADCY7)	http://www.kegg.jp/kegg-bin/show_pathway?map04928/K08047%09%23FFFFFF,green/K04361%09%23FFFFFF,red/K09047%09%23FFFFFF,red/K09203%09%23FFFFFF,red/K04365%09%23FFFFFF,red/K04450%09%23FFFFFF,red/K03068%09%23FFFFFF,red/K04379%09%23FFFFFF,green/K08558%09%23FFFFFF,red/K09048%09%23FFFFFF,green/K14683%09%23FFFFFF,red/K05858%09%23FFFFFF,green/K08045%09%23FFFFFF,red/
hsa04744	Phototransduction	Organismal Systems	Sensory system	3	0	3	28	0.801239	1	ENSG00000134183(GNAT2),ENSG00000070729(CNGB1),ENSG00000074621(SLC24A1)	-	http://www.kegg.jp/kegg-bin/show_pathway?map04744/K13749%09%23FFFFFF,red/K04631%09%23FFFFFF,red/K04952%09%23FFFFFF,red/
hsa04015	Rap1 signaling pathway	Environmental Information Processing	Signal transduction	19	8	27	210	0.803108	1	ENSG00000113721(PDGFRB),ENSG00000157764(BRAF),ENSG00000081026(MAGI3),ENSG00000118432(CNR1),ENSG00000146648(EGFR),ENSG00000163558(PRKCI),ENSG00000138193(PLCE1),ENSG00000173175(ADCY5),ENSG00000102755(FLT1),ENSG00000198561(CTNND1),ENSG00000182578(CSF1R),ENSG00000128512(DOCK4),ENSG00000130396(AFDN),ENSG00000136237(RAPGEF5),ENSG00000183454(GRIN2A),ENSG00000178184(PARD6G),ENSG00000165197(VEGFD),ENSG000…	ENSG00000169750(RAC3),ENSG00000188130(MAPK12),ENSG00000141968(VAV1),ENSG00000126934(MAP2K2),ENSG00000137841(PLCB2),ENSG00000174775(HRAS),ENSG00000121281(ADCY7),ENSG00000142208(AKT1)	http://www.kegg.jp/kegg-bin/show_pathway?map04015/K05090%09%23FFFFFF,red/K02649%09%23FFFFFF,red/K05730%09%23FFFFFF,green/K04358%09%23FFFFFF,red/K04441%09%23FFFFFF,green/K06093%09%23FFFFFF,red/K04456%09%23FFFFFF,green/K04365%09%23FFFFFF,red/K05096%09%23FFFFFF,red/K05860%09%23FFFFFF,red/K08045%09%23FFFFFF,red/K05209%09%23FFFFFF,red/K04369%09%23FFFFFF,green/K17697%09%23FFFFFF,red/K07861%09%23FFFFFF,…
hsa04670	Leukocyte transendothelial migration	Organismal Systems	Immune system	8	6	14	114	0.804332	1	ENSG00000066405(CLDN18),ENSG00000100852(ARHGAP5),ENSG00000198561(CTNND1),ENSG00000130396(AFDN),ENSG00000171217(CLDN20),ENSG00000134318(ROCK2),ENSG00000116701(NCF2),ENSG00000145675(PIK3R1)	ENSG00000188130(MAPK12),ENSG00000051523(CYBA),ENSG00000165376(CLDN2),ENSG00000141968(VAV1),ENSG00000101608(MYL12A),ENSG00000101335(MYL9)	http://www.kegg.jp/kegg-bin/show_pathway?map04670/K12757%09%23FFFFFF,green/K08010%09%23FFFFFF,red/K05702%09%23FFFFFF,red/K06087%09%23FFFFFF,purple/K17388%09%23FFFFFF,red/K04441%09%23FFFFFF,green/K08009%09%23FFFFFF,green/K13709%09%23FFFFFF,red/K02649%09%23FFFFFF,red/K05690%09%23FFFFFF,red/K05730%09%23FFFFFF,green/K12755%09%23FFFFFF,green/
hsa04610	Complement and coagulation cascades	Organismal Systems	Immune system	9	1	10	84	0.808327	1	ENSG00000157131(C8A),ENSG00000123843(C4BPB),ENSG00000198734(F5),ENSG00000080618(CPB2),ENSG00000021852(C8B),ENSG00000088926(F11),ENSG00000009724(MASP2),ENSG00000205403(CFI),ENSG00000165471(MBL2)	ENSG00000244731(C4A)	http://www.kegg.jp/kegg-bin/show_pathway?map04610/K03998%09%23FFFFFF,red/K03989%09%23FFFFFF,green/K01333%09%23FFFFFF,red/K03993%09%23FFFFFF,red/K03997%09%23FFFFFF,red/K03991%09%23FFFFFF,red/K04003%09%23FFFFFF,red/K01300%09%23FFFFFF,red/K01323%09%23FFFFFF,red/K03902%09%23FFFFFF,red/
hsa04062	Chemokine signaling pathway	Organismal Systems	Immune system	10	14	24	189	0.810924	1	ENSG00000134318(ROCK2),ENSG00000145675(PIK3R1),ENSG00000111664(GNB3),ENSG00000118689(FOXO3),ENSG00000148082(SHC3),ENSG00000115904(SOS1),ENSG00000096968(JAK2),ENSG00000173175(ADCY5),ENSG00000100485(SOS2),ENSG00000157764(BRAF)	ENSG00000142208(AKT1),ENSG00000163739(CXCL1),ENSG00000174775(HRAS),ENSG00000124126(PREX1),ENSG00000121281(ADCY7),ENSG00000105723(GSK3A),ENSG00000137841(PLCB2),ENSG00000104825(NFKBIB),ENSG00000127920(GNG11),ENSG00000174021(GNG5),ENSG00000141968(VAV1),ENSG00000108691(CCL2),ENSG00000198055(GRK6),ENSG00000169750(RAC3)	http://www.kegg.jp/kegg-bin/show_pathway?map04062/K02833%09%23FFFFFF,green/K04546%09%23FFFFFF,green/K05858%09%23FFFFFF,green/K02649%09%23FFFFFF,red/K08291%09%23FFFFFF,green/K04456%09%23FFFFFF,green/K08822%09%23FFFFFF,green/K17388%09%23FFFFFF,red/K02581%09%23FFFFFF,green/K04447%09%23FFFFFF,red/K08045%09%23FFFFFF,red/K07825%09%23FFFFFF,red/K03099%09%23FFFFFF,red/K14624%09%23FFFFFF,green/K05505%09%2…
hsa04612	Antigen processing and presentation	Organismal Systems	Immune system	1	7	8	69	0.814117	1	ENSG00000019582(CD74)	ENSG00000172116(CD8B),ENSG00000064490(RFXANK),ENSG00000204389(HSPA1A),ENSG00000100911(PSME2),ENSG00000092010(PSME1),ENSG00000206503(HLA-A),ENSG00000254126(CD8B2)	http://www.kegg.jp/kegg-bin/show_pathway?map04612/K06696%09%23FFFFFF,green/K08062%09%23FFFFFF,green/K03283%09%23FFFFFF,green/K06751%09%23FFFFFF,green/K06459%09%23FFFFFF,green/K06505%09%23FFFFFF,red/K06697%09%23FFFFFF,green/
hsa00670	One carbon pool by folate	Metabolism	Metabolism of cofactors and vitamins	1	1	2	20	0.815032	1	ENSG00000160282(FTCD)	ENSG00000136371(MTHFS)	http://www.kegg.jp/kegg-bin/show_pathway?map00670/K01934%09%23FFFFFF,green/K13990%09%23FFFFFF,red/
hsa04611	Platelet activation	Organismal Systems	Immune system	9	6	15	123	0.81894	1	ENSG00000164171(ITGA2),ENSG00000145949(MYLK4),ENSG00000134318(ROCK2),ENSG00000145675(PIK3R1),ENSG00000138669(PRKG2),ENSG00000108821(COL1A1),ENSG00000173175(ADCY5),ENSG00000196914(ARHGEF12),ENSG00000163558(PRKCI)	ENSG00000121281(ADCY7),ENSG00000137841(PLCB2),ENSG00000142208(AKT1),ENSG00000172531(PPP1CA),ENSG00000188130(MAPK12),ENSG00000101608(MYL12A)	http://www.kegg.jp/kegg-bin/show_pathway?map04611/K08047%09%23FFFFFF,green/K08045%09%23FFFFFF,red/K07532%09%23FFFFFF,red/K04441%09%23FFFFFF,green/K17388%09%23FFFFFF,red/K19477%09%23FFFFFF,red/K06236%09%23FFFFFF,red/K04456%09%23FFFFFF,green/K06069%09%23FFFFFF,red/K02649%09%23FFFFFF,red/K00907%09%23FFFFFF,red/K12757%09%23FFFFFF,green/K06269%09%23FFFFFF,green/K05858%09%23FFFFFF,green/K06481%09%23FFF…
hsa04742	Taste transduction	Organismal Systems	Sensory system	9	1	10	85	0.819863	1	ENSG00000169962(TAS1R3),ENSG00000127364(TAS2R4),ENSG00000109991(P2RX3),ENSG00000204681(GABBR1),ENSG00000169432(SCN9A),ENSG00000111664(GNB3),ENSG00000212127(TAS2R14),ENSG00000187848(P2RX2),ENSG00000127366(TAS2R5)	ENSG00000137841(PLCB2)	http://www.kegg.jp/kegg-bin/show_pathway?map04742/K05858%09%23FFFFFF,green/K05217%09%23FFFFFF,red/K08474%09%23FFFFFF,red/K04626%09%23FFFFFF,red/K05216%09%23FFFFFF,red/K04841%09%23FFFFFF,red/K07825%09%23FFFFFF,red/K04615%09%23FFFFFF,red/
hsa05206	MicroRNAs in cancer	Human Diseases	Cancer: overview	14	6	20	161	0.823862	1	ENSG00000115904(SOS1),ENSG00000104290(FZD3),ENSG00000145675(PIK3R1),ENSG00000073282(TP63),ENSG00000198625(MDM4),ENSG00000134982(APC),ENSG00000204217(BMPR2),ENSG00000105810(CDK6),ENSG00000168477(TNXB),ENSG00000113721(PDGFRB),ENSG00000168209(DDIT4),ENSG00000100485(SOS2),ENSG00000149311(ATM),ENSG00000146648(EGFR)	ENSG00000174775(HRAS),ENSG00000277443(MARCKS),ENSG00000103275(UBE2I),ENSG00000136997(MYC),ENSG00000030110(BAK1),ENSG00000126934(MAP2K2)	http://www.kegg.jp/kegg-bin/show_pathway?map05206/K06252%09%23FFFFFF,red/K02091%09%23FFFFFF,red/K04369%09%23FFFFFF,green/K04671%09%23FFFFFF,red/K12561%09%23FFFFFF,green/K03099%09%23FFFFFF,red/K14021%09%23FFFFFF,green/K02833%09%23FFFFFF,green/K04728%09%23FFFFFF,red/K10127%09%23FFFFFF,red/K04377%09%23FFFFFF,green/K08270%09%23FFFFFF,red/K02329%09%23FFFFFF,red/K05089%09%23FFFFFF,red/K04361%09%23FFFFF…
hsa03420	Nucleotide excision repair	Genetic Information Processing	Replication and repair	0	5	5	46	0.826108	1	-	ENSG00000115350(POLE4),ENSG00000106399(RPA3),ENSG00000100387(RBX1),ENSG00000106628(POLD2),ENSG00000175482(POLD4)	http://www.kegg.jp/kegg-bin/show_pathway?map03420/K03505%09%23FFFFFF,green/K03506%09%23FFFFFF,green/K03868%09%23FFFFFF,green/K02328%09%23FFFFFF,green/K10740%09%23FFFFFF,green/
hsa04972	Pancreatic secretion	Organismal Systems	Digestive system	7	5	12	101	0.82659	1	ENSG00000080293(SCTR),ENSG00000080618(CPB2),ENSG00000168928(CTRB2),ENSG00000157087(ATP2B2),ENSG00000240038(AMY2B),ENSG00000144935(TRPC1),ENSG00000173175(ADCY5)	ENSG00000137841(PLCB2),ENSG00000121281(ADCY7),ENSG00000167461(RAB8A),ENSG00000010438(PRSS3),ENSG00000188257(PLA2G2A)	http://www.kegg.jp/kegg-bin/show_pathway?map04972/K04964%09%23FFFFFF,red/K01310%09%23FFFFFF,red/K01312%09%23FFFFFF,green/K05850%09%23FFFFFF,red/K07901%09%23FFFFFF,green/K05858%09%23FFFFFF,green/K08047%09%23FFFFFF,green/K01300%09%23FFFFFF,red/K08045%09%23FFFFFF,red/K04588%09%23FFFFFF,red/K01176%09%23FFFFFF,red/K01047%09%23FFFFFF,green/
hsa04620	Toll-like receptor signaling pathway	Organismal Systems	Immune system	6	6	12	101	0.82659	1	ENSG00000145675(PIK3R1),ENSG00000136869(TLR4),ENSG00000164342(TLR3),ENSG00000187554(TLR5),ENSG00000183735(TBK1),ENSG00000185507(IRF7)	ENSG00000142208(AKT1),ENSG00000184216(IRAK1),ENSG00000170345(FOS),ENSG00000126934(MAP2K2),ENSG00000168040(FADD),ENSG00000188130(MAPK12)	http://www.kegg.jp/kegg-bin/show_pathway?map04620/K04730%09%23FFFFFF,green/K04369%09%23FFFFFF,green/K04379%09%23FFFFFF,green/K05410%09%23FFFFFF,red/K02649%09%23FFFFFF,red/K10168%09%23FFFFFF,red/K10160%09%23FFFFFF,red/K05401%09%23FFFFFF,red/K02373%09%23FFFFFF,green/K09447%09%23FFFFFF,red/K04441%09%23FFFFFF,green/K04456%09%23FFFFFF,green/
hsa04530	Tight junction	Cellular Processes	Cellular community - eukaryotes	11	10	21	169	0.828351	1	ENSG00000075886(TUBA3D),ENSG00000163558(PRKCI),ENSG00000066405(CLDN18),ENSG00000180353(HCLS1),ENSG00000162409(PRKAA2),ENSG00000171217(CLDN20),ENSG00000134318(ROCK2),ENSG00000157388(CACNA1D),ENSG00000178184(PARD6G),ENSG00000150672(DLG2),ENSG00000130396(AFDN)	ENSG00000135446(CDK4),ENSG00000101608(MYL12A),ENSG00000167553(TUBA1C),ENSG00000123416(TUBA1B),ENSG00000165376(CLDN2),ENSG00000060138(YBX3),ENSG00000092841(MYL6),ENSG00000167461(RAB8A),ENSG00000241553(ARPC4),ENSG00000101335(MYL9)	http://www.kegg.jp/kegg-bin/show_pathway?map04530/K06093%09%23FFFFFF,red/K05755%09%23FFFFFF,green/K02089%09%23FFFFFF,green/K06087%09%23FFFFFF,purple/K07901%09%23FFFFFF,green/K12751%09%23FFFFFF,green/K05702%09%23FFFFFF,red/K12075%09%23FFFFFF,red/K12757%09%23FFFFFF,green/K07198%09%23FFFFFF,red/K04851%09%23FFFFFF,red/K12755%09%23FFFFFF,green/K07374%09%23FFFFFF,purple/K06069%09%23FFFFFF,red/K17388%09…
hsa04721	Synaptic vesicle cycle	Organismal Systems	Nervous system	3	6	9	78	0.828446	1	ENSG00000070371(CLTCL1),ENSG00000132639(SNAP25),ENSG00000137766(UNC13C)	ENSG00000042753(AP2S1),ENSG00000113732(ATP6V0E1),ENSG00000128524(ATP6V1F),ENSG00000145920(CPLX2),ENSG00000105402(NAPA),ENSG00000117410(ATP6V0B)	http://www.kegg.jp/kegg-bin/show_pathway?map04721/K15293%09%23FFFFFF,red/K03661%09%23FFFFFF,green/K15296%09%23FFFFFF,green/K02153%09%23FFFFFF,green/K18211%09%23FFFFFF,red/K02151%09%23FFFFFF,green/K15294%09%23FFFFFF,green/K04646%09%23FFFFFF,red/K11827%09%23FFFFFF,green/
hsa04936	Alcoholic liver disease	Human Diseases	Endocrine and metabolic disease	11	6	17	140	0.836092	1	ENSG00000130649(CYP2E1),ENSG00000118689(FOXO3),ENSG00000136869(TLR4),ENSG00000157625(TAB3),ENSG00000134324(LPIN1),ENSG00000076555(ACACB),ENSG00000186951(PPARA),ENSG00000109819(PPARGC1A),ENSG00000183735(TBK1),ENSG00000205560(CPT1B),ENSG00000162409(PRKAA2)	ENSG00000142208(AKT1),ENSG00000163739(CXCL1),ENSG00000244731(C4A),ENSG00000184216(IRAK1),ENSG00000188130(MAPK12),ENSG00000168040(FADD)	http://www.kegg.jp/kegg-bin/show_pathway?map04936/K09408%09%23FFFFFF,red/K05505%09%23FFFFFF,green/K07198%09%23FFFFFF,red/K19523%09%23FFFFFF,red/K01946%09%23FFFFFF,red/K04441%09%23FFFFFF,green/K10160%09%23FFFFFF,red/K05410%09%23FFFFFF,red/K07415%09%23FFFFFF,red/K04730%09%23FFFFFF,green/K03989%09%23FFFFFF,green/K12793%09%23FFFFFF,red/K04456%09%23FFFFFF,green/K07202%09%23FFFFFF,red/K15728%09%23FFFFF…
hsa05131	Shigellosis	Human Diseases	Infectious disease: bacterial	14	17	31	244	0.836577	1	ENSG00000274750(H3C6),ENSG00000187554(TLR5),ENSG00000118689(FOXO3),ENSG00000136869(TLR4),ENSG00000145675(PIK3R1),ENSG00000134318(ROCK2),ENSG00000157625(TAB3),ENSG00000146648(EGFR),ENSG00000082512(TRAF5),ENSG00000149311(ATM),ENSG00000138193(PLCE1),ENSG00000183735(TBK1),ENSG00000180353(HCLS1),ENSG00000249437(NAIP)	ENSG00000101335(MYL9),ENSG00000241553(ARPC4),ENSG00000258102(MAP1LC3B2),ENSG00000142208(AKT1),ENSG00000100387(RBX1),ENSG00000137841(PLCB2),ENSG00000087088(BAX),ENSG00000161011(SQSTM1),ENSG00000143947(RPS27A),ENSG00000175634(RPS6KB2),ENSG00000105723(GSK3A),ENSG00000104825(NFKBIB),ENSG00000101608(MYL12A),ENSG00000170315(UBB),ENSG00000221983(UBA52),ENSG00000188130(MAPK12),ENSG00000150991(UBC)	http://www.kegg.jp/kegg-bin/show_pathway?map05131/K04688%09%23FFFFFF,green/K02977%09%23FFFFFF,green/K02927%09%23FFFFFF,green/K02159%09%23FFFFFF,green/K14381%09%23FFFFFF,green/K06106%09%23FFFFFF,red/K04361%09%23FFFFFF,red/K11253%09%23FFFFFF,red/K05860%09%23FFFFFF,red/K12757%09%23FFFFFF,green/K10435%09%23FFFFFF,green/K12807%09%23FFFFFF,red/K03868%09%23FFFFFF,green/K02649%09%23FFFFFF,red/K04728%09%2…
hsa00030	Pentose phosphate pathway	Metabolism	Carbohydrate metabolism	1	2	3	30	0.838167	1	ENSG00000136872(ALDOB)	ENSG00000177156(TALDO1),ENSG00000160211(G6PD)	http://www.kegg.jp/kegg-bin/show_pathway?map00030/K00616%09%23FFFFFF,green/K00036%09%23FFFFFF,green/K01623%09%23FFFFFF,red/
hsa00630	Glyoxylate and dicarboxylate metabolism	Metabolism	Carbohydrate metabolism	0	3	3	30	0.838167	1	-	ENSG00000137106(GRHPR),ENSG00000184207(PGP),ENSG00000146701(MDH2)	http://www.kegg.jp/kegg-bin/show_pathway?map00630/K00026%09%23FFFFFF,green/K00049%09%23FFFFFF,green/K19269%09%23FFFFFF,green/
hsa05414	Dilated cardiomyopathy	Human Diseases	Cardiovascular disease	7	4	11	95	0.843537	1	ENSG00000157388(CACNA1D),ENSG00000105855(ITGB8),ENSG00000164171(ITGA2),ENSG00000155657(TTN),ENSG00000173175(ADCY5),ENSG00000165995(CACNB2),ENSG00000143127(ITGA10)	ENSG00000121281(ADCY7),ENSG00000105329(TGFB1),ENSG00000114854(TNNC1),ENSG00000198467(TPM2)	http://www.kegg.jp/kegg-bin/show_pathway?map05414/K06586%09%23FFFFFF,red/K06481%09%23FFFFFF,red/K12567%09%23FFFFFF,red/K08045%09%23FFFFFF,red/K13375%09%23FFFFFF,green/K10374%09%23FFFFFF,green/K04863%09%23FFFFFF,red/K08047%09%23FFFFFF,green/K06591%09%23FFFFFF,red/K05865%09%23FFFFFF,green/K04851%09%23FFFFFF,red/
hsa04974	Protein digestion and absorption	Organismal Systems	Digestive system	11	1	12	103	0.845975	1	ENSG00000112394(SLC16A10),ENSG00000092068(SLC7A8),ENSG00000168928(CTRB2),ENSG00000196739(COL27A1),ENSG00000108821(COL1A1),ENSG00000169031(COL4A3),ENSG00000080618(CPB2),ENSG00000112818(MEP1A),ENSG00000080573(COL5A3),ENSG00000088386(SLC15A1),ENSG00000081052(COL4A4)	ENSG00000010438(PRSS3)	http://www.kegg.jp/kegg-bin/show_pathway?map04974/K01312%09%23FFFFFF,green/K13781%09%23FFFFFF,red/K01310%09%23FFFFFF,red/K19721%09%23FFFFFF,red/K01300%09%23FFFFFF,red/K06237%09%23FFFFFF,red/K06236%09%23FFFFFF,red/K08187%09%23FFFFFF,red/K14206%09%23FFFFFF,red/K01395%09%23FFFFFF,red/
hsa04927	Cortisol synthesis and secretion	Organismal Systems	Endocrine system	4	3	7	64	0.849296	1	ENSG00000157388(CACNA1D),ENSG00000115966(ATF2),ENSG00000173175(ADCY5),ENSG00000146592(CREB5)	ENSG00000137841(PLCB2),ENSG00000121281(ADCY7),ENSG00000107175(CREB3)	http://www.kegg.jp/kegg-bin/show_pathway?map04927/K04851%09%23FFFFFF,red/K05858%09%23FFFFFF,green/K08045%09%23FFFFFF,red/K09048%09%23FFFFFF,green/K09047%09%23FFFFFF,red/K08047%09%23FFFFFF,green/K04450%09%23FFFFFF,red/
hsa05034	Alcoholism	Human Diseases	Substance dependence	16	7	23	187	0.851097	1	ENSG00000274750(H3C6),ENSG00000183454(GRIN2A),ENSG00000116032(GRIN3B),ENSG00000048052(HDAC9),ENSG00000111664(GNB3),ENSG00000180573(H2AC6),ENSG00000277224(H2BC7),ENSG00000115904(SOS1),ENSG00000148082(SHC3),ENSG00000115966(ATF2),ENSG00000100485(SOS2),ENSG00000173175(ADCY5),ENSG00000157764(BRAF),ENSG00000146592(CREB5),ENSG00000197837(H4-16),ENSG00000161509(GRIN2C)	ENSG00000122585(NPY),ENSG00000174775(HRAS),ENSG00000127920(GNG11),ENSG00000184260(H2AC20),ENSG00000174021(GNG5),ENSG00000107175(CREB3),ENSG00000172531(PPP1CA)	http://www.kegg.jp/kegg-bin/show_pathway?map05034/K08045%09%23FFFFFF,red/K05211%09%23FFFFFF,red/K06269%09%23FFFFFF,green/K03099%09%23FFFFFF,red/K04546%09%23FFFFFF,green/K11254%09%23FFFFFF,red/K09047%09%23FFFFFF,red/K05232%09%23FFFFFF,green/K11409%09%23FFFFFF,red/K11253%09%23FFFFFF,red/K02833%09%23FFFFFF,green/K17448%09%23FFFFFF,red/K11252%09%23FFFFFF,red/K04542%09%23FFFFFF,green/K05209%09%23FFFFF…
hsa04810	Regulation of actin cytoskeleton	Cellular Processes	Cell motility	19	8	27	217	0.852602	1	ENSG00000158815(FGF17),ENSG00000077157(PPP1R12B),ENSG00000134318(ROCK2),ENSG00000145675(PIK3R1),ENSG00000184984(CHRM5),ENSG00000105855(ITGB8),ENSG00000115904(SOS1),ENSG00000164171(ITGA2),ENSG00000145949(MYLK4),ENSG00000196914(ARHGEF12),ENSG00000115020(PIKFYVE),ENSG00000146648(EGFR),ENSG00000100485(SOS2),ENSG00000141298(SSH2),ENSG00000134982(APC),ENSG00000113721(PDGFRB),ENSG00000182957(SPATA13),EN…	ENSG00000241553(ARPC4),ENSG00000101335(MYL9),ENSG00000174775(HRAS),ENSG00000126934(MAP2K2),ENSG00000101608(MYL12A),ENSG00000141968(VAV1),ENSG00000172531(PPP1CA),ENSG00000169750(RAC3)	http://www.kegg.jp/kegg-bin/show_pathway?map04810/K02649%09%23FFFFFF,red/K06269%09%23FFFFFF,green/K04133%09%23FFFFFF,red/K05730%09%23FFFFFF,green/K02833%09%23FFFFFF,green/K04369%09%23FFFFFF,green/K04365%09%23FFFFFF,red/K05769%09%23FFFFFF,red/K03099%09%23FFFFFF,red/K04358%09%23FFFFFF,red/K07861%09%23FFFFFF,green/K12755%09%23FFFFFF,green/K06591%09%23FFFFFF,red/K04361%09%23FFFFFF,red/K12757%09%23FFF…
hsa04640	Hematopoietic cell lineage	Organismal Systems	Immune system	8	3	11	96	0.853023	1	ENSG00000168685(IL7R),ENSG00000130427(EPO),ENSG00000137070(IL11RA),ENSG00000185291(IL3RA),ENSG00000164171(ITGA2),ENSG00000160654(CD3G),ENSG00000182578(CSF1R),ENSG00000104894(CD37)	ENSG00000254126(CD8B2),ENSG00000012124(CD22),ENSG00000172116(CD8B)	http://www.kegg.jp/kegg-bin/show_pathway?map04640/K04737%09%23FFFFFF,red/K05437%09%23FFFFFF,red/K05056%09%23FFFFFF,red/K05072%09%23FFFFFF,red/K06452%09%23FFFFFF,red/K05090%09%23FFFFFF,red/K06459%09%23FFFFFF,green/K06481%09%23FFFFFF,red/K06475%09%23FFFFFF,red/K06467%09%23FFFFFF,green/
hsa00280	Valine, leucine and isoleucine degradation	Metabolism	Amino acid metabolism	3	2	5	48	0.853411	1	ENSG00000183044(ABAT),ENSG00000083720(OXCT1),ENSG00000134240(HMGCS2)	ENSG00000105552(BCAT2),ENSG00000072506(HSD17B10)	http://www.kegg.jp/kegg-bin/show_pathway?map00280/K13524%09%23FFFFFF,red/K08683%09%23FFFFFF,green/K01641%09%23FFFFFF,red/K00826%09%23FFFFFF,green/K01027%09%23FFFFFF,red/
hsa01523	Antifolate resistance	Human Diseases	Drug resistance: antineoplastic	1	2	3	31	0.854303	1	ENSG00000023839(ABCC2)	ENSG00000173638(SLC19A1),ENSG00000136877(FPGS)	http://www.kegg.jp/kegg-bin/show_pathway?map01523/K14609%09%23FFFFFF,green/K05666%09%23FFFFFF,red/K01930%09%23FFFFFF,green/
hsa04360	Axon guidance	Organismal Systems	Development and regeneration	15	7	22	180	0.854403	1	ENSG00000178184(PARD6G),ENSG00000134318(ROCK2),ENSG00000145675(PIK3R1),ENSG00000104290(FZD3),ENSG00000198753(PLXNB3),ENSG00000144935(TRPC1),ENSG00000100968(NFATC4),ENSG00000012171(SEMA3B),ENSG00000141298(SSH2),ENSG00000101096(NFATC2),ENSG00000112902(SEMA5A),ENSG00000196914(ARHGEF12),ENSG00000204217(BMPR2),ENSG00000198799(LRIG2),ENSG00000082684(SEMA5B)	ENSG00000101335(MYL9),ENSG00000167680(SEMA6B),ENSG00000174775(HRAS),ENSG00000101608(MYL12A),ENSG00000173156(RHOD),ENSG00000107731(UNC5B),ENSG00000169750(RAC3)	http://www.kegg.jp/kegg-bin/show_pathway?map04360/K06842%09%23FFFFFF,green/K06821%09%23FFFFFF,red/K06093%09%23FFFFFF,red/K02833%09%23FFFFFF,green/K02649%09%23FFFFFF,red/K06840%09%23FFFFFF,red/K24609%09%23FFFFFF,red/K06841%09%23FFFFFF,red/K04964%09%23FFFFFF,red/K02329%09%23FFFFFF,red/K17332%09%23FFFFFF,red/K07530%09%23FFFFFF,green/K04671%09%23FFFFFF,red/K12757%09%23FFFFFF,green/K07521%09%23FFFFFF,…
hsa04919	Thyroid hormone signaling pathway	Organismal Systems	Endocrine system	8	6	14	120	0.859568	1	ENSG00000114166(KAT2B),ENSG00000145675(PIK3R1),ENSG00000211448(DIO2),ENSG00000091831(ESR1),ENSG00000140396(NCOA2),ENSG00000108510(MED13),ENSG00000138193(PLCE1),ENSG00000112394(SLC16A10)	ENSG00000174775(HRAS),ENSG00000160563(MED27),ENSG00000137841(PLCB2),ENSG00000136997(MYC),ENSG00000142208(AKT1),ENSG00000126934(MAP2K2)	http://www.kegg.jp/kegg-bin/show_pathway?map04919/K04369%09%23FFFFFF,green/K04377%09%23FFFFFF,green/K11255%09%23FFFFFF,red/K08187%09%23FFFFFF,red/K02649%09%23FFFFFF,red/K06062%09%23FFFFFF,red/K02833%09%23FFFFFF,green/K15164%09%23FFFFFF,red/K17904%09%23FFFFFF,red/K05860%09%23FFFFFF,red/K05858%09%23FFFFFF,green/K08550%09%23FFFFFF,red/K15170%09%23FFFFFF,green/K04456%09%23FFFFFF,green/
hsa04070	Phosphatidylinositol signaling system	Environmental Information Processing	Signal transduction	9	2	11	97	0.862053	1	ENSG00000153933(DGKE),ENSG00000102780(DGKH),ENSG00000115020(PIKFYVE),ENSG00000138193(PLCE1),ENSG00000139144(PIK3C2G),ENSG00000003987(MTMR7),ENSG00000159082(SYNJ1),ENSG00000011405(PIK3C2A),ENSG00000145675(PIK3R1)	ENSG00000165782(PIP4P1),ENSG00000137841(PLCB2)	http://www.kegg.jp/kegg-bin/show_pathway?map04070/K00923%09%23FFFFFF,red/K00921%09%23FFFFFF,red/K18083%09%23FFFFFF,red/K13084%09%23FFFFFF,green/K05858%09%23FFFFFF,green/K02649%09%23FFFFFF,red/K05860%09%23FFFFFF,red/K20279%09%23FFFFFF,red/K00901%09%23FFFFFF,red/
hsa00640	Propanoate metabolism	Metabolism	Carbohydrate metabolism	3	0	3	32	0.869014	1	ENSG00000076555(ACACB),ENSG00000183044(ABAT),ENSG00000166800(LDHAL6A)	-	http://www.kegg.jp/kegg-bin/show_pathway?map00640/K13524%09%23FFFFFF,red/K01946%09%23FFFFFF,red/K00016%09%23FFFFFF,red/
hsa05410	Hypertrophic cardiomyopathy	Human Diseases	Cardiovascular disease	7	3	10	90	0.869764	1	ENSG00000143127(ITGA10),ENSG00000165995(CACNB2),ENSG00000162409(PRKAA2),ENSG00000157388(CACNA1D),ENSG00000155657(TTN),ENSG00000164171(ITGA2),ENSG00000105855(ITGB8)	ENSG00000105329(TGFB1),ENSG00000198467(TPM2),ENSG00000114854(TNNC1)	http://www.kegg.jp/kegg-bin/show_pathway?map05410/K05865%09%23FFFFFF,green/K06586%09%23FFFFFF,red/K07198%09%23FFFFFF,red/K06481%09%23FFFFFF,red/K10374%09%23FFFFFF,green/K04851%09%23FFFFFF,red/K04863%09%23FFFFFF,red/K13375%09%23FFFFFF,green/K12567%09%23FFFFFF,red/K06591%09%23FFFFFF,red/
hsa04658	Th1 and Th2 cell differentiation	Organismal Systems	Immune system	7	3	10	90	0.869764	1	ENSG00000101096(NFATC2),ENSG00000169194(IL13),ENSG00000081985(IL12RB2),ENSG00000168214(RBPJ),ENSG00000160654(CD3G),ENSG00000096968(JAK2),ENSG00000184384(MAML2)	ENSG00000104825(NFKBIB),ENSG00000188130(MAPK12),ENSG00000170345(FOS)	http://www.kegg.jp/kegg-bin/show_pathway?map04658/K04379%09%23FFFFFF,green/K04447%09%23FFFFFF,red/K06053%09%23FFFFFF,red/K04441%09%23FFFFFF,green/K05064%09%23FFFFFF,red/K17332%09%23FFFFFF,red/K02581%09%23FFFFFF,green/K06061%09%23FFFFFF,red/K05435%09%23FFFFFF,red/K06452%09%23FFFFFF,red/
hsa04614	Renin-angiotensin system	Organismal Systems	Endocrine system	1	1	2	23	0.871922	1	ENSG00000113441(LNPEP)	ENSG00000172009(THOP1)	http://www.kegg.jp/kegg-bin/show_pathway?map04614/K01257%09%23FFFFFF,red/K01392%09%23FFFFFF,green/
hsa04724	Glutamatergic synapse	Organismal Systems	Nervous system	8	5	13	114	0.873339	1	ENSG00000144935(TRPC1),ENSG00000120251(GRIA2),ENSG00000173175(ADCY5),ENSG00000161509(GRIN2C),ENSG00000116032(GRIN3B),ENSG00000183454(GRIN2A),ENSG00000111664(GNB3),ENSG00000157388(CACNA1D)	ENSG00000127920(GNG11),ENSG00000174021(GNG5),ENSG00000051128(HOMER3),ENSG00000137841(PLCB2),ENSG00000121281(ADCY7)	http://www.kegg.jp/kegg-bin/show_pathway?map04724/K04851%09%23FFFFFF,red/K05209%09%23FFFFFF,red/K05211%09%23FFFFFF,red/K04542%09%23FFFFFF,green/K05214%09%23FFFFFF,red/K07825%09%23FFFFFF,red/K04964%09%23FFFFFF,red/K08045%09%23FFFFFF,red/K05198%09%23FFFFFF,red/K04546%09%23FFFFFF,green/K08047%09%23FFFFFF,green/K15010%09%23FFFFFF,green/K05858%09%23FFFFFF,green/
hsa04975	Fat digestion and absorption	Organismal Systems	Digestive system	2	2	4	42	0.883738	1	ENSG00000143921(ABCG8),ENSG00000165029(ABCA1)	ENSG00000185000(DGAT1),ENSG00000188257(PLA2G2A)	http://www.kegg.jp/kegg-bin/show_pathway?map04975/K01047%09%23FFFFFF,green/K05641%09%23FFFFFF,red/K05684%09%23FFFFFF,red/K11155%09%23FFFFFF,green/
hsa00380	Tryptophan metabolism	Metabolism	Amino acid metabolism	2	2	4	42	0.883738	1	ENSG00000153086(ACMSD),ENSG00000129167(TPH1)	ENSG00000105607(GCDH),ENSG00000162882(HAAO)	http://www.kegg.jp/kegg-bin/show_pathway?map00380/K00502%09%23FFFFFF,red/K00252%09%23FFFFFF,green/K00452%09%23FFFFFF,green/K03392%09%23FFFFFF,red/
hsa04977	Vitamin digestion and absorption	Organismal Systems	Digestive system	1	1	2	24	0.886982	1	ENSG00000170482(SLC23A1)	ENSG00000173638(SLC19A1)	http://www.kegg.jp/kegg-bin/show_pathway?map04977/K14611%09%23FFFFFF,red/K14609%09%23FFFFFF,green/
hsa03013	Nucleocytoplasmic transport	Genetic Information Processing	Translation	5	7	12	108	0.8871	1	ENSG00000143552(NUP210L),ENSG00000196911(KPNA5),ENSG00000153207(AHCTF1),ENSG00000047410(TPR),ENSG00000198563(DDX39B)	ENSG00000094914(AAAS),ENSG00000103275(UBE2I),ENSG00000132341(RAN),ENSG00000132661(NXT1),ENSG00000188612(SUMO2),ENSG00000162385(MAGOH),ENSG00000183684(ALYREF)	http://www.kegg.jp/kegg-bin/show_pathway?map03013/K10577%09%23FFFFFF,green/K12881%09%23FFFFFF,green/K07936%09%23FFFFFF,green/K14314%09%23FFFFFF,red/K12877%09%23FFFFFF,green/K12160%09%23FFFFFF,green/K15042%09%23FFFFFF,red/K09291%09%23FFFFFF,red/K25129%09%23FFFFFF,red/K12812%09%23FFFFFF,red/K14320%09%23FFFFFF,green/K14285%09%23FFFFFF,green/
hsa04380	Osteoclast differentiation	Organismal Systems	Development and regeneration	7	7	14	124	0.889084	1	ENSG00000106799(TGFBR1),ENSG00000145675(PIK3R1),ENSG00000116701(NCF2),ENSG00000095585(BLNK),ENSG00000182578(CSF1R),ENSG00000101096(NFATC2),ENSG00000213928(IRF9)	ENSG00000142208(AKT1),ENSG00000161011(SQSTM1),ENSG00000170345(FOS),ENSG00000175592(FOSL1),ENSG00000105329(TGFB1),ENSG00000051523(CYBA),ENSG00000188130(MAPK12)	http://www.kegg.jp/kegg-bin/show_pathway?map04380/K02649%09%23FFFFFF,red/K04502%09%23FFFFFF,green/K04379%09%23FFFFFF,green/K08009%09%23FFFFFF,green/K17332%09%23FFFFFF,red/K05090%09%23FFFFFF,red/K07371%09%23FFFFFF,red/K13375%09%23FFFFFF,green/K08010%09%23FFFFFF,red/K04456%09%23FFFFFF,green/K04441%09%23FFFFFF,green/K04693%09%23FFFFFF,red/K04674%09%23FFFFFF,red/K14381%09%23FFFFFF,green/
hsa00533	Glycosaminoglycan biosynthesis - keratan sulfate	Metabolism	Glycan biosynthesis and metabolism	1	0	1	14	0.892028	1	ENSG00000126091(ST3GAL3)	-	http://www.kegg.jp/kegg-bin/show_pathway?map00533/K00781%09%23FFFFFF,red/
hsa04064	NF-kappa B signaling pathway	Environmental Information Processing	Signal transduction	6	5	11	102	0.900778	1	ENSG00000157625(TAB3),ENSG00000095585(BLNK),ENSG00000136869(TLR4),ENSG00000125735(TNFSF14),ENSG00000082512(TRAF5),ENSG00000149311(ATM)	ENSG00000103275(UBE2I),ENSG00000184216(IRAK1),ENSG00000163739(CXCL1),ENSG00000254598(CSNK2A3),ENSG00000130222(GADD45G)	http://www.kegg.jp/kegg-bin/show_pathway?map04064/K05505%09%23FFFFFF,green/K04402%09%23FFFFFF,green/K04728%09%23FFFFFF,red/K04730%09%23FFFFFF,green/K03097%09%23FFFFFF,green/K05477%09%23FFFFFF,red/K07371%09%23FFFFFF,red/K09849%09%23FFFFFF,red/K12793%09%23FFFFFF,red/K10577%09%23FFFFFF,green/K10160%09%23FFFFFF,red/
hsa04657	IL-17 signaling pathway	Organismal Systems	Immune system	4	6	10	94	0.901124	1	ENSG00000157625(TAB3),ENSG00000183735(TBK1),ENSG00000082512(TRAF5),ENSG00000169194(IL13)	ENSG00000163739(CXCL1),ENSG00000170345(FOS),ENSG00000175592(FOSL1),ENSG00000168040(FADD),ENSG00000108691(CCL2),ENSG00000188130(MAPK12)	http://www.kegg.jp/kegg-bin/show_pathway?map04657/K12793%09%23FFFFFF,red/K04441%09%23FFFFFF,green/K14624%09%23FFFFFF,green/K04502%09%23FFFFFF,green/K05410%09%23FFFFFF,red/K09849%09%23FFFFFF,red/K04379%09%23FFFFFF,green/K05505%09%23FFFFFF,green/K02373%09%23FFFFFF,green/K05435%09%23FFFFFF,red/
hsa00970	Aminoacyl-tRNA biosynthesis	Genetic Information Processing	Translation	1	3	4	44	0.904605	1	ENSG00000109618(SEPSECS)	ENSG00000104835(SARS2),ENSG00000145982(FARS2),ENSG00000179115(FARSA)	http://www.kegg.jp/kegg-bin/show_pathway?map00970/K03341%09%23FFFFFF,red/K01875%09%23FFFFFF,green/K01889%09%23FFFFFF,green/
hsa00500	Starch and sucrose metabolism	Metabolism	Carbohydrate metabolism	3	0	3	35	0.90556	1	ENSG00000240038(AMY2B),ENSG00000165434(PGM2L1),ENSG00000257743(MGAM2)	-	http://www.kegg.jp/kegg-bin/show_pathway?map00500/K11809%09%23FFFFFF,red/K12047%09%23FFFFFF,red/K01176%09%23FFFFFF,red/
hsa05120	Epithelial cell signaling in Helicobacter pylori infection	Human Diseases	Infectious disease: bacterial	2	5	7	70	0.905941	1	ENSG00000106278(PTPRZ1),ENSG00000146648(EGFR)	ENSG00000113732(ATP6V0E1),ENSG00000128524(ATP6V1F),ENSG00000163739(CXCL1),ENSG00000188130(MAPK12),ENSG00000117410(ATP6V0B)	http://www.kegg.jp/kegg-bin/show_pathway?map05120/K04441%09%23FFFFFF,green/K08114%09%23FFFFFF,red/K05505%09%23FFFFFF,green/K02153%09%23FFFFFF,green/K04361%09%23FFFFFF,red/K02151%09%23FFFFFF,green/K03661%09%23FFFFFF,green/
hsa04961	Endocrine and other factor-regulated calcium reabsorption	Organismal Systems	Excretory system	3	2	5	53	0.906382	1	ENSG00000070371(CLTCL1),ENSG00000091831(ESR1),ENSG00000157087(ATP2B2)	ENSG00000042753(AP2S1),ENSG00000137841(PLCB2)	http://www.kegg.jp/kegg-bin/show_pathway?map04961/K11827%09%23FFFFFF,green/K05850%09%23FFFFFF,red/K05858%09%23FFFFFF,green/K04646%09%23FFFFFF,red/K08550%09%23FFFFFF,red/
hsa00604	Glycosphingolipid biosynthesis - ganglio series	Metabolism	Glycan biosynthesis and metabolism	0	1	1	15	0.907915	1	-	ENSG00000136840(ST6GALNAC4)	http://www.kegg.jp/kegg-bin/show_pathway?map00604/K03374%09%23FFFFFF,green/
hsa05323	Rheumatoid arthritis	Human Diseases	Immune disease	2	7	9	88	0.915557	1	ENSG00000102755(FLT1),ENSG00000136869(TLR4)	ENSG00000108691(CCL2),ENSG00000117410(ATP6V0B),ENSG00000105329(TGFB1),ENSG00000113732(ATP6V0E1),ENSG00000170345(FOS),ENSG00000128524(ATP6V1F),ENSG00000163739(CXCL1)	http://www.kegg.jp/kegg-bin/show_pathway?map05323/K03661%09%23FFFFFF,green/K04379%09%23FFFFFF,green/K13375%09%23FFFFFF,green/K05505%09%23FFFFFF,green/K02153%09%23FFFFFF,green/K02151%09%23FFFFFF,green/K05096%09%23FFFFFF,red/K10160%09%23FFFFFF,red/K14624%09%23FFFFFF,green/
hsa04020	Calcium signaling pathway	Environmental Information Processing	Signal transduction	22	6	28	237	0.916601	1	ENSG00000165197(VEGFD),ENSG00000158815(FGF17),ENSG00000164776(PHKG1),ENSG00000157388(CACNA1D),ENSG00000187848(P2RX2),ENSG00000183454(GRIN2A),ENSG00000184984(CHRM5),ENSG00000136160(EDNRB),ENSG00000145949(MYLK4),ENSG00000180914(OXTR),ENSG00000213906(LTB4R2),ENSG00000138193(PLCE1),ENSG00000102755(FLT1),ENSG00000146648(EGFR),ENSG00000156049(GNA14),ENSG00000198838(RYR3),ENSG00000055732(MCOLN3),ENSG000…	ENSG00000121281(ADCY7),ENSG00000137841(PLCB2),ENSG00000170214(ADRA1B),ENSG00000134072(CAMK1),ENSG00000169100(SLC25A6),ENSG00000114854(TNNC1)	http://www.kegg.jp/kegg-bin/show_pathway?map04020/K00871%09%23FFFFFF,red/K05860%09%23FFFFFF,red/K05217%09%23FFFFFF,red/K05209%09%23FFFFFF,red/K05863%09%23FFFFFF,green/K04963%09%23FFFFFF,red/K08047%09%23FFFFFF,green/K04136%09%23FFFFFF,green/K04133%09%23FFFFFF,red/K04994%09%23FFFFFF,red/K05449%09%23FFFFFF,red/K04198%09%23FFFFFF,red/K05850%09%23FFFFFF,red/K04851%09%23FFFFFF,red/K05858%09%23FFFFFF,gr…
hsa05321	Inflammatory bowel disease	Human Diseases	Immune disease	5	1	6	63	0.9171	1	ENSG00000081985(IL12RB2),ENSG00000169194(IL13),ENSG00000069667(RORA),ENSG00000136869(TLR4),ENSG00000187554(TLR5)	ENSG00000105329(TGFB1)	http://www.kegg.jp/kegg-bin/show_pathway?map05321/K08532%09%23FFFFFF,red/K05064%09%23FFFFFF,red/K10160%09%23FFFFFF,red/K05435%09%23FFFFFF,red/K13375%09%23FFFFFF,green/K10168%09%23FFFFFF,red/
hsa04925	Aldosterone synthesis and secretion	Organismal Systems	Endocrine system	6	4	10	97	0.920283	1	ENSG00000157388(CACNA1D),ENSG00000153234(NR4A2),ENSG00000157087(ATP2B2),ENSG00000146592(CREB5),ENSG00000173175(ADCY5),ENSG00000115966(ATF2)	ENSG00000121281(ADCY7),ENSG00000137841(PLCB2),ENSG00000134072(CAMK1),ENSG00000107175(CREB3)	http://www.kegg.jp/kegg-bin/show_pathway?map04925/K09048%09%23FFFFFF,green/K04450%09%23FFFFFF,red/K08045%09%23FFFFFF,red/K08047%09%23FFFFFF,green/K08794%09%23FFFFFF,green/K09047%09%23FFFFFF,red/K04851%09%23FFFFFF,red/K05858%09%23FFFFFF,green/K05850%09%23FFFFFF,red/K08558%09%23FFFFFF,red/
hsa04966	Collecting duct acid secretion	Organismal Systems	Excretory system	0	2	2	27	0.922856	1	-	ENSG00000113732(ATP6V0E1),ENSG00000128524(ATP6V1F)	http://www.kegg.jp/kegg-bin/show_pathway?map04966/K02151%09%23FFFFFF,green/K02153%09%23FFFFFF,green/
hsa04659	Th17 cell differentiation	Organismal Systems	Immune system	7	4	11	106	0.924853	1	ENSG00000134352(IL6ST),ENSG00000106799(TGFBR1),ENSG00000069667(RORA),ENSG00000096968(JAK2),ENSG00000160654(CD3G),ENSG00000196083(IL1RAP),ENSG00000101096(NFATC2)	ENSG00000170345(FOS),ENSG00000104825(NFKBIB),ENSG00000105329(TGFB1),ENSG00000188130(MAPK12)	http://www.kegg.jp/kegg-bin/show_pathway?map04659/K08532%09%23FFFFFF,red/K05060%09%23FFFFFF,red/K06452%09%23FFFFFF,red/K04447%09%23FFFFFF,red/K13375%09%23FFFFFF,green/K04723%09%23FFFFFF,red/K04441%09%23FFFFFF,green/K02581%09%23FFFFFF,green/K17332%09%23FFFFFF,red/K04674%09%23FFFFFF,red/K04379%09%23FFFFFF,green/
hsa00562	Inositol phosphate metabolism	Metabolism	Carbohydrate metabolism	6	1	7	73	0.926678	1	ENSG00000115020(PIKFYVE),ENSG00000139144(PIK3C2G),ENSG00000138193(PLCE1),ENSG00000159082(SYNJ1),ENSG00000003987(MTMR7),ENSG00000011405(PIK3C2A)	ENSG00000137841(PLCB2)	http://www.kegg.jp/kegg-bin/show_pathway?map00562/K00923%09%23FFFFFF,red/K18083%09%23FFFFFF,red/K20279%09%23FFFFFF,red/K05860%09%23FFFFFF,red/K00921%09%23FFFFFF,red/K05858%09%23FFFFFF,green/
hsa04072	Phospholipase D signaling pathway	Environmental Information Processing	Signal transduction	11	5	16	147	0.928761	1	ENSG00000153933(DGKE),ENSG00000113721(PDGFRB),ENSG00000102780(DGKH),ENSG00000173175(ADCY5),ENSG00000146648(EGFR),ENSG00000100485(SOS2),ENSG00000115904(SOS1),ENSG00000148082(SHC3),ENSG00000026652(AGPAT4),ENSG00000145675(PIK3R1),ENSG00000165699(TSC1)	ENSG00000126934(MAP2K2),ENSG00000174775(HRAS),ENSG00000121281(ADCY7),ENSG00000137841(PLCB2),ENSG00000142208(AKT1)	http://www.kegg.jp/kegg-bin/show_pathway?map04072/K04361%09%23FFFFFF,red/K03099%09%23FFFFFF,red/K08047%09%23FFFFFF,green/K17448%09%23FFFFFF,red/K07206%09%23FFFFFF,red/K00901%09%23FFFFFF,red/K04456%09%23FFFFFF,green/K02649%09%23FFFFFF,red/K05089%09%23FFFFFF,red/K04369%09%23FFFFFF,green/K05858%09%23FFFFFF,green/K08045%09%23FFFFFF,red/K13523%09%23FFFFFF,red/K02833%09%23FFFFFF,green/
hsa00450	Selenocompound metabolism	Metabolism	Metabolism of other amino acids	1	0	1	17	0.933024	1	ENSG00000109618(SEPSECS)	-	http://www.kegg.jp/kegg-bin/show_pathway?map00450/K03341%09%23FFFFFF,red/
hsa00910	Nitrogen metabolism	Metabolism	Energy metabolism	1	0	1	17	0.933024	1	ENSG00000107159(CA9)	-	http://www.kegg.jp/kegg-bin/show_pathway?map00910/K01672%09%23FFFFFF,red/
hsa04261	Adrenergic signaling in cardiomyocytes	Organismal Systems	Circulatory system	7	9	16	150	0.940991	1	ENSG00000157388(CACNA1D),ENSG00000073711(PPP2R3A),ENSG00000115966(ATF2),ENSG00000173175(ADCY5),ENSG00000146592(CREB5),ENSG00000165995(CACNB2),ENSG00000157087(ATP2B2)	ENSG00000142208(AKT1),ENSG00000137841(PLCB2),ENSG00000170214(ADRA1B),ENSG00000121281(ADCY7),ENSG00000107175(CREB3),ENSG00000188130(MAPK12),ENSG00000172531(PPP1CA),ENSG00000114854(TNNC1),ENSG00000198467(TPM2)	http://www.kegg.jp/kegg-bin/show_pathway?map04261/K10374%09%23FFFFFF,green/K09048%09%23FFFFFF,green/K11583%09%23FFFFFF,red/K06269%09%23FFFFFF,green/K08047%09%23FFFFFF,green/K04851%09%23FFFFFF,red/K05850%09%23FFFFFF,red/K09047%09%23FFFFFF,red/K04441%09%23FFFFFF,green/K04456%09%23FFFFFF,green/K04863%09%23FFFFFF,red/K08045%09%23FFFFFF,red/K04136%09%23FFFFFF,green/K05858%09%23FFFFFF,green/K05865%09%2…
hsa04970	Salivary secretion	Organismal Systems	Digestive system	6	3	9	93	0.942658	1	ENSG00000090382(LYZ),ENSG00000138669(PRKG2),ENSG00000173175(ADCY5),ENSG00000198838(RYR3),ENSG00000240038(AMY2B),ENSG00000157087(ATP2B2)	ENSG00000121281(ADCY7),ENSG00000170214(ADRA1B),ENSG00000137841(PLCB2)	http://www.kegg.jp/kegg-bin/show_pathway?map04970/K04963%09%23FFFFFF,red/K19477%09%23FFFFFF,red/K05850%09%23FFFFFF,red/K05858%09%23FFFFFF,green/K13915%09%23FFFFFF,red/K08045%09%23FFFFFF,red/K01176%09%23FFFFFF,red/K04136%09%23FFFFFF,green/K08047%09%23FFFFFF,green/
hsa05144	Malaria	Human Diseases	Infectious disease: parasitic	2	2	4	49	0.942942	1	ENSG00000136869(TLR4),ENSG00000169231(THBS3)	ENSG00000108691(CCL2),ENSG00000105329(TGFB1)	http://www.kegg.jp/kegg-bin/show_pathway?map05144/K13375%09%23FFFFFF,green/K14624%09%23FFFFFF,green/K10160%09%23FFFFFF,red/K04659%09%23FFFFFF,red/
hsa00565	Ether lipid metabolism	Metabolism	Lipid metabolism	1	3	4	49	0.942942	1	ENSG00000138018(SELENOI)	ENSG00000111666(CHPT1),ENSG00000188257(PLA2G2A),ENSG00000079462(PAFAH1B3)	http://www.kegg.jp/kegg-bin/show_pathway?map00565/K01047%09%23FFFFFF,green/K16795%09%23FFFFFF,green/K00993%09%23FFFFFF,red/K00994%09%23FFFFFF,green/
hsa00600	Sphingolipid metabolism	Metabolism	Lipid metabolism	3	1	4	49	0.942942	1	ENSG00000172296(SPTLC3),ENSG00000172292(CERS6),ENSG00000177076(ACER2)	ENSG00000135587(SMPD2)	http://www.kegg.jp/kegg-bin/show_pathway?map00600/K01441%09%23FFFFFF,red/K23727%09%23FFFFFF,red/K00654%09%23FFFFFF,red/K12351%09%23FFFFFF,green/
hsa04217	Necroptosis	Cellular Processes	Cell growth and death	7	10	17	159	0.944596	1	ENSG00000213928(IRF9),ENSG00000082512(TRAF5),ENSG00000096968(JAK2),ENSG00000180573(H2AC6),ENSG00000164342(TLR3),ENSG00000136869(TLR4),ENSG00000092439(TRPM7)	ENSG00000169100(SLC25A6),ENSG00000168040(FADD),ENSG00000176108(CHMP6),ENSG00000087086(FTL),ENSG00000196262(PPIA),ENSG00000184260(H2AC20),ENSG00000247077(PGAM5),ENSG00000087088(BAX),ENSG00000161011(SQSTM1),ENSG00000167996(FTH1)	http://www.kegg.jp/kegg-bin/show_pathway?map04217/K00522%09%23FFFFFF,green/K15637%09%23FFFFFF,green/K11251%09%23FFFFFF,purple/K09849%09%23FFFFFF,red/K02373%09%23FFFFFF,green/K04982%09%23FFFFFF,red/K04693%09%23FFFFFF,red/K05863%09%23FFFFFF,green/K02159%09%23FFFFFF,green/K12195%09%23FFFFFF,green/K03767%09%23FFFFFF,green/K10160%09%23FFFFFF,red/K14381%09%23FFFFFF,green/K13625%09%23FFFFFF,green/K04447…
hsa00053	Ascorbate and aldarate metabolism	Metabolism	Carbohydrate metabolism	2	0	2	30	0.947794	1	ENSG00000213759(UGT2B11),ENSG00000156096(UGT2B4)	-	http://www.kegg.jp/kegg-bin/show_pathway?map00053/K00699%09%23FFFFFF,red/
hsa05412	Arrhythmogenic right ventricular cardiomyopathy	Human Diseases	Cardiovascular disease	7	0	7	77	0.948056	1	ENSG00000134755(DSC2),ENSG00000165995(CACNB2),ENSG00000096696(DSP),ENSG00000143127(ITGA10),ENSG00000157388(CACNA1D),ENSG00000164171(ITGA2),ENSG00000105855(ITGB8)	-	http://www.kegg.jp/kegg-bin/show_pathway?map05412/K10381%09%23FFFFFF,red/K06586%09%23FFFFFF,red/K06481%09%23FFFFFF,red/K04863%09%23FFFFFF,red/K07601%09%23FFFFFF,red/K06591%09%23FFFFFF,red/K04851%09%23FFFFFF,red/
hsa05110	Vibrio cholerae infection	Human Diseases	Infectious disease: bacterial	0	4	4	50	0.948671	1	-	ENSG00000117410(ATP6V0B),ENSG00000113732(ATP6V0E1),ENSG00000128524(ATP6V1F),ENSG00000132432(SEC61G)	http://www.kegg.jp/kegg-bin/show_pathway?map05110/K02151%09%23FFFFFF,green/K02153%09%23FFFFFF,green/K03661%09%23FFFFFF,green/K07342%09%23FFFFFF,green/
hsa00020	Citrate cycle (TCA cycle)	Metabolism	Carbohydrate metabolism	1	1	2	31	0.954242	1	ENSG00000073578(SDHA)	ENSG00000146701(MDH2)	http://www.kegg.jp/kegg-bin/show_pathway?map00020/K00234%09%23FFFFFF,red/K00026%09%23FFFFFF,green/
hsa00052	Galactose metabolism	Metabolism	Carbohydrate metabolism	1	1	2	31	0.954242	1	ENSG00000257743(MGAM2)	ENSG00000085662(AKR1B1)	http://www.kegg.jp/kegg-bin/show_pathway?map00052/K12047%09%23FFFFFF,red/K00011%09%23FFFFFF,green/
hsa04622	RIG-I-like receptor signaling pathway	Organismal Systems	Immune system	2	4	6	70	0.956215	1	ENSG00000183735(TBK1),ENSG00000185507(IRF7)	ENSG00000104825(NFKBIB),ENSG00000168040(FADD),ENSG00000127445(PIN1),ENSG00000188130(MAPK12)	http://www.kegg.jp/kegg-bin/show_pathway?map04622/K02373%09%23FFFFFF,green/K09447%09%23FFFFFF,red/K09578%09%23FFFFFF,green/K05410%09%23FFFFFF,red/K02581%09%23FFFFFF,green/K04441%09%23FFFFFF,green/
hsa00100	Steroid biosynthesis	Metabolism	Lipid metabolism	0	1	1	20	0.958463	1	-	ENSG00000001630(CYP51A1)	http://www.kegg.jp/kegg-bin/show_pathway?map00100/K05917%09%23FFFFFF,green/
hsa04650	Natural killer cell mediated cytotoxicity	Organismal Systems	Immune system	6	6	12	123	0.960227	1	ENSG00000148082(SHC3),ENSG00000115904(SOS1),ENSG00000145675(PIK3R1),ENSG00000157764(BRAF),ENSG00000100485(SOS2),ENSG00000101096(NFATC2)	ENSG00000174775(HRAS),ENSG00000108622(ICAM2),ENSG00000141968(VAV1),ENSG00000169750(RAC3),ENSG00000126934(MAP2K2),ENSG00000206503(HLA-A)	http://www.kegg.jp/kegg-bin/show_pathway?map04650/K07861%09%23FFFFFF,green/K05730%09%23FFFFFF,green/K17448%09%23FFFFFF,red/K04369%09%23FFFFFF,green/K06523%09%23FFFFFF,green/K06751%09%23FFFFFF,green/K04365%09%23FFFFFF,red/K17332%09%23FFFFFF,red/K02649%09%23FFFFFF,red/K03099%09%23FFFFFF,red/K02833%09%23FFFFFF,green/
hsa04750	Inflammatory mediator regulation of TRP channels	Organismal Systems	Sensory system	5	4	9	98	0.961811	1	ENSG00000145675(PIK3R1),ENSG00000196689(TRPV1),ENSG00000196083(IL1RAP),ENSG00000173175(ADCY5),ENSG00000213199(ASIC3)	ENSG00000137841(PLCB2),ENSG00000121281(ADCY7),ENSG00000188130(MAPK12),ENSG00000172531(PPP1CA)	http://www.kegg.jp/kegg-bin/show_pathway?map04750/K08045%09%23FFFFFF,red/K04830%09%23FFFFFF,red/K02649%09%23FFFFFF,red/K08047%09%23FFFFFF,green/K04441%09%23FFFFFF,green/K06269%09%23FFFFFF,green/K05858%09%23FFFFFF,green/K04723%09%23FFFFFF,red/K05222%09%23FFFFFF,red/
hsa05145	Toxoplasmosis	Human Diseases	Infectious disease: parasitic	4	6	10	110	0.971022	1	ENSG00000136869(TLR4),ENSG00000096968(JAK2),ENSG00000053747(LAMA3),ENSG00000243646(IL10RB)	ENSG00000105329(TGFB1),ENSG00000104825(NFKBIB),ENSG00000188130(MAPK12),ENSG00000142208(AKT1),ENSG00000204389(HSPA1A),ENSG00000184216(IRAK1)	http://www.kegg.jp/kegg-bin/show_pathway?map05145/K05135%09%23FFFFFF,red/K10160%09%23FFFFFF,red/K06240%09%23FFFFFF,red/K04730%09%23FFFFFF,green/K13375%09%23FFFFFF,green/K04441%09%23FFFFFF,green/K03283%09%23FFFFFF,green/K04447%09%23FFFFFF,red/K02581%09%23FFFFFF,green/K04456%09%23FFFFFF,green/
hsa05133	Pertussis	Human Diseases	Infectious disease: bacterial	2	4	6	75	0.972949	1	ENSG00000136869(TLR4),ENSG00000123843(C4BPB)	ENSG00000244731(C4A),ENSG00000184216(IRAK1),ENSG00000170345(FOS),ENSG00000188130(MAPK12)	http://www.kegg.jp/kegg-bin/show_pathway?map05133/K03989%09%23FFFFFF,green/K04441%09%23FFFFFF,green/K04379%09%23FFFFFF,green/K04003%09%23FFFFFF,red/K04730%09%23FFFFFF,green/K10160%09%23FFFFFF,red/
hsa00760	Nicotinate and nicotinamide metabolism	Metabolism	Metabolism of cofactors and vitamins	0	2	2	35	0.973188	1	-	ENSG00000147813(NAPRT),ENSG00000125458(NT5C)	http://www.kegg.jp/kegg-bin/show_pathway?map00760/K00763%09%23FFFFFF,green/K01081%09%23FFFFFF,green/
hsa04930	Type II diabetes mellitus	Human Diseases	Endocrine and metabolic disease	3	0	3	46	0.973752	1	ENSG00000157388(CACNA1D),ENSG00000145675(PIK3R1),ENSG00000143627(PKLR)	-	http://www.kegg.jp/kegg-bin/show_pathway?map04930/K02649%09%23FFFFFF,red/K04851%09%23FFFFFF,red/K12406%09%23FFFFFF,red/
hsa04964	Proximal tubule bicarbonate reclamation	Organismal Systems	Excretory system	0	1	1	23	0.974244	1	-	ENSG00000183048(SLC25A10)	http://www.kegg.jp/kegg-bin/show_pathway?map04964/K13577%09%23FFFFFF,green/
hsa04144	Endocytosis	Cellular Processes	Transport and catabolism	12	15	27	252	0.975186	1	ENSG00000070371(CLTCL1),ENSG00000106799(TGFBR1),ENSG00000178184(PARD6G),ENSG00000066777(ARFGEF1),ENSG00000114331(ACAP2),ENSG00000155980(KIF5A),ENSG00000146648(EGFR),ENSG00000188234(AGAP4),ENSG00000204172(AGAP9),ENSG00000163558(PRKCI),ENSG00000124198(ARFGEF2),ENSG00000156011(PSD3)	ENSG00000042753(AP2S1),ENSG00000131475(VPS25),ENSG00000167461(RAB8A),ENSG00000241553(ARPC4),ENSG00000147164(SNX12),ENSG00000174775(HRAS),ENSG00000004059(ARF5),ENSG00000204389(HSPA1A),ENSG00000176108(CHMP6),ENSG00000206503(HLA-A),ENSG00000160948(VPS28),ENSG00000149182(ARFGAP2),ENSG00000141985(SH3GL1),ENSG00000198055(GRK6),ENSG00000159210(SNF8)	http://www.kegg.jp/kegg-bin/show_pathway?map04144/K17918%09%23FFFFFF,green/K02833%09%23FFFFFF,green/K04361%09%23FFFFFF,red/K07901%09%23FFFFFF,green/K07940%09%23FFFFFF,green/K11247%09%23FFFFFF,green/K03283%09%23FFFFFF,green/K12188%09%23FFFFFF,green/K06093%09%23FFFFFF,red/K05755%09%23FFFFFF,green/K11827%09%23FFFFFF,green/K06751%09%23FFFFFF,green/K12491%09%23FFFFFF,red/K18442%09%23FFFFFF,red/K12493%…
hsa05143	African trypanosomiasis	Human Diseases	Infectious disease: parasitic	0	2	2	36	0.97658	1	-	ENSG00000172009(THOP1),ENSG00000137841(PLCB2)	http://www.kegg.jp/kegg-bin/show_pathway?map05143/K01392%09%23FFFFFF,green/K05858%09%23FFFFFF,green/
hsa00514	Other types of O-glycan biosynthesis	Metabolism	Glycan biosynthesis and metabolism	3	0	3	47	0.976755	1	ENSG00000147162(OGT),ENSG00000100060(MFNG),ENSG00000126091(ST3GAL3)	-	http://www.kegg.jp/kegg-bin/show_pathway?map00514/K05948%09%23FFFFFF,red/K00781%09%23FFFFFF,red/K09667%09%23FFFFFF,red/
hsa04625	C-type lectin receptor signaling pathway	Organismal Systems	Immune system	6	3	9	104	0.977099	1	ENSG00000213928(IRF9),ENSG00000172243(CLEC7A),ENSG00000100968(NFATC4),ENSG00000101096(NFATC2),ENSG00000196914(ARHGEF12),ENSG00000145675(PIK3R1)	ENSG00000188130(MAPK12),ENSG00000174775(HRAS),ENSG00000142208(AKT1)	http://www.kegg.jp/kegg-bin/show_pathway?map04625/K10074%09%23FFFFFF,red/K17332%09%23FFFFFF,red/K04441%09%23FFFFFF,green/K07532%09%23FFFFFF,red/K04456%09%23FFFFFF,green/K17334%09%23FFFFFF,red/K02833%09%23FFFFFF,green/K02649%09%23FFFFFF,red/K04693%09%23FFFFFF,red/
hsa00534	Glycosaminoglycan biosynthesis - heparan sulfate / heparin	Metabolism	Glycan biosynthesis and metabolism	1	0	1	24	0.978038	1	ENSG00000125430(HS3ST3B1)	-	http://www.kegg.jp/kegg-bin/show_pathway?map00534/K07809%09%23FFFFFF,red/
hsa00010	Glycolysis / Gluconeogenesis	Metabolism	Carbohydrate metabolism	3	2	5	68	0.978997	1	ENSG00000166800(LDHAL6A),ENSG00000143627(PKLR),ENSG00000136872(ALDOB)	ENSG00000111640(GAPDH),ENSG00000108602(ALDH3A1)	http://www.kegg.jp/kegg-bin/show_pathway?map00010/K12406%09%23FFFFFF,red/K01623%09%23FFFFFF,red/K00134%09%23FFFFFF,green/K00016%09%23FFFFFF,red/K00129%09%23FFFFFF,green/
hsa04960	Aldosterone-regulated sodium reabsorption	Organismal Systems	Excretory system	1	1	2	37	0.979555	1	ENSG00000145675(PIK3R1)	ENSG00000175793(SFN)	http://www.kegg.jp/kegg-bin/show_pathway?map04960/K02649%09%23FFFFFF,red/K06644%09%23FFFFFF,green/
hsa04080	Neuroactive ligand-receptor interaction	Environmental Information Processing	Signaling molecules and interaction	29	10	39	350	0.979861	1	ENSG00000118432(CNR1),ENSG00000102287(GABRE),ENSG00000161509(GRIN2C),ENSG00000112964(GHR),ENSG00000109991(P2RX3),ENSG00000204681(GABBR1),ENSG00000176358(TAC4),ENSG00000106113(CRHR2),ENSG00000010310(GIPR),ENSG00000120251(GRIA2),ENSG00000116678(LEPR),ENSG00000138435(CHRNA1),ENSG00000136160(EDNRB),ENSG00000080293(SCTR),ENSG00000166206(GABRB3),ENSG00000196689(TRPV1),ENSG00000241563(CORT),ENSG00000180…	ENSG00000183971(NPW),ENSG00000169217(CD2BP2),ENSG00000069482(GAL),ENSG00000010438(PRSS3),ENSG00000159224(GIP),ENSG00000169684(CHRNA5),ENSG00000162009(SSTR5),ENSG00000170214(ADRA1B),ENSG00000133636(NTS),ENSG00000122585(NPY)	http://www.kegg.jp/kegg-bin/show_pathway?map04080/K04807%09%23FFFFFF,green/K04580%09%23FFFFFF,red/K04296%09%23FFFFFF,red/K05238%09%23FFFFFF,red/K05209%09%23FFFFFF,red/K23141%09%23FFFFFF,green/K05214%09%23FFFFFF,red/K04221%09%23FFFFFF,green/K05252%09%23FFFFFF,red/K05081%09%23FFFFFF,red/K04803%09%23FFFFFF,red/K04295%09%23FFFFFF,red/K04198%09%23FFFFFF,red/K05258%09%23FFFFFF,green/K05235%09%23FFFFFF,…
hsa00592	alpha-Linolenic acid metabolism	Metabolism	Lipid metabolism	0	1	1	25	0.981274	1	-	ENSG00000188257(PLA2G2A)	http://www.kegg.jp/kegg-bin/show_pathway?map00592/K01047%09%23FFFFFF,green/
hsa04913	Ovarian steroidogenesis	Organismal Systems	Endocrine system	1	2	3	51	0.985804	1	ENSG00000173175(ADCY5)	ENSG00000184227(ACOT1),ENSG00000121281(ADCY7)	http://www.kegg.jp/kegg-bin/show_pathway?map04913/K08047%09%23FFFFFF,green/K01068%09%23FFFFFF,green/K08045%09%23FFFFFF,red/
hsa04940	Type I diabetes mellitus	Human Diseases	Endocrine and metabolic disease	1	1	2	41	0.988191	1	ENSG00000155093(PTPRN2)	ENSG00000206503(HLA-A)	http://www.kegg.jp/kegg-bin/show_pathway?map04940/K07817%09%23FFFFFF,red/K06751%09%23FFFFFF,green/
hsa05310	Asthma	Human Diseases	Immune disease	1	0	1	28	0.988393	1	ENSG00000169194(IL13)	-	http://www.kegg.jp/kegg-bin/show_pathway?map05310/K05435%09%23FFFFFF,red/
hsa04971	Gastric acid secretion	Organismal Systems	Digestive system	2	3	5	76	0.991189	1	ENSG00000145949(MYLK4),ENSG00000173175(ADCY5)	ENSG00000184502(GAST),ENSG00000137841(PLCB2),ENSG00000121281(ADCY7)	http://www.kegg.jp/kegg-bin/show_pathway?map04971/K08045%09%23FFFFFF,red/K00907%09%23FFFFFF,red/K05858%09%23FFFFFF,green/K13768%09%23FFFFFF,green/K08047%09%23FFFFFF,green/
hsa04613	Neutrophil extracellular trap formation	Organismal Systems	Immune system	10	7	17	189	0.993323	1	ENSG00000171365(CLCN5),ENSG00000197837(H4-16),ENSG00000172243(CLEC7A),ENSG00000136869(TLR4),ENSG00000180573(H2AC6),ENSG00000116701(NCF2),ENSG00000145675(PIK3R1),ENSG00000277224(H2BC7),ENSG00000274750(H3C6),ENSG00000048052(HDAC9)	ENSG00000126934(MAP2K2),ENSG00000184260(H2AC20),ENSG00000051523(CYBA),ENSG00000169100(SLC25A6),ENSG00000188130(MAPK12),ENSG00000142208(AKT1),ENSG00000137841(PLCB2)	http://www.kegg.jp/kegg-bin/show_pathway?map04613/K11254%09%23FFFFFF,red/K02649%09%23FFFFFF,red/K04441%09%23FFFFFF,green/K08009%09%23FFFFFF,green/K11251%09%23FFFFFF,purple/K05012%09%23FFFFFF,red/K10160%09%23FFFFFF,red/K10074%09%23FFFFFF,red/K08010%09%23FFFFFF,red/K11252%09%23FFFFFF,red/K04456%09%23FFFFFF,green/K04369%09%23FFFFFF,green/K11409%09%23FFFFFF,red/K05863%09%23FFFFFF,green/K05858%09%23FF…
hsa04924	Renin secretion	Organismal Systems	Endocrine system	3	1	4	68	0.993331	1	ENSG00000138669(PRKG2),ENSG00000157388(CACNA1D),ENSG00000173175(ADCY5)	ENSG00000137841(PLCB2)	http://www.kegg.jp/kegg-bin/show_pathway?map04924/K05858%09%23FFFFFF,green/K04851%09%23FFFFFF,red/K08045%09%23FFFFFF,red/K19477%09%23FFFFFF,red/
hsa05416	Viral myocarditis	Human Diseases	Cardiovascular disease	1	2	3	57	0.993349	1	ENSG00000143322(ABL2)	ENSG00000169750(RAC3),ENSG00000206503(HLA-A)	http://www.kegg.jp/kegg-bin/show_pathway?map05416/K07861%09%23FFFFFF,green/K08887%09%23FFFFFF,red/K06751%09%23FFFFFF,green/
hsa05150	Staphylococcus aureus infection	Human Diseases	Infectious disease: bacterial	3	3	6	90	0.994259	1	ENSG00000205403(CFI),ENSG00000009724(MASP2),ENSG00000165471(MBL2)	ENSG00000244731(C4A),ENSG00000186395(KRT10),ENSG00000111057(KRT18)	http://www.kegg.jp/kegg-bin/show_pathway?map05150/K01333%09%23FFFFFF,red/K03989%09%23FFFFFF,green/K03993%09%23FFFFFF,red/K03991%09%23FFFFFF,red/K07604%09%23FFFFFF,green/
hsa05152	Tuberculosis	Human Diseases	Infectious disease: bacterial	7	8	15	176	0.995338	1	ENSG00000172243(CLEC7A),ENSG00000196914(ARHGEF12),ENSG00000019582(CD74),ENSG00000096968(JAK2),ENSG00000243646(IL10RB),ENSG00000120868(APAF1),ENSG00000136869(TLR4)	ENSG00000188130(MAPK12),ENSG00000168040(FADD),ENSG00000105329(TGFB1),ENSG00000117410(ATP6V0B),ENSG00000087088(BAX),ENSG00000184216(IRAK1),ENSG00000142208(AKT1),ENSG00000064490(RFXANK)	http://www.kegg.jp/kegg-bin/show_pathway?map05152/K08062%09%23FFFFFF,green/K04730%09%23FFFFFF,green/K10160%09%23FFFFFF,red/K03661%09%23FFFFFF,green/K02373%09%23FFFFFF,green/K02159%09%23FFFFFF,green/K10074%09%23FFFFFF,red/K02084%09%23FFFFFF,red/K04441%09%23FFFFFF,green/K05135%09%23FFFFFF,red/K04456%09%23FFFFFF,green/K07532%09%23FFFFFF,red/K06505%09%23FFFFFF,red/K04447%09%23FFFFFF,red/K13375%09%23F…
hsa05322	Systemic lupus erythematosus	Human Diseases	Immune disease	8	2	10	132	0.995901	1	ENSG00000197837(H4-16),ENSG00000021852(C8B),ENSG00000116747(RO60),ENSG00000180573(H2AC6),ENSG00000277224(H2BC7),ENSG00000274750(H3C6),ENSG00000183454(GRIN2A),ENSG00000157131(C8A)	ENSG00000184260(H2AC20),ENSG00000244731(C4A)	http://www.kegg.jp/kegg-bin/show_pathway?map05322/K03989%09%23FFFFFF,green/K03998%09%23FFFFFF,red/K11251%09%23FFFFFF,purple/K11252%09%23FFFFFF,red/K03997%09%23FFFFFF,red/K11089%09%23FFFFFF,red/K11253%09%23FFFFFF,red/K05209%09%23FFFFFF,red/K11254%09%23FFFFFF,red/
hsa05330	Allograft rejection	Human Diseases	Immune disease	0	1	1	35	0.9962	1	-	ENSG00000206503(HLA-A)	http://www.kegg.jp/kegg-bin/show_pathway?map05330/K06751%09%23FFFFFF,green/
hsa04060	Cytokine-cytokine receptor interaction	Environmental Information Processing	Signaling molecules and interaction	24	4	28	290	0.996268	1	ENSG00000123999(INHA),ENSG00000117586(TNFSF4),ENSG00000113494(PRLR),ENSG00000134352(IL6ST),ENSG00000106799(TGFBR1),ENSG00000104899(AMH),ENSG00000182578(CSF1R),ENSG00000156574(NODAL),ENSG00000243646(IL10RB),ENSG00000215788(TNFRSF25),ENSG00000196083(IL1RAP),ENSG00000116678(LEPR),ENSG00000183682(BMP8A),ENSG00000185291(IL3RA),ENSG00000137070(IL11RA),ENSG00000130427(EPO),ENSG00000113594(LIFR),ENSG0000…	ENSG00000163739(CXCL1),ENSG00000008517(IL32),ENSG00000105329(TGFB1),ENSG00000108691(CCL2)	http://www.kegg.jp/kegg-bin/show_pathway?map04060/K05505%09%23FFFFFF,green/K05056%09%23FFFFFF,red/K05135%09%23FFFFFF,red/K05062%09%23FFFFFF,red/K05072%09%23FFFFFF,red/K04665%09%23FFFFFF,red/K05090%09%23FFFFFF,red/K05064%09%23FFFFFF,red/K05500%09%23FFFFFF,red/K05435%09%23FFFFFF,red/K05437%09%23FFFFFF,red/K05081%09%23FFFFFF,red/K05060%09%23FFFFFF,red/K22632%09%23FFFFFF,green/K05058%09%23FFFFFF,red/…
hsa00512	Mucin type O-glycan biosynthesis	Metabolism	Glycan biosynthesis and metabolism	0	1	1	36	0.996761	1	-	ENSG00000136840(ST6GALNAC4)	http://www.kegg.jp/kegg-bin/show_pathway?map00512/K03374%09%23FFFFFF,green/
hsa04666	Fc gamma R-mediated phagocytosis	Organismal Systems	Immune system	1	5	6	96	0.997024	1	ENSG00000145675(PIK3R1)	ENSG00000141968(VAV1),ENSG00000241553(ARPC4),ENSG00000142208(AKT1),ENSG00000277443(MARCKS),ENSG00000175634(RPS6KB2)	http://www.kegg.jp/kegg-bin/show_pathway?map04666/K05755%09%23FFFFFF,green/K05730%09%23FFFFFF,green/K12561%09%23FFFFFF,green/K04456%09%23FFFFFF,green/K04688%09%23FFFFFF,green/K02649%09%23FFFFFF,red/
hsa04061	Viral protein interaction with cytokine and cytokine receptor	Environmental Information Processing	Signaling molecules and interaction	4	2	6	97	0.997337	1	ENSG00000134352(IL6ST),ENSG00000243646(IL10RB),ENSG00000182578(CSF1R),ENSG00000125735(TNFSF14)	ENSG00000163739(CXCL1),ENSG00000108691(CCL2)	http://www.kegg.jp/kegg-bin/show_pathway?map04061/K14624%09%23FFFFFF,green/K05505%09%23FFFFFF,green/K05090%09%23FFFFFF,red/K05060%09%23FFFFFF,red/K05477%09%23FFFFFF,red/K05135%09%23FFFFFF,red/
hsa04514	Cell adhesion molecules	Environmental Information Processing	Signaling molecules and interaction	5	6	11	147	0.997589	1	ENSG00000171217(CLDN20),ENSG00000105855(ITGB8),ENSG00000179242(CDH4),ENSG00000196338(NLGN3),ENSG00000066405(CLDN18)	ENSG00000108622(ICAM2),ENSG00000172116(CD8B),ENSG00000012124(CD22),ENSG00000206503(HLA-A),ENSG00000254126(CD8B2),ENSG00000165376(CLDN2)	http://www.kegg.jp/kegg-bin/show_pathway?map04514/K06591%09%23FFFFFF,red/K06523%09%23FFFFFF,green/K06467%09%23FFFFFF,green/K07378%09%23FFFFFF,red/K06797%09%23FFFFFF,red/K06751%09%23FFFFFF,green/K06459%09%23FFFFFF,green/K06087%09%23FFFFFF,purple/
hsa05332	Graft-versus-host disease	Human Diseases	Immune disease	0	1	1	38	0.997646	1	-	ENSG00000206503(HLA-A)	http://www.kegg.jp/kegg-bin/show_pathway?map05332/K06751%09%23FFFFFF,green/
hsa04142	Lysosome	Cellular Processes	Transport and catabolism	3	5	8	127	0.999058	1	ENSG00000070371(CLTCL1),ENSG00000081014(AP4E1),ENSG00000134243(SORT1)	ENSG00000106367(AP1S1),ENSG00000119655(NPC2),ENSG00000117410(ATP6V0B),ENSG00000135404(CD63),ENSG00000129354(AP1M2)	http://www.kegg.jp/kegg-bin/show_pathway?map04142/K13443%09%23FFFFFF,green/K12394%09%23FFFFFF,green/K12393%09%23FFFFFF,green/K06497%09%23FFFFFF,green/K12400%09%23FFFFFF,red/K03661%09%23FFFFFF,green/K04646%09%23FFFFFF,red/K12388%09%23FFFFFF,red/
hsa04672	Intestinal immune network for IgA production	Organismal Systems	Immune system	0	1	1	46	0.999344	1	-	ENSG00000105329(TGFB1)	http://www.kegg.jp/kegg-bin/show_pathway?map04672/K13375%09%23FFFFFF,green/
hsa05320	Autoimmune thyroid disease	Human Diseases	Immune disease	0	1	1	50	0.999654	1	-	ENSG00000206503(HLA-A)	http://www.kegg.jp/kegg-bin/show_pathway?map05320/K06751%09%23FFFFFF,green/
hsa04740	Olfactory transduction	Organismal Systems	Sensory system	4	0	4	421	1	1	ENSG00000138669(PRKG2),ENSG00000184478(OR56A3),ENSG00000070729(CNGB1),ENSG00000243896(OR2A7)	-	http://www.kegg.jp/kegg-bin/show_pathway?map04740/K04952%09%23FFFFFF,red/K04257%09%23FFFFFF,red/K19477%09%23FFFFFF,red/

## Sheet: Con_vs_Mn_Treat2
PathwayID	Pathway	Level1	Level2	Up_number	Down_number	DEG_number	total_number	Pvalue	FDR	Up_gene	Down_gene	URL
hsa04060	Cytokine-cytokine receptor interaction	Environmental Information Processing	Signaling molecules and interaction	25	4	29	290	0.000108176	0.0218989	ENSG00000139567(ACVRL1),ENSG00000091181(IL5RA),ENSG00000163737(PF4),ENSG00000169245(CXCL10),ENSG00000096996(IL12RB1),ENSG00000182578(CSF1R),ENSG00000128342(LIF),ENSG00000184371(CSF1),ENSG00000123999(INHA),ENSG00000028137(TNFRSF1B),ENSG00000157873(TNFRSF14),ENSG00000130513(GDF15),ENSG00000147168(IL2RG),ENSG00000125735(TNFSF14),ENSG00000125726(CD70),ENSG00000168685(IL7R),ENSG00000157368(IL34),ENSG0…	ENSG00000163823(CCR1),ENSG00000016402(IL20RA),ENSG00000122641(INHBA),ENSG00000163739(CXCL1)	http://www.kegg.jp/kegg-bin/show_pathway?map04060/K04176%09%23FFFFFF,green/K05477%09%23FFFFFF,red/K04667%09%23FFFFFF,green/K05453%09%23FFFFFF,red/K04737%09%23FFFFFF,red/K05067%09%23FFFFFF,red/K13594%09%23FFFFFF,red/K16620%09%23FFFFFF,red/K05137%09%23FFFFFF,red/K05141%09%23FFFFFF,red/K03157%09%23FFFFFF,red/K05505%09%23FFFFFF,green/K05504%09%23FFFFFF,red/K05419%09%23FFFFFF,red/K05070%09%23FFFFFF,re…
hsa04061	Viral protein interaction with cytokine and cytokine receptor	Environmental Information Processing	Signaling molecules and interaction	11	3	14	97	0.000178135	0.0218989	ENSG00000169245(CXCL10),ENSG00000182578(CSF1R),ENSG00000163737(PF4),ENSG00000028137(TNFRSF1B),ENSG00000157873(TNFRSF14),ENSG00000184371(CSF1),ENSG00000157368(IL34),ENSG00000147168(IL2RG),ENSG00000125735(TNFSF14),ENSG00000121966(CXCR4),ENSG00000174564(IL20RB)	ENSG00000016402(IL20RA),ENSG00000163823(CCR1),ENSG00000163739(CXCL1)	http://www.kegg.jp/kegg-bin/show_pathway?map04061/K05505%09%23FFFFFF,green/K05136%09%23FFFFFF,green/K05137%09%23FFFFFF,red/K04176%09%23FFFFFF,green/K05090%09%23FFFFFF,red/K04189%09%23FFFFFF,red/K05152%09%23FFFFFF,red/K22633%09%23FFFFFF,red/K12671%09%23FFFFFF,red/K05141%09%23FFFFFF,red/K05070%09%23FFFFFF,red/K05453%09%23FFFFFF,red/K05407%09%23FFFFFF,red/K05477%09%23FFFFFF,red/
hsa04668	TNF signaling pathway	Environmental Information Processing	Signal transduction	14	1	15	112	0.000246813	0.0218989	ENSG00000118503(TNFAIP3),ENSG00000125538(IL1B),ENSG00000184557(SOCS3),ENSG00000146592(CREB5),ENSG00000023445(BIRC3),ENSG00000128342(LIF),ENSG00000169245(CXCL10),ENSG00000125347(IRF1),ENSG00000170345(FOS),ENSG00000157613(CREB3L1),ENSG00000056558(TRAF1),ENSG00000090339(ICAM1),ENSG00000028137(TNFRSF1B),ENSG00000184371(CSF1)	ENSG00000163739(CXCL1)	http://www.kegg.jp/kegg-bin/show_pathway?map04668/K09444%09%23FFFFFF,red/K05141%09%23FFFFFF,red/K05505%09%23FFFFFF,green/K05453%09%23FFFFFF,red/K12671%09%23FFFFFF,red/K16060%09%23FFFFFF,red/K06490%09%23FFFFFF,red/K04379%09%23FFFFFF,red/K05419%09%23FFFFFF,red/K11859%09%23FFFFFF,red/K09047%09%23FFFFFF,red/K04519%09%23FFFFFF,red/K04696%09%23FFFFFF,red/K03172%09%23FFFFFF,red/K09048%09%23FFFFFF,red/
hsa04064	NF-kappa B signaling pathway	Environmental Information Processing	Signal transduction	13	1	14	102	0.000305212	0.0218989	ENSG00000056558(TRAF1),ENSG00000140379(BCL2A1),ENSG00000154589(LY96),ENSG00000090339(ICAM1),ENSG00000118503(TNFAIP3),ENSG00000125735(TNFSF14),ENSG00000122861(PLAU),ENSG00000182866(LCK),ENSG00000077150(NFKB2),ENSG00000125538(IL1B),ENSG00000104856(RELB),ENSG00000023445(BIRC3),ENSG00000227507(LTB)	ENSG00000163739(CXCL1)	http://www.kegg.jp/kegg-bin/show_pathway?map04064/K05400%09%23FFFFFF,red/K11859%09%23FFFFFF,red/K16060%09%23FFFFFF,red/K06490%09%23FFFFFF,red/K09253%09%23FFFFFF,red/K04519%09%23FFFFFF,red/K05505%09%23FFFFFF,green/K02162%09%23FFFFFF,red/K05856%09%23FFFFFF,red/K04469%09%23FFFFFF,red/K03172%09%23FFFFFF,red/K01348%09%23FFFFFF,red/K05477%09%23FFFFFF,red/K03157%09%23FFFFFF,red/
hsa05169	Epstein-Barr virus infection	Human Diseases	Infectious disease: viral	20	1	21	199	0.000473512	0.0271796	ENSG00000168394(TAP1),ENSG00000105639(JAK3),ENSG00000111331(OAS3),ENSG00000167286(CD3D),ENSG00000204267(TAP2),ENSG00000187608(ISG15),ENSG00000118503(TNFAIP3),ENSG00000206503(HLA-A),ENSG00000179344(HLA-DQB1),ENSG00000204592(HLA-E),ENSG00000124762(CDKN1A),ENSG00000077150(NFKB2),ENSG00000111335(OAS2),ENSG00000104856(RELB),ENSG00000204525(HLA-C),ENSG00000169245(CXCL10),ENSG00000160654(CD3G),ENSG00000…	ENSG00000145386(CCNA2)	http://www.kegg.jp/kegg-bin/show_pathway?map05169/K11218%09%23FFFFFF,red/K05653%09%23FFFFFF,red/K06452%09%23FFFFFF,red/K04469%09%23FFFFFF,red/K08058%09%23FFFFFF,red/K12671%09%23FFFFFF,red/K06625%09%23FFFFFF,red/K12159%09%23FFFFFF,red/K06627%09%23FFFFFF,green/K09253%09%23FFFFFF,red/K06450%09%23FFFFFF,red/K11859%09%23FFFFFF,red/K06752%09%23FFFFFF,red/K06490%09%23FFFFFF,red/K06751%09%23FFFFFF,red/K1…
hsa05340	Primary immunodeficiency	Human Diseases	Immune disease	7	0	7	36	0.00130238	0.0622972	ENSG00000182866(LCK),ENSG00000168685(IL7R),ENSG00000147168(IL2RG),ENSG00000168394(TAP1),ENSG00000105639(JAK3),ENSG00000204267(TAP2),ENSG00000167286(CD3D)	-	http://www.kegg.jp/kegg-bin/show_pathway?map05340/K05856%09%23FFFFFF,red/K05653%09%23FFFFFF,red/K11218%09%23FFFFFF,red/K05072%09%23FFFFFF,red/K05070%09%23FFFFFF,red/K06450%09%23FFFFFF,red/K05654%09%23FFFFFF,red/
hsa05166	Human T-cell leukemia virus 1 infection	Human Diseases	Infectious disease: viral	20	1	21	220	0.00173372	0.0710824	ENSG00000147168(IL2RG),ENSG00000105639(JAK3),ENSG00000167286(CD3D),ENSG00000182866(LCK),ENSG00000175592(FOSL1),ENSG00000124762(CDKN1A),ENSG00000077150(NFKB2),ENSG00000104856(RELB),ENSG00000206503(HLA-A),ENSG00000146592(CREB5),ENSG00000134470(IL15RA),ENSG00000179344(HLA-DQB1),ENSG00000204592(HLA-E),ENSG00000160654(CD3G),ENSG00000157613(CREB3L1),ENSG00000204525(HLA-C),ENSG00000120738(EGR1),ENSG0000…	ENSG00000145386(CCNA2)	http://www.kegg.jp/kegg-bin/show_pathway?map05166/K06752%09%23FFFFFF,red/K09203%09%23FFFFFF,red/K05856%09%23FFFFFF,red/K05074%09%23FFFFFF,red/K06450%09%23FFFFFF,red/K02678%09%23FFFFFF,red/K06452%09%23FFFFFF,red/K09047%09%23FFFFFF,red/K06627%09%23FFFFFF,green/K09253%09%23FFFFFF,red/K11218%09%23FFFFFF,red/K05070%09%23FFFFFF,red/K04502%09%23FFFFFF,red/K06490%09%23FFFFFF,red/K09048%09%23FFFFFF,red/K0…
hsa05034	Alcoholism	Human Diseases	Substance dependence	16	2	18	187	0.00330981	0.118739	ENSG00000274750(H3C6),ENSG00000180573(H2AC6),ENSG00000186469(GNG2),ENSG00000277157(H4C4),ENSG00000122585(NPY),ENSG00000275713(H2BC9),ENSG00000287080(H3C3),ENSG00000157613(CREB3L1),ENSG00000277075(H2AC8),ENSG00000048052(HDAC9),ENSG00000105464(GRIN2D),ENSG00000273542(H4C12),ENSG00000146592(CREB5),ENSG00000184678(H2BC21),ENSG00000158406(H4C8),ENSG00000158373(H2BC5)	ENSG00000183454(GRIN2A),ENSG00000176697(BDNF)	http://www.kegg.jp/kegg-bin/show_pathway?map05034/K09048%09%23FFFFFF,red/K07826%09%23FFFFFF,red/K11409%09%23FFFFFF,red/K05212%09%23FFFFFF,red/K11253%09%23FFFFFF,red/K05209%09%23FFFFFF,green/K05232%09%23FFFFFF,red/K04355%09%23FFFFFF,green/K11251%09%23FFFFFF,red/K09047%09%23FFFFFF,red/K11254%09%23FFFFFF,red/K11252%09%23FFFFFF,red/
hsa05322	Systemic lupus erythematosus	Human Diseases	Immune disease	13	1	14	132	0.00387032	0.12342	ENSG00000182326(C1S),ENSG00000287080(H3C3),ENSG00000158373(H2BC5),ENSG00000158406(H4C8),ENSG00000159403(C1R),ENSG00000277075(H2AC8),ENSG00000273542(H4C12),ENSG00000180573(H2AC6),ENSG00000179344(HLA-DQB1),ENSG00000274750(H3C6),ENSG00000275713(H2BC9),ENSG00000184678(H2BC21),ENSG00000277157(H4C4)	ENSG00000183454(GRIN2A)	http://www.kegg.jp/kegg-bin/show_pathway?map05322/K11251%09%23FFFFFF,red/K06752%09%23FFFFFF,red/K11253%09%23FFFFFF,red/K01330%09%23FFFFFF,red/K11252%09%23FFFFFF,red/K01331%09%23FFFFFF,red/K05209%09%23FFFFFF,green/K11254%09%23FFFFFF,red/
hsa04145	Phagosome	Cellular Processes	Transport and catabolism	14	1	15	148	0.00437549	0.125577	ENSG00000163131(CTSS),ENSG00000159403(C1R),ENSG00000158517(NCF1),ENSG00000204267(TAP2),ENSG00000168394(TAP1),ENSG00000116701(NCF2),ENSG00000153246(PLA2R1),ENSG00000179344(HLA-DQB1),ENSG00000204592(HLA-E),ENSG00000206503(HLA-A),ENSG00000147614(ATP6V0D2),ENSG00000204525(HLA-C),ENSG00000011028(MRC2),ENSG00000169896(ITGAM)	ENSG00000173391(OLR1)	http://www.kegg.jp/kegg-bin/show_pathway?map04145/K08010%09%23FFFFFF,red/K06560%09%23FFFFFF,red/K08763%09%23FFFFFF,green/K01330%09%23FFFFFF,red/K06752%09%23FFFFFF,red/K08011%09%23FFFFFF,red/K06461%09%23FFFFFF,red/K05653%09%23FFFFFF,red/K05654%09%23FFFFFF,red/K06751%09%23FFFFFF,red/K02146%09%23FFFFFF,red/K01368%09%23FFFFFF,red/
hsa05143	African trypanosomiasis	Human Diseases	Infectious disease: parasitic	5	1	6	36	0.00640462	0.167102	ENSG00000125538(IL1B),ENSG00000164251(F2RL1),ENSG00000112769(LAMA4),ENSG00000090339(ICAM1),ENSG00000100342(APOL1)	ENSG00000113889(KNG1)	http://www.kegg.jp/kegg-bin/show_pathway?map05143/K23585%09%23FFFFFF,red/K06241%09%23FFFFFF,red/K06490%09%23FFFFFF,red/K04519%09%23FFFFFF,red/K03898%09%23FFFFFF,green/K04234%09%23FFFFFF,red/
hsa00910	Nitrogen metabolism	Metabolism	Energy metabolism	4	0	4	17	0.00728403	0.171685	ENSG00000167434(CA4),ENSG00000164879(CA3),ENSG00000074410(CA12),ENSG00000107159(CA9)	-	http://www.kegg.jp/kegg-bin/show_pathway?map00910/K18246%09%23FFFFFF,red/K01672%09%23FFFFFF,red/
hsa05203	Viral carcinogenesis	Human Diseases	Cancer: overview	17	1	18	203	0.00777667	0.171685	ENSG00000048052(HDAC9),ENSG00000158406(H4C8),ENSG00000158373(H2BC5),ENSG00000147614(ATP6V0D2),ENSG00000204525(HLA-C),ENSG00000157613(CREB3L1),ENSG00000056558(TRAF1),ENSG00000105639(JAK3),ENSG00000184678(H2BC21),ENSG00000077150(NFKB2),ENSG00000124762(CDKN1A),ENSG00000275713(H2BC9),ENSG00000277157(H4C4),ENSG00000146592(CREB5),ENSG00000206503(HLA-A),ENSG00000273542(H4C12),ENSG00000204592(HLA-E)	ENSG00000145386(CCNA2)	http://www.kegg.jp/kegg-bin/show_pathway?map05203/K04469%09%23FFFFFF,red/K11218%09%23FFFFFF,red/K02146%09%23FFFFFF,red/K09048%09%23FFFFFF,red/K06751%09%23FFFFFF,red/K03172%09%23FFFFFF,red/K06625%09%23FFFFFF,red/K11254%09%23FFFFFF,red/K11409%09%23FFFFFF,red/K06627%09%23FFFFFF,green/K09047%09%23FFFFFF,red/K11252%09%23FFFFFF,red/
hsa03320	PPAR signaling pathway	Organismal Systems	Endocrine system	8	1	9	75	0.00875667	0.179512	ENSG00000169169(CPT1C),ENSG00000197142(ACSL5),ENSG00000121769(FABP3),ENSG00000095637(SORBS1),ENSG00000167772(ANGPTL4),ENSG00000100979(PLTP),ENSG00000130304(SLC27A1),ENSG00000083807(SLC27A5)	ENSG00000173391(OLR1)	http://www.kegg.jp/kegg-bin/show_pathway?map03320/K08748%09%23FFFFFF,red/K08763%09%23FFFFFF,green/K01897%09%23FFFFFF,red/K19524%09%23FFFFFF,red/K08752%09%23FFFFFF,red/K06086%09%23FFFFFF,red/K08745%09%23FFFFFF,red/K08761%09%23FFFFFF,red/K08767%09%23FFFFFF,red/
hsa04514	Cell adhesion molecules	Environmental Information Processing	Signaling molecules and interaction	12	2	14	147	0.00991964	0.189796	ENSG00000108622(ICAM2),ENSG00000204525(HLA-C),ENSG00000120217(CD274),ENSG00000189143(CLDN4),ENSG00000066405(CLDN18),ENSG00000149564(ESAM),ENSG00000099866(MADCAM1),ENSG00000090339(ICAM1),ENSG00000169896(ITGAM),ENSG00000206503(HLA-A),ENSG00000179344(HLA-DQB1),ENSG00000204592(HLA-E)	ENSG00000182985(CADM1),ENSG00000172260(NEGR1)	http://www.kegg.jp/kegg-bin/show_pathway?map04514/K06781%09%23FFFFFF,green/K06745%09%23FFFFFF,red/K06461%09%23FFFFFF,red/K06775%09%23FFFFFF,green/K06751%09%23FFFFFF,red/K06752%09%23FFFFFF,red/K06779%09%23FFFFFF,red/K06490%09%23FFFFFF,red/K06087%09%23FFFFFF,red/K06787%09%23FFFFFF,red/K06523%09%23FFFFFF,red/
hsa04940	Type I diabetes mellitus	Human Diseases	Endocrine and metabolic disease	6	0	6	41	0.0121205	0.210437	ENSG00000204592(HLA-E),ENSG00000179344(HLA-DQB1),ENSG00000206503(HLA-A),ENSG00000125538(IL1B),ENSG00000204525(HLA-C),ENSG00000155093(PTPRN2)	-	http://www.kegg.jp/kegg-bin/show_pathway?map04940/K04519%09%23FFFFFF,red/K06752%09%23FFFFFF,red/K07817%09%23FFFFFF,red/K06751%09%23FFFFFF,red/
hsa04010	MAPK signaling pathway	Environmental Information Processing	Signal transduction	19	4	23	294	0.0124649	0.210437	ENSG00000143507(DUSP10),ENSG00000138798(EGF),ENSG00000170345(FOS),ENSG00000182578(CSF1R),ENSG00000105499(PLA2G4C),ENSG00000153233(PTPRR),ENSG00000184371(CSF1),ENSG00000128340(RAC2),ENSG00000167535(CACNB3),ENSG00000105550(FGF21),ENSG00000109321(AREG),ENSG00000123358(NR4A1),ENSG00000138166(DUSP5),ENSG00000130433(CACNG6),ENSG00000126458(RRAS),ENSG00000125538(IL1B),ENSG00000077150(NFKB2),ENSG00000104…	ENSG00000186868(MAPT),ENSG00000070193(FGF10),ENSG00000068831(RASGRP2),ENSG00000176697(BDNF)	http://www.kegg.jp/kegg-bin/show_pathway?map04010/K04358%09%23FFFFFF,green/K16342%09%23FFFFFF,red/K05090%09%23FFFFFF,red/K07829%09%23FFFFFF,red/K04459%09%23FFFFFF,red/K04458%09%23FFFFFF,red/K04379%09%23FFFFFF,red/K04465%09%23FFFFFF,red/K20216%09%23FFFFFF,red/K09253%09%23FFFFFF,red/K22429%09%23FFFFFF,red/K04380%09%23FFFFFF,green/K07860%09%23FFFFFF,red/K04871%09%23FFFFFF,red/K04469%09%23FFFFFF,red/…
hsa04380	Osteoclast differentiation	Organismal Systems	Development and regeneration	12	0	12	124	0.0145212	0.224143	ENSG00000075426(FOSL2),ENSG00000158517(NCF1),ENSG00000116701(NCF2),ENSG00000104856(RELB),ENSG00000125538(IL1B),ENSG00000184557(SOCS3),ENSG00000077150(NFKB2),ENSG00000175592(FOSL1),ENSG00000182866(LCK),ENSG00000182578(CSF1R),ENSG00000170345(FOS),ENSG00000184371(CSF1)	-	http://www.kegg.jp/kegg-bin/show_pathway?map04380/K05090%09%23FFFFFF,red/K04696%09%23FFFFFF,red/K05453%09%23FFFFFF,red/K04379%09%23FFFFFF,red/K08011%09%23FFFFFF,red/K08010%09%23FFFFFF,red/K04469%09%23FFFFFF,red/K04519%09%23FFFFFF,red/K05856%09%23FFFFFF,red/K04502%09%23FFFFFF,red/K09253%09%23FFFFFF,red/K09030%09%23FFFFFF,red/
hsa04640	Hematopoietic cell lineage	Organismal Systems	Immune system	10	0	10	96	0.0153576	0.224143	ENSG00000182578(CSF1R),ENSG00000160654(CD3G),ENSG00000091181(IL5RA),ENSG00000184371(CSF1),ENSG00000169896(ITGAM),ENSG00000168685(IL7R),ENSG00000167286(CD3D),ENSG00000185291(IL3RA),ENSG00000125538(IL1B),ENSG00000179344(HLA-DQB1)	-	http://www.kegg.jp/kegg-bin/show_pathway?map04640/K05067%09%23FFFFFF,red/K06452%09%23FFFFFF,red/K05090%09%23FFFFFF,red/K05072%09%23FFFFFF,red/K06461%09%23FFFFFF,red/K04519%09%23FFFFFF,red/K05453%09%23FFFFFF,red/K06752%09%23FFFFFF,red/K06450%09%23FFFFFF,red/K04737%09%23FFFFFF,red/
hsa04612	Antigen processing and presentation	Organismal Systems	Immune system	8	0	8	69	0.0159672	0.224143	ENSG00000163131(CTSS),ENSG00000168394(TAP1),ENSG00000204267(TAP2),ENSG00000206503(HLA-A),ENSG00000179344(HLA-DQB1),ENSG00000204592(HLA-E),ENSG00000204525(HLA-C),ENSG00000231925(TAPBP)	-	http://www.kegg.jp/kegg-bin/show_pathway?map04612/K06752%09%23FFFFFF,red/K05654%09%23FFFFFF,red/K05653%09%23FFFFFF,red/K01368%09%23FFFFFF,red/K08058%09%23FFFFFF,red/K06751%09%23FFFFFF,red/
hsa04151	PI3K-Akt signaling pathway	Environmental Information Processing	Signal transduction	22	4	26	353	0.016869	0.224143	ENSG00000146592(CREB5),ENSG00000058085(LAMC2),ENSG00000185291(IL3RA),ENSG00000164867(NOS3),ENSG00000124762(CDKN1A),ENSG00000168477(TNXB),ENSG00000105639(JAK3),ENSG00000105550(FGF21),ENSG00000147168(IL2RG),ENSG00000143127(ITGA10),ENSG00000168685(IL7R),ENSG00000123358(NR4A1),ENSG00000109321(AREG),ENSG00000132470(ITGB4),ENSG00000184371(CSF1),ENSG00000112769(LAMA4),ENSG00000186469(GNG2),ENSG000001682…	ENSG00000187498(COL4A1),ENSG00000104205(SGK3),ENSG00000176697(BDNF),ENSG00000070193(FGF10)	http://www.kegg.jp/kegg-bin/show_pathway?map04151/K09782%09%23FFFFFF,red/K06252%09%23FFFFFF,red/K08270%09%23FFFFFF,red/K05070%09%23FFFFFF,red/K06241%09%23FFFFFF,red/K13304%09%23FFFFFF,green/K06246%09%23FFFFFF,red/K13242%09%23FFFFFF,red/K09048%09%23FFFFFF,red/K07826%09%23FFFFFF,red/K04357%09%23FFFFFF,red/K22429%09%23FFFFFF,red/K04737%09%23FFFFFF,red/K06237%09%23FFFFFF,green/K06238%09%23FFFFFF,red/…
hsa04610	Complement and coagulation cascades	Organismal Systems	Immune system	8	1	9	84	0.0177022	0.224143	ENSG00000106366(SERPINE1),ENSG00000104368(PLAT),ENSG00000169896(ITGAM),ENSG00000011422(PLAUR),ENSG00000122861(PLAU),ENSG00000182326(C1S),ENSG00000159403(C1R),ENSG00000101000(PROCR)	ENSG00000113889(KNG1)	http://www.kegg.jp/kegg-bin/show_pathway?map04610/K01348%09%23FFFFFF,red/K03898%09%23FFFFFF,green/K06557%09%23FFFFFF,red/K03985%09%23FFFFFF,red/K01343%09%23FFFFFF,red/K01331%09%23FFFFFF,red/K03982%09%23FFFFFF,red/K06461%09%23FFFFFF,red/K01330%09%23FFFFFF,red/
hsa00051	Fructose and mannose metabolism	Metabolism	Carbohydrate metabolism	5	0	5	33	0.0186491	0.224143	ENSG00000156510(HKDC1),ENSG00000067057(PFKP),ENSG00000156515(HK1),ENSG00000109107(ALDOC),ENSG00000114268(PFKFB4)	-	http://www.kegg.jp/kegg-bin/show_pathway?map00051/K01623%09%23FFFFFF,red/K00844%09%23FFFFFF,red/K00850%09%23FFFFFF,red/K19030%09%23FFFFFF,red/
hsa02010	ABC transporters	Environmental Information Processing	Membrane transport	4	2	6	45	0.0187436	0.224143	ENSG00000064687(ABCA7),ENSG00000160179(ABCG1),ENSG00000204267(TAP2),ENSG00000168394(TAP1)	ENSG00000001626(CFTR),ENSG00000069431(ABCC9)	http://www.kegg.jp/kegg-bin/show_pathway?map02010/K05653%09%23FFFFFF,red/K05679%09%23FFFFFF,red/K05654%09%23FFFFFF,red/K05031%09%23FFFFFF,green/K05033%09%23FFFFFF,green/K05645%09%23FFFFFF,red/
hsa00524	Neomycin, kanamycin and gentamicin biosynthesis	Metabolism	Biosynthesis of other secondary metabolites	2	0	2	5	0.0204541	0.228455	ENSG00000156510(HKDC1),ENSG00000156515(HK1)	-	http://www.kegg.jp/kegg-bin/show_pathway?map00524/K00844%09%23FFFFFF,red/
hsa04630	JAK-STAT signaling pathway	Environmental Information Processing	Signal transduction	13	1	14	161	0.0206963	0.228455	ENSG00000168685(IL7R),ENSG00000105639(JAK3),ENSG00000147168(IL2RG),ENSG00000174564(IL20RB),ENSG00000184557(SOCS3),ENSG00000124762(CDKN1A),ENSG00000185291(IL3RA),ENSG00000120833(SOCS2),ENSG00000134470(IL15RA),ENSG00000128342(LIF),ENSG00000096996(IL12RB1),ENSG00000138798(EGF),ENSG00000091181(IL5RA)	ENSG00000016402(IL20RA)	http://www.kegg.jp/kegg-bin/show_pathway?map04630/K05074%09%23FFFFFF,red/K04737%09%23FFFFFF,red/K04695%09%23FFFFFF,red/K05070%09%23FFFFFF,red/K05136%09%23FFFFFF,green/K11218%09%23FFFFFF,red/K05419%09%23FFFFFF,red/K05137%09%23FFFFFF,red/K04357%09%23FFFFFF,red/K05067%09%23FFFFFF,red/K05063%09%23FFFFFF,red/K06625%09%23FFFFFF,red/K04696%09%23FFFFFF,red/K05072%09%23FFFFFF,red/
hsa00140	Steroid hormone biosynthesis	Metabolism	Lipid metabolism	5	2	7	61	0.0247416	0.249804	ENSG00000231852(CYP21A2),ENSG00000088002(SULT2B1),ENSG00000167733(HSD11B1L),ENSG00000130649(CYP2E1),ENSG00000101846(STS)	ENSG00000176387(HSD11B2),ENSG00000086696(HSD17B2)	http://www.kegg.jp/kegg-bin/show_pathway?map00140/K07415%09%23FFFFFF,red/K15680%09%23FFFFFF,red/K01015%09%23FFFFFF,red/K00071%09%23FFFFFF,green/K00513%09%23FFFFFF,red/K01131%09%23FFFFFF,red/K13368%09%23FFFFFF,green/
hsa04621	NOD-like receptor signaling pathway	Organismal Systems	Immune system	14	1	15	181	0.0250842	0.249804	ENSG00000117226(GBP3),ENSG00000169604(ANTXR1),ENSG00000162654(GBP4),ENSG00000101460(MAP1LC3A),ENSG00000187688(TRPV2),ENSG00000089127(OAS1),ENSG00000117228(GBP1),ENSG00000111331(OAS3),ENSG00000118503(TNFAIP3),ENSG00000187796(CARD9),ENSG00000265972(TXNIP),ENSG00000023445(BIRC3),ENSG00000111335(OAS2),ENSG00000125538(IL1B)	ENSG00000163739(CXCL1)	http://www.kegg.jp/kegg-bin/show_pathway?map04621/K04519%09%23FFFFFF,red/K20910%09%23FFFFFF,red/K04971%09%23FFFFFF,red/K14216%09%23FFFFFF,red/K05505%09%23FFFFFF,green/K16060%09%23FFFFFF,red/K20899%09%23FFFFFF,red/K20909%09%23FFFFFF,red/K12794%09%23FFFFFF,red/K11859%09%23FFFFFF,red/K10435%09%23FFFFFF,red/
hsa04918	Thyroid hormone synthesis	Organismal Systems	Endocrine system	5	3	8	75	0.0252415	0.249804	ENSG00000164294(GPX8),ENSG00000146592(CREB5),ENSG00000157613(CREB3L1),ENSG00000140279(DUOX2),ENSG00000140274(DUOXA2)	ENSG00000123561(SERPINA7),ENSG00000141505(ASGR1),ENSG00000163631(ALB)	http://www.kegg.jp/kegg-bin/show_pathway?map04918/K13411%09%23FFFFFF,red/K20734%09%23FFFFFF,green/K00432%09%23FFFFFF,red/K17232%09%23FFFFFF,red/K09047%09%23FFFFFF,red/K09048%09%23FFFFFF,red/K16141%09%23FFFFFF,green/K10063%09%23FFFFFF,green/
hsa04658	Th1 and Th2 cell differentiation	Organismal Systems	Immune system	9	0	9	90	0.0265426	0.253924	ENSG00000167286(CD3D),ENSG00000147168(IL2RG),ENSG00000105639(JAK3),ENSG00000184916(JAG2),ENSG00000179344(HLA-DQB1),ENSG00000182866(LCK),ENSG00000170345(FOS),ENSG00000160654(CD3G),ENSG00000096996(IL12RB1)	-	http://www.kegg.jp/kegg-bin/show_pathway?map04658/K06452%09%23FFFFFF,red/K21635%09%23FFFFFF,red/K05063%09%23FFFFFF,red/K05070%09%23FFFFFF,red/K06752%09%23FFFFFF,red/K04379%09%23FFFFFF,red/K06450%09%23FFFFFF,red/K05856%09%23FFFFFF,red/K11218%09%23FFFFFF,red/
hsa05030	Cocaine addiction	Human Diseases	Substance dependence	4	2	6	49	0.0274914	0.254518	ENSG00000157613(CREB3L1),ENSG00000105464(GRIN2D),ENSG00000160360(GPSM1),ENSG00000146592(CREB5)	ENSG00000183454(GRIN2A),ENSG00000176697(BDNF)	http://www.kegg.jp/kegg-bin/show_pathway?map05030/K04355%09%23FFFFFF,green/K09048%09%23FFFFFF,red/K09047%09%23FFFFFF,red/K05209%09%23FFFFFF,green/K15839%09%23FFFFFF,red/K05212%09%23FFFFFF,red/
hsa04659	Th17 cell differentiation	Organismal Systems	Immune system	10	0	10	106	0.0286536	0.256987	ENSG00000160654(CD3G),ENSG00000143365(RORC),ENSG00000096996(IL12RB1),ENSG00000170345(FOS),ENSG00000167286(CD3D),ENSG00000105639(JAK3),ENSG00000147168(IL2RG),ENSG00000182866(LCK),ENSG00000125538(IL1B),ENSG00000179344(HLA-DQB1)	-	http://www.kegg.jp/kegg-bin/show_pathway?map04659/K06452%09%23FFFFFF,red/K05856%09%23FFFFFF,red/K06450%09%23FFFFFF,red/K05070%09%23FFFFFF,red/K11218%09%23FFFFFF,red/K06752%09%23FFFFFF,red/K05063%09%23FFFFFF,red/K04379%09%23FFFFFF,red/K04519%09%23FFFFFF,red/K08534%09%23FFFFFF,red/
hsa04024	cAMP signaling pathway	Environmental Information Processing	Signal transduction	12	5	17	218	0.0300571	0.261406	ENSG00000125384(PTGER2),ENSG00000157613(CREB3L1),ENSG00000170345(FOS),ENSG00000122585(NPY),ENSG00000128340(RAC2),ENSG00000010310(GIPR),ENSG00000043591(ADRB1),ENSG00000169252(ADRB2),ENSG00000146592(CREB5),ENSG00000169418(NPR1),ENSG00000126458(RRAS),ENSG00000105464(GRIN2D)	ENSG00000180616(SSTR2),ENSG00000183454(GRIN2A),ENSG00000157087(ATP2B2),ENSG00000176697(BDNF),ENSG00000001626(CFTR)	http://www.kegg.jp/kegg-bin/show_pathway?map04024/K05212%09%23FFFFFF,red/K09047%09%23FFFFFF,red/K09048%09%23FFFFFF,red/K07829%09%23FFFFFF,red/K05031%09%23FFFFFF,green/K05850%09%23FFFFFF,green/K04355%09%23FFFFFF,green/K04259%09%23FFFFFF,red/K07860%09%23FFFFFF,red/K04141%09%23FFFFFF,red/K04142%09%23FFFFFF,red/K12323%09%23FFFFFF,red/K04379%09%23FFFFFF,red/K04580%09%23FFFFFF,red/K05232%09%23FFFFFF,re…
hsa05332	Graft-versus-host disease	Human Diseases	Immune disease	5	0	5	38	0.0325529	0.26881	ENSG00000204525(HLA-C),ENSG00000125538(IL1B),ENSG00000179344(HLA-DQB1),ENSG00000204592(HLA-E),ENSG00000206503(HLA-A)	-	http://www.kegg.jp/kegg-bin/show_pathway?map05332/K04519%09%23FFFFFF,red/K06751%09%23FFFFFF,red/K06752%09%23FFFFFF,red/
hsa04020	Calcium signaling pathway	Environmental Information Processing	Signal transduction	12	6	18	237	0.0327817	0.26881	ENSG00000043591(ADRB1),ENSG00000169252(ADRB2),ENSG00000138798(EGF),ENSG00000099957(P2RX6),ENSG00000105550(FGF21),ENSG00000108405(P2RX1),ENSG00000175938(ORAI3),ENSG00000105464(GRIN2D),ENSG00000135124(P2RX4),ENSG00000164078(MST1R),ENSG00000164867(NOS3),ENSG00000121966(CXCR4)	ENSG00000140795(MYLK3),ENSG00000070193(FGF10),ENSG00000168621(GDNF),ENSG00000169836(TACR3),ENSG00000183454(GRIN2A),ENSG00000157087(ATP2B2)	http://www.kegg.jp/kegg-bin/show_pathway?map04020/K05212%09%23FFFFFF,red/K05215%09%23FFFFFF,red/K04142%09%23FFFFFF,red/K05221%09%23FFFFFF,red/K05209%09%23FFFFFF,green/K04358%09%23FFFFFF,green/K16058%09%23FFFFFF,red/K04224%09%23FFFFFF,green/K05218%09%23FFFFFF,red/K05850%09%23FFFFFF,green/K04189%09%23FFFFFF,red/K05100%09%23FFFFFF,red/K05452%09%23FFFFFF,green/K22429%09%23FFFFFF,red/K00907%09%23FFFFF…
hsa04066	HIF-1 signaling pathway	Environmental Information Processing	Signal transduction	10	0	10	109	0.0338839	0.27013	ENSG00000156515(HK1),ENSG00000067057(PFKP),ENSG00000138798(EGF),ENSG00000106366(SERPINE1),ENSG00000102265(TIMP1),ENSG00000109107(ALDOC),ENSG00000156510(HKDC1),ENSG00000124762(CDKN1A),ENSG00000164867(NOS3),ENSG00000111674(ENO2)	-	http://www.kegg.jp/kegg-bin/show_pathway?map04066/K04357%09%23FFFFFF,red/K16451%09%23FFFFFF,red/K03982%09%23FFFFFF,red/K00850%09%23FFFFFF,red/K01623%09%23FFFFFF,red/K00844%09%23FFFFFF,red/K01689%09%23FFFFFF,red/K13242%09%23FFFFFF,red/K06625%09%23FFFFFF,red/
hsa04613	Neutrophil extracellular trap formation	Organismal Systems	Immune system	15	0	15	189	0.0350641	0.271984	ENSG00000273542(H4C12),ENSG00000116701(NCF2),ENSG00000184678(H2BC21),ENSG00000158517(NCF1),ENSG00000158373(H2BC5),ENSG00000158406(H4C8),ENSG00000128340(RAC2),ENSG00000274750(H3C6),ENSG00000169896(ITGAM),ENSG00000180573(H2AC6),ENSG00000277157(H4C4),ENSG00000275713(H2BC9),ENSG00000287080(H3C3),ENSG00000277075(H2AC8),ENSG00000048052(HDAC9)	-	http://www.kegg.jp/kegg-bin/show_pathway?map04613/K08010%09%23FFFFFF,red/K11251%09%23FFFFFF,red/K11252%09%23FFFFFF,red/K07860%09%23FFFFFF,red/K11254%09%23FFFFFF,red/K11253%09%23FFFFFF,red/K11409%09%23FFFFFF,red/K06461%09%23FFFFFF,red/K08011%09%23FFFFFF,red/
hsa05200	Pathways in cancer	Human Diseases	Cancer: overview	28	6	34	527	0.0406356	0.306906	ENSG00000058085(LAMC2),ENSG00000172575(RASGRP1),ENSG00000121966(CXCR4),ENSG00000185291(IL3RA),ENSG00000124762(CDKN1A),ENSG00000077150(NFKB2),ENSG00000184916(JAG2),ENSG00000023445(BIRC3),ENSG00000134470(IL15RA),ENSG00000035664(DAPK2),ENSG00000168685(IL7R),ENSG00000105550(FGF21),ENSG00000147168(IL2RG),ENSG00000134245(WNT2B),ENSG00000105639(JAK3),ENSG00000186469(GNG2),ENSG00000101197(BIRC7),ENSG0000…	ENSG00000187498(COL4A1),ENSG00000145386(CCNA2),ENSG00000196730(DAPK1),ENSG00000068831(RASGRP2),ENSG00000070193(FGF10),ENSG00000113889(KNG1)	http://www.kegg.jp/kegg-bin/show_pathway?map05200/K00408%09%23FFFFFF,red/K05070%09%23FFFFFF,red/K16060%09%23FFFFFF,red/K02678%09%23FFFFFF,red/K11218%09%23FFFFFF,red/K03172%09%23FFFFFF,red/K12361%09%23FFFFFF,green/K04189%09%23FFFFFF,red/K06246%09%23FFFFFF,red/K05074%09%23FFFFFF,red/K22429%09%23FFFFFF,red/K05063%09%23FFFFFF,red/K21635%09%23FFFFFF,red/K05072%09%23FFFFFF,red/K06241%09%23FFFFFF,red/K0…
hsa05165	Human papillomavirus infection	Human Diseases	Infectious disease: viral	21	2	23	331	0.042339	0.310993	ENSG00000124762(CDKN1A),ENSG00000058085(LAMC2),ENSG00000206503(HLA-A),ENSG00000146592(CREB5),ENSG00000204592(HLA-E),ENSG00000187608(ISG15),ENSG00000143127(ITGA10),ENSG00000134245(WNT2B),ENSG00000168477(TNXB),ENSG00000188290(HES4),ENSG00000112769(LAMA4),ENSG00000132470(ITGB4),ENSG00000142173(COL6A2),ENSG00000162552(WNT4),ENSG00000147614(ATP6V0D2),ENSG00000157613(CREB3L1),ENSG00000157601(MX1),ENSG0…	ENSG00000187498(COL4A1),ENSG00000145386(CCNA2)	http://www.kegg.jp/kegg-bin/show_pathway?map05165/K06252%09%23FFFFFF,red/K12159%09%23FFFFFF,red/K02146%09%23FFFFFF,red/K04357%09%23FFFFFF,red/K06525%09%23FFFFFF,red/K06751%09%23FFFFFF,red/K05948%09%23FFFFFF,red/K06586%09%23FFFFFF,red/K06237%09%23FFFFFF,green/K09048%09%23FFFFFF,red/K00408%09%23FFFFFF,red/K06238%09%23FFFFFF,red/K00182%09%23FFFFFF,red/K09047%09%23FFFFFF,red/K09444%09%23FFFFFF,red/K0…
hsa05219	Bladder cancer	Human Diseases	Cancer: specific types	4	1	5	41	0.043344	0.310993	ENSG00000124762(CDKN1A),ENSG00000025708(TYMP),ENSG00000035664(DAPK2),ENSG00000138798(EGF)	ENSG00000196730(DAPK1)	http://www.kegg.jp/kegg-bin/show_pathway?map05219/K08803%09%23FFFFFF,purple/K00758%09%23FFFFFF,red/K06625%09%23FFFFFF,red/K04357%09%23FFFFFF,red/
hsa04014	Ras signaling pathway	Environmental Information Processing	Signal transduction	13	4	17	231	0.0479456	0.335619	ENSG00000105550(FGF21),ENSG00000185989(RASA3),ENSG00000174791(RIN1),ENSG00000126458(RRAS),ENSG00000172575(RASGRP1),ENSG00000144837(PLA1A),ENSG00000134954(ETS1),ENSG00000138798(EGF),ENSG00000182578(CSF1R),ENSG00000105499(PLA2G4C),ENSG00000184371(CSF1),ENSG00000128340(RAC2),ENSG00000186469(GNG2)	ENSG00000176697(BDNF),ENSG00000070193(FGF10),ENSG00000183454(GRIN2A),ENSG00000068831(RASGRP2)	http://www.kegg.jp/kegg-bin/show_pathway?map04014/K07826%09%23FFFFFF,red/K17638%09%23FFFFFF,red/K07829%09%23FFFFFF,red/K13618%09%23FFFFFF,red/K07860%09%23FFFFFF,red/K04358%09%23FFFFFF,green/K04350%09%23FFFFFF,red/K02678%09%23FFFFFF,red/K22429%09%23FFFFFF,red/K04357%09%23FFFFFF,red/K12380%09%23FFFFFF,red/K05090%09%23FFFFFF,red/K12361%09%23FFFFFF,green/K16342%09%23FFFFFF,red/K05453%09%23FFFFFF,red/…
hsa05416	Viral myocarditis	Human Diseases	Cardiovascular disease	6	0	6	57	0.0521839	0.35659	ENSG00000204592(HLA-E),ENSG00000179344(HLA-DQB1),ENSG00000206503(HLA-A),ENSG00000204525(HLA-C),ENSG00000090339(ICAM1),ENSG00000128340(RAC2)	-	http://www.kegg.jp/kegg-bin/show_pathway?map05416/K06751%09%23FFFFFF,red/K07860%09%23FFFFFF,red/K06490%09%23FFFFFF,red/K06752%09%23FFFFFF,red/
hsa04512	ECM-receptor interaction	Environmental Information Processing	Signaling molecules and interaction	7	1	8	88	0.0569146	0.371238	ENSG00000058085(LAMC2),ENSG00000143127(ITGA10),ENSG00000168477(TNXB),ENSG00000132470(ITGB4),ENSG00000112769(LAMA4),ENSG00000142173(COL6A2),ENSG00000196776(CD47)	ENSG00000187498(COL4A1)	http://www.kegg.jp/kegg-bin/show_pathway?map04512/K06246%09%23FFFFFF,red/K06266%09%23FFFFFF,red/K06238%09%23FFFFFF,red/K06241%09%23FFFFFF,red/K06525%09%23FFFFFF,red/K06237%09%23FFFFFF,green/K06252%09%23FFFFFF,red/K06586%09%23FFFFFF,red/
hsa05323	Rheumatoid arthritis	Human Diseases	Immune disease	7	1	8	88	0.0569146	0.371238	ENSG00000125538(IL1B),ENSG00000227507(LTB),ENSG00000179344(HLA-DQB1),ENSG00000147614(ATP6V0D2),ENSG00000170345(FOS),ENSG00000090339(ICAM1),ENSG00000184371(CSF1)	ENSG00000163739(CXCL1)	http://www.kegg.jp/kegg-bin/show_pathway?map05323/K06490%09%23FFFFFF,red/K05505%09%23FFFFFF,green/K04379%09%23FFFFFF,red/K06752%09%23FFFFFF,red/K03157%09%23FFFFFF,red/K02146%09%23FFFFFF,red/K05453%09%23FFFFFF,red/K04519%09%23FFFFFF,red/
hsa04215	Apoptosis - multiple species	Cellular Processes	Cell growth and death	4	0	4	32	0.0631496	0.377908	ENSG00000101197(BIRC7),ENSG00000176720(BOK),ENSG00000023445(BIRC3),ENSG00000108387(SEPTIN4)	-	http://www.kegg.jp/kegg-bin/show_pathway?map04215/K16943%09%23FFFFFF,red/K16060%09%23FFFFFF,red/K02561%09%23FFFFFF,red/K16061%09%23FFFFFF,red/
hsa04371	Apelin signaling pathway	Environmental Information Processing	Signal transduction	10	1	11	138	0.063454	0.377908	ENSG00000186469(GNG2),ENSG00000104368(PLAT),ENSG00000106366(SERPINE1),ENSG00000101460(MAP1LC3A),ENSG00000127528(KLF2),ENSG00000120738(EGR1),ENSG00000198336(MYL4),ENSG00000164867(NOS3),ENSG00000126458(RRAS),ENSG00000171388(APLN)	ENSG00000140795(MYLK3)	http://www.kegg.jp/kegg-bin/show_pathway?map04371/K00907%09%23FFFFFF,green/K05225%09%23FFFFFF,red/K09203%09%23FFFFFF,red/K03982%09%23FFFFFF,red/K10435%09%23FFFFFF,red/K01343%09%23FFFFFF,red/K13242%09%23FFFFFF,red/K12750%09%23FFFFFF,red/K07829%09%23FFFFFF,red/K07826%09%23FFFFFF,red/K17845%09%23FFFFFF,red/
hsa04978	Mineral absorption	Organismal Systems	Digestive system	1	5	6	60	0.0640794	0.377908	ENSG00000198569(SLC34A3)	ENSG00000205364(MT1M),ENSG00000157765(SLC34A2),ENSG00000125144(MT1G),ENSG00000157087(ATP2B2),ENSG00000198417(MT1F)	http://www.kegg.jp/kegg-bin/show_pathway?map04978/K14683%09%23FFFFFF,purple/K05850%09%23FFFFFF,green/K14739%09%23FFFFFF,green/
hsa04928	Parathyroid hormone synthesis, secretion and action	Organismal Systems	Endocrine system	7	2	9	106	0.0643	0.377908	ENSG00000198569(SLC34A3),ENSG00000146592(CREB5),ENSG00000124762(CDKN1A),ENSG00000120738(EGR1),ENSG00000170345(FOS),ENSG00000157613(CREB3L1),ENSG00000125966(MMP24)	ENSG00000157765(SLC34A2),ENSG00000156103(MMP16)	http://www.kegg.jp/kegg-bin/show_pathway?map04928/K06625%09%23FFFFFF,red/K07996%09%23FFFFFF,green/K08002%09%23FFFFFF,red/K09048%09%23FFFFFF,red/K14683%09%23FFFFFF,purple/K09203%09%23FFFFFF,red/K04379%09%23FFFFFF,red/K09047%09%23FFFFFF,red/
hsa05133	Pertussis	Human Diseases	Infectious disease: bacterial	7	0	7	75	0.0645209	0.377908	ENSG00000169896(ITGAM),ENSG00000125347(IRF1),ENSG00000154589(LY96),ENSG00000170345(FOS),ENSG00000125538(IL1B),ENSG00000182326(C1S),ENSG00000159403(C1R)	-	http://www.kegg.jp/kegg-bin/show_pathway?map05133/K05400%09%23FFFFFF,red/K01330%09%23FFFFFF,red/K09444%09%23FFFFFF,red/K04379%09%23FFFFFF,red/K06461%09%23FFFFFF,red/K04519%09%23FFFFFF,red/K01331%09%23FFFFFF,red/
hsa05162	Measles	Human Diseases	Infectious disease: viral	11	0	11	139	0.0661255	0.37956	ENSG00000167286(CD3D),ENSG00000111331(OAS3),ENSG00000105639(JAK3),ENSG00000147168(IL2RG),ENSG00000118503(TNFAIP3),ENSG00000111335(OAS2),ENSG00000125538(IL1B),ENSG00000170345(FOS),ENSG00000157601(MX1),ENSG00000160654(CD3G),ENSG00000089127(OAS1)	-	http://www.kegg.jp/kegg-bin/show_pathway?map05162/K14216%09%23FFFFFF,red/K11218%09%23FFFFFF,red/K06450%09%23FFFFFF,red/K04519%09%23FFFFFF,red/K14754%09%23FFFFFF,red/K05070%09%23FFFFFF,red/K11859%09%23FFFFFF,red/K04379%09%23FFFFFF,red/K06452%09%23FFFFFF,red/
hsa00590	Arachidonic acid metabolism	Metabolism	Lipid metabolism	6	0	6	61	0.0683708	0.380829	ENSG00000100031(GGT1),ENSG00000164294(GPX8),ENSG00000179593(ALOX15B),ENSG00000105499(PLA2G4C),ENSG00000163803(PLB1),ENSG00000130649(CYP2E1)	-	http://www.kegg.jp/kegg-bin/show_pathway?map00590/K14621%09%23FFFFFF,red/K07415%09%23FFFFFF,red/K16342%09%23FFFFFF,red/K18592%09%23FFFFFF,red/K08022%09%23FFFFFF,red/K00432%09%23FFFFFF,red/
hsa05202	Transcriptional misregulation in cancer	Human Diseases	Cancer: overview	11	3	14	191	0.0701565	0.380829	ENSG00000182578(CSF1R),ENSG00000140379(BCL2A1),ENSG00000056558(TRAF1),ENSG00000287080(H3C3),ENSG00000169896(ITGAM),ENSG00000274750(H3C6),ENSG00000104368(PLAT),ENSG00000126778(SIX1),ENSG00000122861(PLAU),ENSG00000124762(CDKN1A),ENSG00000023445(BIRC3)	ENSG00000134323(MYCN),ENSG00000145386(CCNA2),ENSG00000149948(HMGA2)	http://www.kegg.jp/kegg-bin/show_pathway?map05202/K16060%09%23FFFFFF,red/K11253%09%23FFFFFF,red/K15614%09%23FFFFFF,red/K06625%09%23FFFFFF,red/K05090%09%23FFFFFF,red/K06627%09%23FFFFFF,green/K02162%09%23FFFFFF,red/K01348%09%23FFFFFF,red/K06461%09%23FFFFFF,red/K09283%09%23FFFFFF,green/K09109%09%23FFFFFF,green/K01343%09%23FFFFFF,red/K03172%09%23FFFFFF,red/
hsa04080	Neuroactive ligand-receptor interaction	Environmental Information Processing	Signaling molecules and interaction	15	8	23	350	0.0703272	0.380829	ENSG00000180155(LYNX1),ENSG00000122585(NPY),ENSG00000125384(PTGER2),ENSG00000099957(P2RX6),ENSG00000108405(P2RX1),ENSG00000135124(P2RX4),ENSG00000105464(GRIN2D),ENSG00000164251(F2RL1),ENSG00000142538(PTH2),ENSG00000138435(CHRNA1),ENSG00000258839(MC1R),ENSG00000171388(APLN),ENSG00000169252(ADRB2),ENSG00000043591(ADRB1),ENSG00000010310(GIPR)	ENSG00000169836(TACR3),ENSG00000183454(GRIN2A),ENSG00000133636(NTS),ENSG00000180616(SSTR2),ENSG00000113889(KNG1),ENSG00000151834(GABRA2),ENSG00000163288(GABRB1),ENSG00000196277(GRM7)	http://www.kegg.jp/kegg-bin/show_pathway?map04080/K04234%09%23FFFFFF,red/K03898%09%23FFFFFF,green/K04580%09%23FFFFFF,red/K05215%09%23FFFFFF,red/K23143%09%23FFFFFF,red/K04609%09%23FFFFFF,green/K04224%09%23FFFFFF,green/K05232%09%23FFFFFF,red/K04259%09%23FFFFFF,red/K04141%09%23FFFFFF,red/K04199%09%23FFFFFF,red/K04218%09%23FFFFFF,green/K05221%09%23FFFFFF,red/K05175%09%23FFFFFF,green/K25369%09%23FFFFF…
hsa00230	Purine metabolism	Metabolism	Nucleotide metabolism	9	1	10	126	0.0762503	0.405256	ENSG00000185100(ADSS1),ENSG00000169418(NPR1),ENSG00000119125(GDA),ENSG00000205309(NT5M),ENSG00000135318(NT5E),ENSG00000158125(XDH),ENSG00000154027(AK5),ENSG00000054179(ENTPD2),ENSG00000133805(AMPD3)	ENSG00000152402(GUCY1A2)	http://www.kegg.jp/kegg-bin/show_pathway?map00230/K00106%09%23FFFFFF,red/K01081%09%23FFFFFF,red/K12318%09%23FFFFFF,green/K00939%09%23FFFFFF,red/K01490%09%23FFFFFF,red/K01939%09%23FFFFFF,red/K19970%09%23FFFFFF,red/K01487%09%23FFFFFF,red/K12323%09%23FFFFFF,red/K01509%09%23FFFFFF,red/
hsa05330	Allograft rejection	Human Diseases	Immune disease	4	0	4	35	0.0824436	0.430206	ENSG00000206503(HLA-A),ENSG00000179344(HLA-DQB1),ENSG00000204592(HLA-E),ENSG00000204525(HLA-C)	-	http://www.kegg.jp/kegg-bin/show_pathway?map05330/K06752%09%23FFFFFF,red/K06751%09%23FFFFFF,red/
hsa04360	Axon guidance	Organismal Systems	Development and regeneration	12	1	13	180	0.0863577	0.43908	ENSG00000128340(RAC2),ENSG00000126458(RRAS),ENSG00000172602(RND1),ENSG00000001617(SEMA3F),ENSG00000121966(CXCR4),ENSG00000012171(SEMA3B),ENSG00000106123(EPHB6),ENSG00000074527(NTN4),ENSG00000082684(SEMA5B),ENSG00000112902(SEMA5A),ENSG00000162552(WNT4),ENSG00000010319(SEMA3G)	ENSG00000135333(EPHA7)	http://www.kegg.jp/kegg-bin/show_pathway?map04360/K06845%09%23FFFFFF,red/K05108%09%23FFFFFF,green/K06840%09%23FFFFFF,red/K06841%09%23FFFFFF,red/K00408%09%23FFFFFF,red/K04189%09%23FFFFFF,red/K05114%09%23FFFFFF,red/K07829%09%23FFFFFF,red/K07531%09%23FFFFFF,red/K07860%09%23FFFFFF,red/
hsa04979	Cholesterol metabolism	Organismal Systems	Digestive system	4	1	5	50	0.0872041	0.43908	ENSG00000021762(OSBPL5),ENSG00000110244(APOA4),ENSG00000100979(PLTP),ENSG00000167772(ANGPTL4)	ENSG00000084674(APOB)	http://www.kegg.jp/kegg-bin/show_pathway?map04979/K08760%09%23FFFFFF,red/K08767%09%23FFFFFF,red/K14462%09%23FFFFFF,green/K20464%09%23FFFFFF,red/K08761%09%23FFFFFF,red/
hsa04670	Leukocyte transendothelial migration	Organismal Systems	Immune system	9	0	9	114	0.0918924	0.454709	ENSG00000121966(CXCR4),ENSG00000116701(NCF2),ENSG00000158517(NCF1),ENSG00000189143(CLDN4),ENSG00000149564(ESAM),ENSG00000066405(CLDN18),ENSG00000090339(ICAM1),ENSG00000169896(ITGAM),ENSG00000128340(RAC2)	-	http://www.kegg.jp/kegg-bin/show_pathway?map04670/K08010%09%23FFFFFF,red/K04189%09%23FFFFFF,red/K06087%09%23FFFFFF,red/K06787%09%23FFFFFF,red/K06490%09%23FFFFFF,red/K07860%09%23FFFFFF,red/K08011%09%23FFFFFF,red/K06461%09%23FFFFFF,red/
hsa04022	cGMP-PKG signaling pathway	Environmental Information Processing	Signal transduction	7	5	12	166	0.0962738	0.468315	ENSG00000043591(ADRB1),ENSG00000169252(ADRB2),ENSG00000164867(NOS3),ENSG00000146592(CREB5),ENSG00000169418(NPR1),ENSG00000157613(CREB3L1),ENSG00000156113(KCNMA1)	ENSG00000120937(NPPB),ENSG00000140795(MYLK3),ENSG00000152402(GUCY1A2),ENSG00000113889(KNG1),ENSG00000157087(ATP2B2)	http://www.kegg.jp/kegg-bin/show_pathway?map04022/K04936%09%23FFFFFF,red/K12323%09%23FFFFFF,red/K09047%09%23FFFFFF,red/K12335%09%23FFFFFF,green/K03898%09%23FFFFFF,green/K04141%09%23FFFFFF,red/K09048%09%23FFFFFF,red/K04142%09%23FFFFFF,red/K12318%09%23FFFFFF,green/K05850%09%23FFFFFF,green/K00907%09%23FFFFFF,green/K13242%09%23FFFFFF,red/
hsa04924	Renin secretion	Organismal Systems	Endocrine system	5	1	6	68	0.102928	0.476986	ENSG00000125384(PTGER2),ENSG00000156113(KCNMA1),ENSG00000043591(ADRB1),ENSG00000169252(ADRB2),ENSG00000169418(NPR1)	ENSG00000152402(GUCY1A2)	http://www.kegg.jp/kegg-bin/show_pathway?map04924/K04259%09%23FFFFFF,red/K12323%09%23FFFFFF,red/K04936%09%23FFFFFF,red/K04142%09%23FFFFFF,red/K04141%09%23FFFFFF,red/K12318%09%23FFFFFF,green/
hsa00010	Glycolysis / Gluconeogenesis	Metabolism	Carbohydrate metabolism	6	0	6	68	0.102928	0.476986	ENSG00000108602(ALDH3A1),ENSG00000109107(ALDOC),ENSG00000111674(ENO2),ENSG00000067057(PFKP),ENSG00000156515(HK1),ENSG00000156510(HKDC1)	-	http://www.kegg.jp/kegg-bin/show_pathway?map00010/K01689%09%23FFFFFF,red/K00844%09%23FFFFFF,red/K00129%09%23FFFFFF,red/K01623%09%23FFFFFF,red/K00850%09%23FFFFFF,red/
hsa04977	Vitamin digestion and absorption	Organismal Systems	Digestive system	2	1	3	24	0.103042	0.476986	ENSG00000110244(APOA4),ENSG00000163803(PLB1)	ENSG00000084674(APOB)	http://www.kegg.jp/kegg-bin/show_pathway?map04977/K14462%09%23FFFFFF,green/K08760%09%23FFFFFF,red/K14621%09%23FFFFFF,red/
hsa05163	Human cytomegalovirus infection	Human Diseases	Infectious disease: viral	14	1	15	223	0.109465	0.498672	ENSG00000186469(GNG2),ENSG00000124762(CDKN1A),ENSG00000125538(IL1B),ENSG00000121966(CXCR4),ENSG00000231925(TAPBP),ENSG00000204592(HLA-E),ENSG00000128340(RAC2),ENSG00000206503(HLA-A),ENSG00000146592(CREB5),ENSG00000204267(TAP2),ENSG00000157613(CREB3L1),ENSG00000204525(HLA-C),ENSG00000168394(TAP1),ENSG00000125384(PTGER2)	ENSG00000163823(CCR1)	http://www.kegg.jp/kegg-bin/show_pathway?map05163/K05653%09%23FFFFFF,red/K04176%09%23FFFFFF,green/K05654%09%23FFFFFF,red/K04519%09%23FFFFFF,red/K09047%09%23FFFFFF,red/K07860%09%23FFFFFF,red/K04259%09%23FFFFFF,red/K06751%09%23FFFFFF,red/K04189%09%23FFFFFF,red/K06625%09%23FFFFFF,red/K09048%09%23FFFFFF,red/K08058%09%23FFFFFF,red/K07826%09%23FFFFFF,red/
hsa04974	Protein digestion and absorption	Organismal Systems	Digestive system	6	2	8	103	0.115831	0.519432	ENSG00000168928(CTRB2),ENSG00000169436(COL22A1),ENSG00000142173(COL6A2),ENSG00000088386(SLC15A1),ENSG00000065618(COL17A1),ENSG00000168925(CTRB1)	ENSG00000187498(COL4A1),ENSG00000111799(COL12A1)	http://www.kegg.jp/kegg-bin/show_pathway?map04974/K06238%09%23FFFFFF,red/K06237%09%23FFFFFF,green/K01310%09%23FFFFFF,red/K14206%09%23FFFFFF,red/K16630%09%23FFFFFF,red/K08132%09%23FFFFFF,green/K07603%09%23FFFFFF,red/
hsa05033	Nicotine addiction	Human Diseases	Substance dependence	1	3	4	40	0.120154	0.530528	ENSG00000105464(GRIN2D)	ENSG00000183454(GRIN2A),ENSG00000163288(GABRB1),ENSG00000151834(GABRA2)	http://www.kegg.jp/kegg-bin/show_pathway?map05033/K05181%09%23FFFFFF,green/K05209%09%23FFFFFF,green/K05212%09%23FFFFFF,red/K05175%09%23FFFFFF,green/
hsa05170	Human immunodeficiency virus 1 infection	Human Diseases	Infectious disease: viral	14	0	14	210	0.125382	0.542661	ENSG00000186469(GNG2),ENSG00000130303(BST2),ENSG00000231925(TAPBP),ENSG00000028137(TNFRSF1B),ENSG00000121966(CXCR4),ENSG00000128340(RAC2),ENSG00000204592(HLA-E),ENSG00000206503(HLA-A),ENSG00000160654(CD3G),ENSG00000167286(CD3D),ENSG00000170345(FOS),ENSG00000204267(TAP2),ENSG00000204525(HLA-C),ENSG00000168394(TAP1)	-	http://www.kegg.jp/kegg-bin/show_pathway?map05170/K05141%09%23FFFFFF,red/K07826%09%23FFFFFF,red/K06731%09%23FFFFFF,red/K06452%09%23FFFFFF,red/K08058%09%23FFFFFF,red/K04379%09%23FFFFFF,red/K05654%09%23FFFFFF,red/K05653%09%23FFFFFF,red/K06751%09%23FFFFFF,red/K04189%09%23FFFFFF,red/K07860%09%23FFFFFF,red/K06450%09%23FFFFFF,red/
hsa05160	Hepatitis C	Human Diseases	Infectious disease: viral	11	0	11	157	0.126684	0.542661	ENSG00000089127(OAS1),ENSG00000066405(CLDN18),ENSG00000138798(EGF),ENSG00000157601(MX1),ENSG00000169245(CXCL10),ENSG00000124762(CDKN1A),ENSG00000184557(SOCS3),ENSG00000111335(OAS2),ENSG00000111331(OAS3),ENSG00000189143(CLDN4),ENSG00000185745(IFIT1)	-	http://www.kegg.jp/kegg-bin/show_pathway?map05160/K14216%09%23FFFFFF,red/K06625%09%23FFFFFF,red/K04696%09%23FFFFFF,red/K12671%09%23FFFFFF,red/K14754%09%23FFFFFF,red/K06087%09%23FFFFFF,red/K04357%09%23FFFFFF,red/K14217%09%23FFFFFF,red/
hsa05235	PD-L1 expression and PD-1 checkpoint pathway in cancer	Human Diseases	Cancer: overview	7	0	7	89	0.129478	0.544191	ENSG00000160654(CD3G),ENSG00000170345(FOS),ENSG00000138798(EGF),ENSG00000120217(CD274),ENSG00000167286(CD3D),ENSG00000182866(LCK),ENSG00000172575(RASGRP1)	-	http://www.kegg.jp/kegg-bin/show_pathway?map05235/K06450%09%23FFFFFF,red/K04357%09%23FFFFFF,red/K06452%09%23FFFFFF,red/K04350%09%23FFFFFF,red/K05856%09%23FFFFFF,red/K04379%09%23FFFFFF,red/K06745%09%23FFFFFF,red/
hsa05140	Leishmaniasis	Human Diseases	Infectious disease: parasitic	6	0	6	73	0.132257	0.544191	ENSG00000158517(NCF1),ENSG00000125538(IL1B),ENSG00000116701(NCF2),ENSG00000179344(HLA-DQB1),ENSG00000170345(FOS),ENSG00000169896(ITGAM)	-	http://www.kegg.jp/kegg-bin/show_pathway?map05140/K06461%09%23FFFFFF,red/K06752%09%23FFFFFF,red/K04519%09%23FFFFFF,red/K08011%09%23FFFFFF,red/K08010%09%23FFFFFF,red/K04379%09%23FFFFFF,red/
hsa00240	Pyrimidine metabolism	Metabolism	Nucleotide metabolism	4	1	5	57	0.13273	0.544191	ENSG00000025708(TYMP),ENSG00000135318(NT5E),ENSG00000205309(NT5M),ENSG00000158825(CDA)	ENSG00000188641(DPYD)	http://www.kegg.jp/kegg-bin/show_pathway?map00240/K19970%09%23FFFFFF,red/K01489%09%23FFFFFF,red/K00207%09%23FFFFFF,green/K01081%09%23FFFFFF,red/K00758%09%23FFFFFF,red/
hsa04931	Insulin resistance	Human Diseases	Endocrine and metabolic disease	8	0	8	108	0.140811	0.569196	ENSG00000130304(SLC27A1),ENSG00000119938(PPP1R3C),ENSG00000083807(SLC27A5),ENSG00000157613(CREB3L1),ENSG00000184557(SOCS3),ENSG00000164867(NOS3),ENSG00000131459(GFPT2),ENSG00000146592(CREB5)	-	http://www.kegg.jp/kegg-bin/show_pathway?map04931/K07189%09%23FFFFFF,red/K00820%09%23FFFFFF,red/K04696%09%23FFFFFF,red/K13242%09%23FFFFFF,red/K09047%09%23FFFFFF,red/K09048%09%23FFFFFF,red/K08748%09%23FFFFFF,red/K08745%09%23FFFFFF,red/
hsa05222	Small cell lung cancer	Human Diseases	Cancer: specific types	6	1	7	92	0.146557	0.584191	ENSG00000023445(BIRC3),ENSG00000058085(LAMC2),ENSG00000124762(CDKN1A),ENSG00000112769(LAMA4),ENSG00000101197(BIRC7),ENSG00000056558(TRAF1)	ENSG00000187498(COL4A1)	http://www.kegg.jp/kegg-bin/show_pathway?map05222/K06237%09%23FFFFFF,green/K16061%09%23FFFFFF,red/K16060%09%23FFFFFF,red/K06241%09%23FFFFFF,red/K03172%09%23FFFFFF,red/K06246%09%23FFFFFF,red/K06625%09%23FFFFFF,red/
hsa00591	Linoleic acid metabolism	Metabolism	Lipid metabolism	3	0	3	29	0.157078	0.594732	ENSG00000130649(CYP2E1),ENSG00000105499(PLA2G4C),ENSG00000163803(PLB1)	-	http://www.kegg.jp/kegg-bin/show_pathway?map00591/K07415%09%23FFFFFF,red/K14621%09%23FFFFFF,red/K16342%09%23FFFFFF,red/
hsa00603	Glycosphingolipid biosynthesis - globo and isoglobo series	Metabolism	Glycan biosynthesis and metabolism	2	0	2	15	0.15749	0.594732	ENSG00000128274(A4GALT),ENSG00000174951(FUT1)	-	http://www.kegg.jp/kegg-bin/show_pathway?map00603/K00718%09%23FFFFFF,red/K01988%09%23FFFFFF,red/
hsa00604	Glycosphingolipid biosynthesis - ganglio series	Metabolism	Glycan biosynthesis and metabolism	2	0	2	15	0.15749	0.594732	ENSG00000184005(ST6GALNAC3),ENSG00000235863(B3GALT4)	-	http://www.kegg.jp/kegg-bin/show_pathway?map00604/K03373%09%23FFFFFF,red/K00715%09%23FFFFFF,red/
hsa00730	Thiamine metabolism	Metabolism	Metabolism of cofactors and vitamins	2	0	2	15	0.15749	0.594732	ENSG00000154027(AK5),ENSG00000196511(TPK1)	-	http://www.kegg.jp/kegg-bin/show_pathway?map00730/K00949%09%23FFFFFF,red/K00939%09%23FFFFFF,red/
hsa04672	Intestinal immune network for IgA production	Organismal Systems	Immune system	4	0	4	46	0.173258	0.6375	ENSG00000134470(IL15RA),ENSG00000179344(HLA-DQB1),ENSG00000099866(MADCAM1),ENSG00000121966(CXCR4)	-	http://www.kegg.jp/kegg-bin/show_pathway?map04672/K06779%09%23FFFFFF,red/K06752%09%23FFFFFF,red/K05074%09%23FFFFFF,red/K04189%09%23FFFFFF,red/
hsa04930	Type II diabetes mellitus	Human Diseases	Endocrine and metabolic disease	4	0	4	46	0.173258	0.6375	ENSG00000120833(SOCS2),ENSG00000184557(SOCS3),ENSG00000156510(HKDC1),ENSG00000156515(HK1)	-	http://www.kegg.jp/kegg-bin/show_pathway?map04930/K04696%09%23FFFFFF,red/K04695%09%23FFFFFF,red/K00844%09%23FFFFFF,red/
hsa05321	Inflammatory bowel disease	Human Diseases	Immune disease	5	0	5	63	0.178592	0.648338	ENSG00000125538(IL1B),ENSG00000179344(HLA-DQB1),ENSG00000143365(RORC),ENSG00000147168(IL2RG),ENSG00000096996(IL12RB1)	-	http://www.kegg.jp/kegg-bin/show_pathway?map05321/K05063%09%23FFFFFF,red/K05070%09%23FFFFFF,red/K08534%09%23FFFFFF,red/K06752%09%23FFFFFF,red/K04519%09%23FFFFFF,red/
hsa00052	Galactose metabolism	Metabolism	Carbohydrate metabolism	3	0	3	31	0.180721	0.648338	ENSG00000067057(PFKP),ENSG00000156515(HK1),ENSG00000156510(HKDC1)	-	http://www.kegg.jp/kegg-bin/show_pathway?map00052/K00844%09%23FFFFFF,red/K00850%09%23FFFFFF,red/
hsa04750	Inflammatory mediator regulation of TRP channels	Organismal Systems	Sensory system	6	1	7	98	0.183674	0.650795	ENSG00000164251(F2RL1),ENSG00000125538(IL1B),ENSG00000105499(PLA2G4C),ENSG00000125384(PTGER2),ENSG00000213199(ASIC3),ENSG00000187688(TRPV2)	ENSG00000113889(KNG1)	http://www.kegg.jp/kegg-bin/show_pathway?map04750/K03898%09%23FFFFFF,green/K04830%09%23FFFFFF,red/K04519%09%23FFFFFF,red/K04234%09%23FFFFFF,red/K04971%09%23FFFFFF,red/K16342%09%23FFFFFF,red/K04259%09%23FFFFFF,red/
hsa00360	Phenylalanine metabolism	Metabolism	Amino acid metabolism	1	1	2	17	0.192031	0.67211	ENSG00000108602(ALDH3A1)	ENSG00000171759(PAH)	http://www.kegg.jp/kegg-bin/show_pathway?map00360/K00129%09%23FFFFFF,red/K00500%09%23FFFFFF,green/
hsa04921	Oxytocin signaling pathway	Organismal Systems	Endocrine system	8	2	10	154	0.196374	0.675122	ENSG00000130433(CACNG6),ENSG00000169418(NPR1),ENSG00000124762(CDKN1A),ENSG00000164867(NOS3),ENSG00000167535(CACNB3),ENSG00000170345(FOS),ENSG00000182324(KCNJ14),ENSG00000105499(PLA2G4C)	ENSG00000152402(GUCY1A2),ENSG00000140795(MYLK3)	http://www.kegg.jp/kegg-bin/show_pathway?map04921/K04864%09%23FFFFFF,red/K06625%09%23FFFFFF,red/K13242%09%23FFFFFF,red/K00907%09%23FFFFFF,green/K16342%09%23FFFFFF,red/K05007%09%23FFFFFF,red/K12323%09%23FFFFFF,red/K12318%09%23FFFFFF,green/K04871%09%23FFFFFF,red/K04379%09%23FFFFFF,red/
hsa05418	Fluid shear stress and atherosclerosis	Human Diseases	Cardiovascular disease	9	0	9	136	0.197597	0.675122	ENSG00000158517(NCF1),ENSG00000116701(NCF2),ENSG00000164867(NOS3),ENSG00000125538(IL1B),ENSG00000127528(KLF2),ENSG00000170345(FOS),ENSG00000090339(ICAM1),ENSG00000128340(RAC2),ENSG00000104368(PLAT)	-	http://www.kegg.jp/kegg-bin/show_pathway?map05418/K01343%09%23FFFFFF,red/K04379%09%23FFFFFF,red/K08010%09%23FFFFFF,red/K17845%09%23FFFFFF,red/K07860%09%23FFFFFF,red/K08011%09%23FFFFFF,red/K06490%09%23FFFFFF,red/K13242%09%23FFFFFF,red/K04519%09%23FFFFFF,red/
hsa05320	Autoimmune thyroid disease	Human Diseases	Immune disease	4	0	4	50	0.212396	0.711222	ENSG00000204525(HLA-C),ENSG00000179344(HLA-DQB1),ENSG00000204592(HLA-E),ENSG00000206503(HLA-A)	-	http://www.kegg.jp/kegg-bin/show_pathway?map05320/K06751%09%23FFFFFF,red/K06752%09%23FFFFFF,red/
hsa04625	C-type lectin receptor signaling pathway	Organismal Systems	Immune system	7	0	7	104	0.224249	0.711222	ENSG00000125347(IRF1),ENSG00000158869(FCER1G),ENSG00000187796(CARD9),ENSG00000104856(RELB),ENSG00000077150(NFKB2),ENSG00000125538(IL1B),ENSG00000126458(RRAS)	-	http://www.kegg.jp/kegg-bin/show_pathway?map04625/K12794%09%23FFFFFF,red/K07829%09%23FFFFFF,red/K09444%09%23FFFFFF,red/K04469%09%23FFFFFF,red/K09253%09%23FFFFFF,red/K07983%09%23FFFFFF,red/K04519%09%23FFFFFF,red/
hsa00531	Glycosaminoglycan degradation	Metabolism	Glycan biosynthesis and metabolism	2	0	2	19	0.227427	0.711222	ENSG00000010404(IDS),ENSG00000114378(HYAL1)	-	http://www.kegg.jp/kegg-bin/show_pathway?map00531/K01136%09%23FFFFFF,red/K01197%09%23FFFFFF,red/
hsa04920	Adipocytokine signaling pathway	Organismal Systems	Endocrine system	5	0	5	69	0.229455	0.711222	ENSG00000028137(TNFRSF1B),ENSG00000122585(NPY),ENSG00000169169(CPT1C),ENSG00000197142(ACSL5),ENSG00000184557(SOCS3)	-	http://www.kegg.jp/kegg-bin/show_pathway?map04920/K19524%09%23FFFFFF,red/K05141%09%23FFFFFF,red/K05232%09%23FFFFFF,red/K01897%09%23FFFFFF,red/K04696%09%23FFFFFF,red/
hsa05031	Amphetamine addiction	Human Diseases	Substance dependence	4	1	5	69	0.229455	0.711222	ENSG00000105464(GRIN2D),ENSG00000146592(CREB5),ENSG00000170345(FOS),ENSG00000157613(CREB3L1)	ENSG00000183454(GRIN2A)	http://www.kegg.jp/kegg-bin/show_pathway?map05031/K05209%09%23FFFFFF,green/K09048%09%23FFFFFF,red/K04379%09%23FFFFFF,red/K09047%09%23FFFFFF,red/K05212%09%23FFFFFF,red/
hsa04650	Natural killer cell mediated cytotoxicity	Organismal Systems	Immune system	8	0	8	123	0.229538	0.711222	ENSG00000182866(LCK),ENSG00000204592(HLA-E),ENSG00000206503(HLA-A),ENSG00000158869(FCER1G),ENSG00000108622(ICAM2),ENSG00000090339(ICAM1),ENSG00000128340(RAC2),ENSG00000204525(HLA-C)	-	http://www.kegg.jp/kegg-bin/show_pathway?map04650/K06751%09%23FFFFFF,red/K06490%09%23FFFFFF,red/K07860%09%23FFFFFF,red/K06523%09%23FFFFFF,red/K07983%09%23FFFFFF,red/K05856%09%23FFFFFF,red/
hsa04611	Platelet activation	Organismal Systems	Immune system	5	3	8	123	0.229538	0.711222	ENSG00000172575(RASGRP1),ENSG00000164867(NOS3),ENSG00000158869(FCER1G),ENSG00000108405(P2RX1),ENSG00000105499(PLA2G4C)	ENSG00000152402(GUCY1A2),ENSG00000140795(MYLK3),ENSG00000068831(RASGRP2)	http://www.kegg.jp/kegg-bin/show_pathway?map04611/K16342%09%23FFFFFF,red/K05215%09%23FFFFFF,red/K13242%09%23FFFFFF,red/K00907%09%23FFFFFF,green/K04350%09%23FFFFFF,red/K07983%09%23FFFFFF,red/K12361%09%23FFFFFF,green/K12318%09%23FFFFFF,green/
hsa00500	Starch and sucrose metabolism	Metabolism	Carbohydrate metabolism	3	0	3	35	0.230466	0.711222	ENSG00000156510(HKDC1),ENSG00000156515(HK1),ENSG00000165434(PGM2L1)	-	http://www.kegg.jp/kegg-bin/show_pathway?map00500/K00844%09%23FFFFFF,red/K11809%09%23FFFFFF,red/
hsa00760	Nicotinate and nicotinamide metabolism	Metabolism	Metabolism of cofactors and vitamins	3	0	3	35	0.230466	0.711222	ENSG00000135318(NT5E),ENSG00000205309(NT5M),ENSG00000166741(NNMT)	-	http://www.kegg.jp/kegg-bin/show_pathway?map00760/K00541%09%23FFFFFF,red/K01081%09%23FFFFFF,red/K19970%09%23FFFFFF,red/
hsa00440	Phosphonate and phosphinate metabolism	Metabolism	Metabolism of other amino acids	1	0	1	6	0.25331	0.754772	ENSG00000102230(PCYT1B)	-	http://www.kegg.jp/kegg-bin/show_pathway?map00440/K00968%09%23FFFFFF,red/
hsa00232	Caffeine metabolism	Metabolism	Biosynthesis of other secondary metabolites	1	0	1	6	0.25331	0.754772	ENSG00000158125(XDH)	-	http://www.kegg.jp/kegg-bin/show_pathway?map00232/K00106%09%23FFFFFF,red/
hsa00400	Phenylalanine, tyrosine and tryptophan biosynthesis	Metabolism	Amino acid metabolism	0	1	1	6	0.25331	0.754772	-	ENSG00000171759(PAH)	http://www.kegg.jp/kegg-bin/show_pathway?map00400/K00500%09%23FFFFFF,green/
hsa05150	Staphylococcus aureus infection	Human Diseases	Infectious disease: bacterial	6	0	6	90	0.255483	0.754772	ENSG00000090339(ICAM1),ENSG00000169896(ITGAM),ENSG00000179344(HLA-DQB1),ENSG00000159403(C1R),ENSG00000171431(KRT20),ENSG00000182326(C1S)	-	http://www.kegg.jp/kegg-bin/show_pathway?map05150/K06461%09%23FFFFFF,red/K06752%09%23FFFFFF,red/K01330%09%23FFFFFF,red/K07604%09%23FFFFFF,red/K06490%09%23FFFFFF,red/K01331%09%23FFFFFF,red/
hsa05224	Breast cancer	Human Diseases	Cancer: specific types	8	1	9	146	0.257727	0.754772	ENSG00000134245(WNT2B),ENSG00000105550(FGF21),ENSG00000138798(EGF),ENSG00000170345(FOS),ENSG00000162552(WNT4),ENSG00000184916(JAG2),ENSG00000124762(CDKN1A),ENSG00000077150(NFKB2)	ENSG00000070193(FGF10)	http://www.kegg.jp/kegg-bin/show_pathway?map05224/K04379%09%23FFFFFF,red/K21635%09%23FFFFFF,red/K00182%09%23FFFFFF,red/K22429%09%23FFFFFF,red/K04357%09%23FFFFFF,red/K04469%09%23FFFFFF,red/K00408%09%23FFFFFF,red/K06625%09%23FFFFFF,red/K04358%09%23FFFFFF,green/
hsa00480	Glutathione metabolism	Metabolism	Metabolism of other amino acids	3	1	4	55	0.264282	0.766151	ENSG00000128965(CHAC1),ENSG00000100031(GGT1),ENSG00000164294(GPX8)	ENSG00000144035(NAT8)	http://www.kegg.jp/kegg-bin/show_pathway?map00480/K07232%09%23FFFFFF,red/K20838%09%23FFFFFF,green/K00432%09%23FFFFFF,red/K18592%09%23FFFFFF,red/
hsa05134	Legionellosis	Human Diseases	Infectious disease: bacterial	3	1	4	56	0.274945	0.775367	ENSG00000169896(ITGAM),ENSG00000125538(IL1B),ENSG00000077150(NFKB2)	ENSG00000163739(CXCL1)	http://www.kegg.jp/kegg-bin/show_pathway?map05134/K04519%09%23FFFFFF,red/K04469%09%23FFFFFF,red/K06461%09%23FFFFFF,red/K05505%09%23FFFFFF,green/
hsa04923	Regulation of lipolysis in adipocytes	Organismal Systems	Endocrine system	4	0	4	56	0.274945	0.775367	ENSG00000169418(NPR1),ENSG00000043591(ADRB1),ENSG00000169252(ADRB2),ENSG00000122585(NPY)	-	http://www.kegg.jp/kegg-bin/show_pathway?map04923/K04142%09%23FFFFFF,red/K04141%09%23FFFFFF,red/K12323%09%23FFFFFF,red/K05232%09%23FFFFFF,red/
hsa04970	Salivary secretion	Organismal Systems	Digestive system	4	2	6	93	0.279972	0.775367	ENSG00000169252(ADRB2),ENSG00000043591(ADRB1),ENSG00000090382(LYZ),ENSG00000156113(KCNMA1)	ENSG00000152402(GUCY1A2),ENSG00000157087(ATP2B2)	http://www.kegg.jp/kegg-bin/show_pathway?map04970/K05850%09%23FFFFFF,green/K13915%09%23FFFFFF,red/K04142%09%23FFFFFF,red/K04936%09%23FFFFFF,red/K12318%09%23FFFFFF,green/K04141%09%23FFFFFF,red/
hsa00340	Histidine metabolism	Metabolism	Amino acid metabolism	2	0	2	22	0.281151	0.775367	ENSG00000108602(ALDH3A1),ENSG00000160282(FTCD)	-	http://www.kegg.jp/kegg-bin/show_pathway?map00340/K00129%09%23FFFFFF,red/K13990%09%23FFFFFF,red/
hsa04261	Adrenergic signaling in cardiomyocytes	Organismal Systems	Circulatory system	8	1	9	150	0.283299	0.775367	ENSG00000167535(CACNB3),ENSG00000177098(SCN4B),ENSG00000157613(CREB3L1),ENSG00000130433(CACNG6),ENSG00000146592(CREB5),ENSG00000198336(MYL4),ENSG00000169252(ADRB2),ENSG00000043591(ADRB1)	ENSG00000157087(ATP2B2)	http://www.kegg.jp/kegg-bin/show_pathway?map04261/K04848%09%23FFFFFF,red/K12750%09%23FFFFFF,red/K04871%09%23FFFFFF,red/K04864%09%23FFFFFF,red/K04142%09%23FFFFFF,red/K09047%09%23FFFFFF,red/K05850%09%23FFFFFF,green/K04141%09%23FFFFFF,red/K09048%09%23FFFFFF,red/
hsa04062	Chemokine signaling pathway	Organismal Systems	Immune system	8	3	11	189	0.286813	0.775367	ENSG00000015285(WAS),ENSG00000158517(NCF1),ENSG00000105639(JAK3),ENSG00000121966(CXCR4),ENSG00000169245(CXCL10),ENSG00000163737(PF4),ENSG00000186469(GNG2),ENSG00000128340(RAC2)	ENSG00000163739(CXCL1),ENSG00000163823(CCR1),ENSG00000068831(RASGRP2)	http://www.kegg.jp/kegg-bin/show_pathway?map04062/K05407%09%23FFFFFF,red/K08011%09%23FFFFFF,red/K07860%09%23FFFFFF,red/K12671%09%23FFFFFF,red/K04189%09%23FFFFFF,red/K11218%09%23FFFFFF,red/K05747%09%23FFFFFF,red/K04176%09%23FFFFFF,green/K05505%09%23FFFFFF,green/K07826%09%23FFFFFF,red/K12361%09%23FFFFFF,green/
hsa04657	IL-17 signaling pathway	Organismal Systems	Immune system	5	1	6	94	0.288253	0.775367	ENSG00000125538(IL1B),ENSG00000175592(FOSL1),ENSG00000118503(TNFAIP3),ENSG00000170345(FOS),ENSG00000169245(CXCL10)	ENSG00000163739(CXCL1)	http://www.kegg.jp/kegg-bin/show_pathway?map04657/K12671%09%23FFFFFF,red/K04519%09%23FFFFFF,red/K11859%09%23FFFFFF,red/K05505%09%23FFFFFF,green/K04379%09%23FFFFFF,red/K04502%09%23FFFFFF,red/
hsa05414	Dilated cardiomyopathy	Human Diseases	Cardiovascular disease	6	0	6	95	0.296587	0.775367	ENSG00000132470(ITGB4),ENSG00000167535(CACNB3),ENSG00000130433(CACNG6),ENSG00000043591(ADRB1),ENSG00000175084(DES),ENSG00000143127(ITGA10)	-	http://www.kegg.jp/kegg-bin/show_pathway?map05414/K04141%09%23FFFFFF,red/K06586%09%23FFFFFF,red/K07610%09%23FFFFFF,red/K06525%09%23FFFFFF,red/K04871%09%23FFFFFF,red/K04864%09%23FFFFFF,red/
hsa04724	Glutamatergic synapse	Organismal Systems	Nervous system	4	3	7	114	0.297692	0.775367	ENSG00000251322(SHANK3),ENSG00000105499(PLA2G4C),ENSG00000186469(GNG2),ENSG00000105464(GRIN2D)	ENSG00000183454(GRIN2A),ENSG00000196277(GRM7),ENSG00000188338(SLC38A3)	http://www.kegg.jp/kegg-bin/show_pathway?map04724/K05209%09%23FFFFFF,green/K16342%09%23FFFFFF,red/K04609%09%23FFFFFF,green/K05212%09%23FFFFFF,red/K07826%09%23FFFFFF,red/K15009%09%23FFFFFF,red/K13576%09%23FFFFFF,green/
hsa04964	Proximal tubule bicarbonate reclamation	Organismal Systems	Excretory system	1	1	2	23	0.299042	0.775367	ENSG00000167434(CA4)	ENSG00000188338(SLC38A3)	http://www.kegg.jp/kegg-bin/show_pathway?map04964/K13576%09%23FFFFFF,green/K18246%09%23FFFFFF,red/
hsa05412	Arrhythmogenic right ventricular cardiomyopathy	Human Diseases	Cardiovascular disease	5	0	5	77	0.302587	0.775367	ENSG00000175084(DES),ENSG00000143127(ITGA10),ENSG00000130433(CACNG6),ENSG00000167535(CACNB3),ENSG00000132470(ITGB4)	-	http://www.kegg.jp/kegg-bin/show_pathway?map05412/K07610%09%23FFFFFF,red/K04864%09%23FFFFFF,red/K06525%09%23FFFFFF,red/K04871%09%23FFFFFF,red/K06586%09%23FFFFFF,red/
hsa04270	Vascular smooth muscle contraction	Organismal Systems	Circulatory system	5	3	8	134	0.304499	0.775367	ENSG00000169418(NPR1),ENSG00000167641(PPP1R14A),ENSG00000156113(KCNMA1),ENSG00000132329(RAMP1),ENSG00000105499(PLA2G4C)	ENSG00000152402(GUCY1A2),ENSG00000120937(NPPB),ENSG00000140795(MYLK3)	http://www.kegg.jp/kegg-bin/show_pathway?map04270/K12318%09%23FFFFFF,green/K00907%09%23FFFFFF,green/K08447%09%23FFFFFF,red/K12328%09%23FFFFFF,red/K04936%09%23FFFFFF,red/K12323%09%23FFFFFF,red/K16342%09%23FFFFFF,red/K12335%09%23FFFFFF,green/
hsa04216	Ferroptosis	Cellular Processes	Cell growth and death	3	0	3	41	0.308671	0.775367	ENSG00000101460(MAP1LC3A),ENSG00000197142(ACSL5),ENSG00000047457(CP)	-	http://www.kegg.jp/kegg-bin/show_pathway?map04216/K10435%09%23FFFFFF,red/K01897%09%23FFFFFF,red/K13624%09%23FFFFFF,red/
hsa00983	Drug metabolism - other enzymes	Metabolism	Xenobiotics biodegradation and metabolism	4	1	5	78	0.312003	0.775367	ENSG00000130649(CYP2E1),ENSG00000158125(XDH),ENSG00000025708(TYMP),ENSG00000158825(CDA)	ENSG00000188641(DPYD)	http://www.kegg.jp/kegg-bin/show_pathway?map00983/K07415%09%23FFFFFF,red/K00207%09%23FFFFFF,green/K00106%09%23FFFFFF,red/K01489%09%23FFFFFF,red/K00758%09%23FFFFFF,red/
hsa04713	Circadian entrainment	Organismal Systems	Environmental adaptation	4	2	6	97	0.313389	0.775367	ENSG00000186469(GNG2),ENSG00000105464(GRIN2D),ENSG00000170345(FOS),ENSG00000108551(RASD1)	ENSG00000152402(GUCY1A2),ENSG00000183454(GRIN2A)	http://www.kegg.jp/kegg-bin/show_pathway?map04713/K07843%09%23FFFFFF,red/K12318%09%23FFFFFF,green/K05209%09%23FFFFFF,green/K07826%09%23FFFFFF,red/K04379%09%23FFFFFF,red/K05212%09%23FFFFFF,red/
hsa05215	Prostate cancer	Human Diseases	Cancer: specific types	6	0	6	97	0.313389	0.775367	ENSG00000124762(CDKN1A),ENSG00000104368(PLAT),ENSG00000146592(CREB5),ENSG00000122861(PLAU),ENSG00000138798(EGF),ENSG00000157613(CREB3L1)	-	http://www.kegg.jp/kegg-bin/show_pathway?map05215/K09048%09%23FFFFFF,red/K09047%09%23FFFFFF,red/K01348%09%23FFFFFF,red/K04357%09%23FFFFFF,red/K01343%09%23FFFFFF,red/K06625%09%23FFFFFF,red/
hsa04925	Aldosterone synthesis and secretion	Organismal Systems	Endocrine system	5	1	6	97	0.313389	0.775367	ENSG00000157613(CREB3L1),ENSG00000146592(CREB5),ENSG00000169418(NPR1),ENSG00000231852(CYP21A2),ENSG00000123358(NR4A1)	ENSG00000157087(ATP2B2)	http://www.kegg.jp/kegg-bin/show_pathway?map04925/K09048%09%23FFFFFF,red/K09047%09%23FFFFFF,red/K12323%09%23FFFFFF,red/K00513%09%23FFFFFF,red/K05850%09%23FFFFFF,green/K04465%09%23FFFFFF,red/
hsa05417	Lipid and atherosclerosis	Human Diseases	Cardiovascular disease	9	3	12	214	0.318347	0.776292	ENSG00000125538(IL1B),ENSG00000164867(NOS3),ENSG00000116701(NCF2),ENSG00000110244(APOA4),ENSG00000158517(NCF1),ENSG00000160179(ABCG1),ENSG00000090339(ICAM1),ENSG00000170345(FOS),ENSG00000154589(LY96)	ENSG00000163739(CXCL1),ENSG00000084674(APOB),ENSG00000173391(OLR1)	http://www.kegg.jp/kegg-bin/show_pathway?map05417/K06490%09%23FFFFFF,red/K08760%09%23FFFFFF,red/K04379%09%23FFFFFF,red/K13242%09%23FFFFFF,red/K14462%09%23FFFFFF,green/K04519%09%23FFFFFF,red/K08763%09%23FFFFFF,green/K05505%09%23FFFFFF,green/K08010%09%23FFFFFF,red/K05400%09%23FFFFFF,red/K08011%09%23FFFFFF,red/K05679%09%23FFFFFF,red/
hsa05231	Choline metabolism in cancer	Human Diseases	Cancer: overview	6	0	6	98	0.321848	0.776292	ENSG00000128340(RAC2),ENSG00000170345(FOS),ENSG00000138798(EGF),ENSG00000105499(PLA2G4C),ENSG00000102230(PCYT1B),ENSG00000015285(WAS)	-	http://www.kegg.jp/kegg-bin/show_pathway?map05231/K07860%09%23FFFFFF,red/K04357%09%23FFFFFF,red/K16342%09%23FFFFFF,red/K05747%09%23FFFFFF,red/K00968%09%23FFFFFF,red/K04379%09%23FFFFFF,red/
hsa04975	Fat digestion and absorption	Organismal Systems	Digestive system	2	1	3	42	0.321877	0.776292	ENSG00000110244(APOA4),ENSG00000130304(SLC27A1)	ENSG00000084674(APOB)	http://www.kegg.jp/kegg-bin/show_pathway?map04975/K14462%09%23FFFFFF,green/K08745%09%23FFFFFF,red/K08760%09%23FFFFFF,red/
hsa00592	alpha-Linolenic acid metabolism	Metabolism	Lipid metabolism	2	0	2	25	0.334572	0.790678	ENSG00000163803(PLB1),ENSG00000105499(PLA2G4C)	-	http://www.kegg.jp/kegg-bin/show_pathway?map00592/K14621%09%23FFFFFF,red/K16342%09%23FFFFFF,red/
hsa04810	Regulation of actin cytoskeleton	Cellular Processes	Cell motility	9	3	12	217	0.335479	0.790678	ENSG00000176732(PFN4),ENSG00000105550(FGF21),ENSG00000138798(EGF),ENSG00000143127(ITGA10),ENSG00000126458(RRAS),ENSG00000169896(ITGAM),ENSG00000132470(ITGB4),ENSG00000128340(RAC2),ENSG00000121966(CXCR4)	ENSG00000140795(MYLK3),ENSG00000113889(KNG1),ENSG00000070193(FGF10)	http://www.kegg.jp/kegg-bin/show_pathway?map04810/K03898%09%23FFFFFF,green/K04358%09%23FFFFFF,green/K06461%09%23FFFFFF,red/K04357%09%23FFFFFF,red/K00907%09%23FFFFFF,green/K07829%09%23FFFFFF,red/K07860%09%23FFFFFF,red/K22429%09%23FFFFFF,red/K06586%09%23FFFFFF,red/K05759%09%23FFFFFF,red/K06525%09%23FFFFFF,red/K04189%09%23FFFFFF,red/
hsa05142	Chagas disease	Human Diseases	Infectious disease: parasitic	5	1	6	100	0.338862	0.790678	ENSG00000106366(SERPINE1),ENSG00000160654(CD3G),ENSG00000170345(FOS),ENSG00000167286(CD3D),ENSG00000125538(IL1B)	ENSG00000113889(KNG1)	http://www.kegg.jp/kegg-bin/show_pathway?map05142/K03982%09%23FFFFFF,red/K04519%09%23FFFFFF,red/K06452%09%23FFFFFF,red/K03898%09%23FFFFFF,green/K04379%09%23FFFFFF,red/K06450%09%23FFFFFF,red/
hsa04933	AGE-RAGE signaling pathway in diabetic complications	Human Diseases	Endocrine and metabolic disease	5	1	6	100	0.338862	0.790678	ENSG00000125538(IL1B),ENSG00000164867(NOS3),ENSG00000106366(SERPINE1),ENSG00000120738(EGR1),ENSG00000090339(ICAM1)	ENSG00000187498(COL4A1)	http://www.kegg.jp/kegg-bin/show_pathway?map04933/K04519%09%23FFFFFF,red/K13242%09%23FFFFFF,red/K03982%09%23FFFFFF,red/K06490%09%23FFFFFF,red/K09203%09%23FFFFFF,red/K06237%09%23FFFFFF,green/
hsa04152	AMPK signaling pathway	Environmental Information Processing	Signal transduction	5	2	7	120	0.344035	0.796275	ENSG00000114268(PFKFB4),ENSG00000169169(CPT1C),ENSG00000146592(CREB5),ENSG00000067057(PFKP),ENSG00000157613(CREB3L1)	ENSG00000001626(CFTR),ENSG00000145386(CCNA2)	http://www.kegg.jp/kegg-bin/show_pathway?map04152/K09048%09%23FFFFFF,red/K19524%09%23FFFFFF,red/K06627%09%23FFFFFF,green/K00850%09%23FFFFFF,red/K05031%09%23FFFFFF,green/K09047%09%23FFFFFF,red/K19030%09%23FFFFFF,red/
hsa05146	Amoebiasis	Human Diseases	Infectious disease: parasitic	4	2	6	101	0.347407	0.797646	ENSG00000112769(LAMA4),ENSG00000169896(ITGAM),ENSG00000058085(LAMC2),ENSG00000125538(IL1B)	ENSG00000163739(CXCL1),ENSG00000187498(COL4A1)	http://www.kegg.jp/kegg-bin/show_pathway?map05146/K06237%09%23FFFFFF,green/K06246%09%23FFFFFF,red/K05505%09%23FFFFFF,green/K06461%09%23FFFFFF,red/K06241%09%23FFFFFF,red/K04519%09%23FFFFFF,red/
hsa04510	Focal adhesion	Cellular Processes	Cellular community - eukaryotes	9	2	11	200	0.352287	0.802432	ENSG00000168477(TNXB),ENSG00000143127(ITGA10),ENSG00000023445(BIRC3),ENSG00000058085(LAMC2),ENSG00000138798(EGF),ENSG00000142173(COL6A2),ENSG00000128340(RAC2),ENSG00000132470(ITGB4),ENSG00000112769(LAMA4)	ENSG00000140795(MYLK3),ENSG00000187498(COL4A1)	http://www.kegg.jp/kegg-bin/show_pathway?map04510/K06241%09%23FFFFFF,red/K16060%09%23FFFFFF,red/K06246%09%23FFFFFF,red/K06237%09%23FFFFFF,green/K06525%09%23FFFFFF,red/K00907%09%23FFFFFF,green/K04357%09%23FFFFFF,red/K06238%09%23FFFFFF,red/K06252%09%23FFFFFF,red/K07860%09%23FFFFFF,red/K06586%09%23FFFFFF,red/
hsa04927	Cortisol synthesis and secretion	Organismal Systems	Endocrine system	4	0	4	64	0.36194	0.817928	ENSG00000157613(CREB3L1),ENSG00000231852(CYP21A2),ENSG00000146592(CREB5),ENSG00000123358(NR4A1)	-	http://www.kegg.jp/kegg-bin/show_pathway?map04927/K00513%09%23FFFFFF,red/K09047%09%23FFFFFF,red/K09048%09%23FFFFFF,red/K04465%09%23FFFFFF,red/
hsa04966	Collecting duct acid secretion	Organismal Systems	Excretory system	2	0	2	27	0.369559	0.822196	ENSG00000184908(CLCNKB),ENSG00000147614(ATP6V0D2)	-	http://www.kegg.jp/kegg-bin/show_pathway?map04966/K05018%09%23FFFFFF,red/K02146%09%23FFFFFF,red/
hsa00601	Glycosphingolipid biosynthesis - lacto and neolacto series	Metabolism	Glycan biosynthesis and metabolism	2	0	2	27	0.369559	0.822196	ENSG00000174951(FUT1),ENSG00000128274(A4GALT)	-	http://www.kegg.jp/kegg-bin/show_pathway?map00601/K00718%09%23FFFFFF,red/K01988%09%23FFFFFF,red/
hsa03050	Proteasome	Genetic Information Processing	Folding, sorting and degradation	3	0	3	46	0.374584	0.826967	ENSG00000205220(PSMB10),ENSG00000240065(PSMB9),ENSG00000204264(PSMB8)	-	http://www.kegg.jp/kegg-bin/show_pathway?map03050/K02741%09%23FFFFFF,red/K02733%09%23FFFFFF,red/K02740%09%23FFFFFF,red/
hsa05310	Asthma	Human Diseases	Immune disease	2	0	2	28	0.386783	0.831497	ENSG00000158869(FCER1G),ENSG00000179344(HLA-DQB1)	-	http://www.kegg.jp/kegg-bin/show_pathway?map05310/K06752%09%23FFFFFF,red/K07983%09%23FFFFFF,red/
hsa00650	Butanoate metabolism	Metabolism	Carbohydrate metabolism	0	2	2	28	0.386783	0.831497	-	ENSG00000183747(ACSM2A),ENSG00000066813(ACSM2B)	http://www.kegg.jp/kegg-bin/show_pathway?map00650/K01896%09%23FFFFFF,green/
hsa04973	Carbohydrate digestion and absorption	Organismal Systems	Digestive system	3	0	3	47	0.38766	0.831497	ENSG00000156515(HK1),ENSG00000156510(HKDC1),ENSG00000169962(TAS1R3)	-	http://www.kegg.jp/kegg-bin/show_pathway?map04973/K04626%09%23FFFFFF,red/K00844%09%23FFFFFF,red/
hsa05210	Colorectal cancer	Human Diseases	Cancer: specific types	5	0	5	86	0.388225	0.831497	ENSG00000124762(CDKN1A),ENSG00000109321(AREG),ENSG00000128340(RAC2),ENSG00000170345(FOS),ENSG00000138798(EGF)	-	http://www.kegg.jp/kegg-bin/show_pathway?map05210/K04357%09%23FFFFFF,red/K09782%09%23FFFFFF,red/K06625%09%23FFFFFF,red/K07860%09%23FFFFFF,red/K04379%09%23FFFFFF,red/
hsa05221	Acute myeloid leukemia	Human Diseases	Cancer: specific types	3	1	4	67	0.394719	0.839144	ENSG00000169896(ITGAM),ENSG00000182578(CSF1R),ENSG00000140379(BCL2A1)	ENSG00000145386(CCNA2)	http://www.kegg.jp/kegg-bin/show_pathway?map05221/K02162%09%23FFFFFF,red/K06461%09%23FFFFFF,red/K05090%09%23FFFFFF,red/K06627%09%23FFFFFF,green/
hsa04142	Lysosome	Cellular Processes	Transport and catabolism	7	0	7	127	0.399052	0.839704	ENSG00000018280(SLC11A1),ENSG00000147614(ATP6V0D2),ENSG00000196188(CTSE),ENSG00000114378(HYAL1),ENSG00000010404(IDS),ENSG00000178597(PSAPL1),ENSG00000163131(CTSS)	-	http://www.kegg.jp/kegg-bin/show_pathway?map04142/K12347%09%23FFFFFF,red/K01197%09%23FFFFFF,red/K01136%09%23FFFFFF,red/K01368%09%23FFFFFF,red/K01382%09%23FFFFFF,red/K02146%09%23FFFFFF,red/K12382%09%23FFFFFF,red/
hsa05164	Influenza A	Human Diseases	Infectious disease: viral	9	0	9	169	0.411392	0.839704	ENSG00000090339(ICAM1),ENSG00000089127(OAS1),ENSG00000169245(CXCL10),ENSG00000157601(MX1),ENSG00000111335(OAS2),ENSG00000184557(SOCS3),ENSG00000125538(IL1B),ENSG00000179344(HLA-DQB1),ENSG00000111331(OAS3)	-	http://www.kegg.jp/kegg-bin/show_pathway?map05164/K06490%09%23FFFFFF,red/K04519%09%23FFFFFF,red/K14754%09%23FFFFFF,red/K12671%09%23FFFFFF,red/K14216%09%23FFFFFF,red/K04696%09%23FFFFFF,red/K06752%09%23FFFFFF,red/
hsa00565	Ether lipid metabolism	Metabolism	Lipid metabolism	3	0	3	49	0.413602	0.839704	ENSG00000163803(PLB1),ENSG00000105499(PLA2G4C),ENSG00000146070(PLA2G7)	-	http://www.kegg.jp/kegg-bin/show_pathway?map00565/K16342%09%23FFFFFF,red/K01062%09%23FFFFFF,red/K14621%09%23FFFFFF,red/
hsa00520	Amino sugar and nucleotide sugar metabolism	Metabolism	Carbohydrate metabolism	3	0	3	49	0.413602	0.839704	ENSG00000131459(GFPT2),ENSG00000156510(HKDC1),ENSG00000156515(HK1)	-	http://www.kegg.jp/kegg-bin/show_pathway?map00520/K00844%09%23FFFFFF,red/K00820%09%23FFFFFF,red/
hsa04015	Rap1 signaling pathway	Environmental Information Processing	Signal transduction	8	3	11	210	0.413674	0.839704	ENSG00000126458(RRAS),ENSG00000105550(FGF21),ENSG00000176732(PFN4),ENSG00000128340(RAC2),ENSG00000184371(CSF1),ENSG00000169896(ITGAM),ENSG00000138798(EGF),ENSG00000182578(CSF1R)	ENSG00000183454(GRIN2A),ENSG00000068831(RASGRP2),ENSG00000070193(FGF10)	http://www.kegg.jp/kegg-bin/show_pathway?map04015/K04357%09%23FFFFFF,red/K22429%09%23FFFFFF,red/K07860%09%23FFFFFF,red/K04358%09%23FFFFFF,green/K05090%09%23FFFFFF,red/K05759%09%23FFFFFF,red/K05209%09%23FFFFFF,green/K06461%09%23FFFFFF,red/K07829%09%23FFFFFF,red/K05453%09%23FFFFFF,red/K12361%09%23FFFFFF,green/
hsa00430	Taurine and hypotaurine metabolism	Metabolism	Metabolism of other amino acids	1	0	1	11	0.414742	0.839704	ENSG00000100031(GGT1)	-	http://www.kegg.jp/kegg-bin/show_pathway?map00430/K18592%09%23FFFFFF,red/
hsa00030	Pentose phosphate pathway	Metabolism	Carbohydrate metabolism	2	0	2	30	0.420585	0.839704	ENSG00000109107(ALDOC),ENSG00000067057(PFKP)	-	http://www.kegg.jp/kegg-bin/show_pathway?map00030/K01623%09%23FFFFFF,red/K00850%09%23FFFFFF,red/
hsa05145	Toxoplasmosis	Human Diseases	Infectious disease: parasitic	6	0	6	110	0.42467	0.839704	ENSG00000101197(BIRC7),ENSG00000112769(LAMA4),ENSG00000154589(LY96),ENSG00000058085(LAMC2),ENSG00000023445(BIRC3),ENSG00000179344(HLA-DQB1)	-	http://www.kegg.jp/kegg-bin/show_pathway?map05145/K16060%09%23FFFFFF,red/K06246%09%23FFFFFF,red/K05400%09%23FFFFFF,red/K06241%09%23FFFFFF,red/K06752%09%23FFFFFF,red/K16061%09%23FFFFFF,red/
hsa05410	Hypertrophic cardiomyopathy	Human Diseases	Cardiovascular disease	5	0	5	90	0.426314	0.839704	ENSG00000132470(ITGB4),ENSG00000167535(CACNB3),ENSG00000130433(CACNG6),ENSG00000143127(ITGA10),ENSG00000175084(DES)	-	http://www.kegg.jp/kegg-bin/show_pathway?map05410/K07610%09%23FFFFFF,red/K06525%09%23FFFFFF,red/K04864%09%23FFFFFF,red/K06586%09%23FFFFFF,red/K04871%09%23FFFFFF,red/
hsa05110	Vibrio cholerae infection	Human Diseases	Infectious disease: bacterial	2	1	3	50	0.426445	0.839704	ENSG00000147614(ATP6V0D2),ENSG00000100196(KDELR3)	ENSG00000001626(CFTR)	http://www.kegg.jp/kegg-bin/show_pathway?map05110/K05031%09%23FFFFFF,green/K02146%09%23FFFFFF,red/K10949%09%23FFFFFF,red/
hsa04917	Prolactin signaling pathway	Organismal Systems	Endocrine system	4	0	4	70	0.42723	0.839704	ENSG00000125347(IRF1),ENSG00000170345(FOS),ENSG00000184557(SOCS3),ENSG00000120833(SOCS2)	-	http://www.kegg.jp/kegg-bin/show_pathway?map04917/K04379%09%23FFFFFF,red/K04695%09%23FFFFFF,red/K09444%09%23FFFFFF,red/K04696%09%23FFFFFF,red/
hsa00410	beta-Alanine metabolism	Metabolism	Metabolism of other amino acids	1	1	2	31	0.437127	0.839704	ENSG00000108602(ALDH3A1)	ENSG00000188641(DPYD)	http://www.kegg.jp/kegg-bin/show_pathway?map00410/K00129%09%23FFFFFF,red/K00207%09%23FFFFFF,green/
hsa04710	Circadian rhythm	Organismal Systems	Environmental adaptation	2	0	2	31	0.437127	0.839704	ENSG00000143365(RORC),ENSG00000123095(BHLHE41)	-	http://www.kegg.jp/kegg-bin/show_pathway?map04710/K03730%09%23FFFFFF,red/K08534%09%23FFFFFF,red/
hsa04520	Adherens junction	Cellular Processes	Cellular community - eukaryotes	4	0	4	71	0.437974	0.839704	ENSG00000128340(RAC2),ENSG00000015285(WAS),ENSG00000095637(SORBS1),ENSG00000127329(PTPRB)	-	http://www.kegg.jp/kegg-bin/show_pathway?map04520/K05694%09%23FFFFFF,red/K06086%09%23FFFFFF,red/K05747%09%23FFFFFF,red/K07860%09%23FFFFFF,red/
hsa04913	Ovarian steroidogenesis	Organismal Systems	Endocrine system	2	1	3	51	0.439189	0.839704	ENSG00000105499(PLA2G4C),ENSG00000153162(BMP6)	ENSG00000086696(HSD17B2)	http://www.kegg.jp/kegg-bin/show_pathway?map04913/K13368%09%23FFFFFF,green/K16620%09%23FFFFFF,red/K16342%09%23FFFFFF,red/
hsa05167	Kaposi sarcoma-associated herpesvirus infection	Human Diseases	Infectious disease: viral	8	2	10	194	0.441922	0.839704	ENSG00000204525(HLA-C),ENSG00000170345(FOS),ENSG00000101460(MAP1LC3A),ENSG00000186469(GNG2),ENSG00000090339(ICAM1),ENSG00000206503(HLA-A),ENSG00000204592(HLA-E),ENSG00000124762(CDKN1A)	ENSG00000163823(CCR1),ENSG00000163739(CXCL1)	http://www.kegg.jp/kegg-bin/show_pathway?map05167/K06751%09%23FFFFFF,red/K10435%09%23FFFFFF,red/K06490%09%23FFFFFF,red/K07826%09%23FFFFFF,red/K06625%09%23FFFFFF,red/K04176%09%23FFFFFF,green/K04379%09%23FFFFFF,red/K05505%09%23FFFFFF,green/
hsa05218	Melanoma	Human Diseases	Cancer: specific types	3	1	4	72	0.44866	0.839704	ENSG00000138798(EGF),ENSG00000124762(CDKN1A),ENSG00000105550(FGF21)	ENSG00000070193(FGF10)	http://www.kegg.jp/kegg-bin/show_pathway?map05218/K22429%09%23FFFFFF,red/K04358%09%23FFFFFF,green/K04357%09%23FFFFFF,red/K06625%09%23FFFFFF,red/
hsa04934	Cushing syndrome	Human Diseases	Endocrine and metabolic disease	8	0	8	154	0.449705	0.839704	ENSG00000124762(CDKN1A),ENSG00000231852(CYP21A2),ENSG00000146592(CREB5),ENSG00000123358(NR4A1),ENSG00000134245(WNT2B),ENSG00000162552(WNT4),ENSG00000108551(RASD1),ENSG00000157613(CREB3L1)	-	http://www.kegg.jp/kegg-bin/show_pathway?map04934/K00408%09%23FFFFFF,red/K09048%09%23FFFFFF,red/K07843%09%23FFFFFF,red/K06625%09%23FFFFFF,red/K09047%09%23FFFFFF,red/K00182%09%23FFFFFF,red/K00513%09%23FFFFFF,red/K04465%09%23FFFFFF,red/
hsa04210	Apoptosis	Cellular Processes	Cell growth and death	7	0	7	134	0.454024	0.839704	ENSG00000163131(CTSS),ENSG00000108387(SEPTIN4),ENSG00000185291(IL3RA),ENSG00000023445(BIRC3),ENSG00000170345(FOS),ENSG00000056558(TRAF1),ENSG00000140379(BCL2A1)	-	http://www.kegg.jp/kegg-bin/show_pathway?map04210/K04379%09%23FFFFFF,red/K03172%09%23FFFFFF,red/K16943%09%23FFFFFF,red/K16060%09%23FFFFFF,red/K02162%09%23FFFFFF,red/K04737%09%23FFFFFF,red/K01368%09%23FFFFFF,red/
hsa04350	TGF-beta signaling pathway	Environmental Information Processing	Signal transduction	4	1	5	93	0.45459	0.839704	ENSG00000134363(FST),ENSG00000122176(FMOD),ENSG00000243709(LEFTY1),ENSG00000153162(BMP6)	ENSG00000122641(INHBA)	http://www.kegg.jp/kegg-bin/show_pathway?map04350/K04667%09%23FFFFFF,green/K04661%09%23FFFFFF,red/K04668%09%23FFFFFF,red/K08121%09%23FFFFFF,red/K16620%09%23FFFFFF,red/
hsa04115	p53 signaling pathway	Cellular Processes	Cell growth and death	4	0	4	73	0.459281	0.839704	ENSG00000085117(CD82),ENSG00000130766(SESN2),ENSG00000106366(SERPINE1),ENSG00000124762(CDKN1A)	-	http://www.kegg.jp/kegg-bin/show_pathway?map04115/K20394%09%23FFFFFF,red/K06625%09%23FFFFFF,red/K03982%09%23FFFFFF,red/K06509%09%23FFFFFF,red/
hsa05152	Tuberculosis	Human Diseases	Infectious disease: bacterial	9	0	9	176	0.45935	0.839704	ENSG00000169896(ITGAM),ENSG00000147614(ATP6V0D2),ENSG00000011028(MRC2),ENSG00000153246(PLA2R1),ENSG00000125538(IL1B),ENSG00000179344(HLA-DQB1),ENSG00000158869(FCER1G),ENSG00000187796(CARD9),ENSG00000163131(CTSS)	-	http://www.kegg.jp/kegg-bin/show_pathway?map05152/K02146%09%23FFFFFF,red/K01368%09%23FFFFFF,red/K12794%09%23FFFFFF,red/K06560%09%23FFFFFF,red/K06461%09%23FFFFFF,red/K04519%09%23FFFFFF,red/K07983%09%23FFFFFF,red/K06752%09%23FFFFFF,red/
hsa04218	Cellular senescence	Cellular Processes	Cell growth and death	7	1	8	156	0.464221	0.843236	ENSG00000106366(SERPINE1),ENSG00000134954(ETS1),ENSG00000204525(HLA-C),ENSG00000124762(CDKN1A),ENSG00000204592(HLA-E),ENSG00000126458(RRAS),ENSG00000206503(HLA-A)	ENSG00000145386(CCNA2)	http://www.kegg.jp/kegg-bin/show_pathway?map04218/K02678%09%23FFFFFF,red/K07829%09%23FFFFFF,red/K06625%09%23FFFFFF,red/K06751%09%23FFFFFF,red/K03982%09%23FFFFFF,red/K06627%09%23FFFFFF,green/
hsa04971	Gastric acid secretion	Organismal Systems	Digestive system	0	4	4	76	0.490701	0.885731	-	ENSG00000184502(GAST),ENSG00000001626(CFTR),ENSG00000140795(MYLK3),ENSG00000180616(SSTR2)	http://www.kegg.jp/kegg-bin/show_pathway?map04971/K13768%09%23FFFFFF,green/K04218%09%23FFFFFF,green/K00907%09%23FFFFFF,green/K05031%09%23FFFFFF,green/
hsa04140	Autophagy - animal	Cellular Processes	Transport and catabolism	6	1	7	140	0.500345	0.887215	ENSG00000168209(DDIT4),ENSG00000078804(TP53INP2),ENSG00000155792(DEPTOR),ENSG00000101460(MAP1LC3A),ENSG00000126458(RRAS),ENSG00000035664(DAPK2)	ENSG00000196730(DAPK1)	http://www.kegg.jp/kegg-bin/show_pathway?map04140/K08803%09%23FFFFFF,purple/K07829%09%23FFFFFF,red/K20402%09%23FFFFFF,red/K10435%09%23FFFFFF,red/K08270%09%23FFFFFF,red/K21247%09%23FFFFFF,red/
hsa04935	Growth hormone synthesis, secretion and action	Organismal Systems	Endocrine system	5	1	6	119	0.500568	0.887215	ENSG00000170345(FOS),ENSG00000157613(CREB3L1),ENSG00000184557(SOCS3),ENSG00000120833(SOCS2),ENSG00000146592(CREB5)	ENSG00000180616(SSTR2)	http://www.kegg.jp/kegg-bin/show_pathway?map04935/K09048%09%23FFFFFF,red/K04696%09%23FFFFFF,red/K04379%09%23FFFFFF,red/K09047%09%23FFFFFF,red/K04695%09%23FFFFFF,red/K04218%09%23FFFFFF,green/
hsa00564	Glycerophospholipid metabolism	Metabolism	Lipid metabolism	5	0	5	98	0.500797	0.887215	ENSG00000102230(PCYT1B),ENSG00000144837(PLA1A),ENSG00000105499(PLA2G4C),ENSG00000163803(PLB1),ENSG00000026652(AGPAT4)	-	http://www.kegg.jp/kegg-bin/show_pathway?map00564/K13618%09%23FFFFFF,red/K16342%09%23FFFFFF,red/K00968%09%23FFFFFF,red/K13523%09%23FFFFFF,red/K14621%09%23FFFFFF,red/
hsa04620	Toll-like receptor signaling pathway	Organismal Systems	Immune system	5	0	5	101	0.527794	0.911169	ENSG00000125538(IL1B),ENSG00000154589(LY96),ENSG00000170345(FOS),ENSG00000169245(CXCL10),ENSG00000128604(IRF5)	-	http://www.kegg.jp/kegg-bin/show_pathway?map04620/K09446%09%23FFFFFF,red/K04379%09%23FFFFFF,red/K04519%09%23FFFFFF,red/K05400%09%23FFFFFF,red/K12671%09%23FFFFFF,red/
hsa04972	Pancreatic secretion	Organismal Systems	Digestive system	3	2	5	101	0.527794	0.911169	ENSG00000168928(CTRB2),ENSG00000156113(KCNMA1),ENSG00000168925(CTRB1)	ENSG00000001626(CFTR),ENSG00000157087(ATP2B2)	http://www.kegg.jp/kegg-bin/show_pathway?map04972/K05031%09%23FFFFFF,green/K04936%09%23FFFFFF,red/K05850%09%23FFFFFF,green/K01310%09%23FFFFFF,red/
hsa04960	Aldosterone-regulated sodium reabsorption	Organismal Systems	Excretory system	0	2	2	37	0.530548	0.911169	-	ENSG00000176387(HSD11B2),ENSG00000151623(NR3C2)	http://www.kegg.jp/kegg-bin/show_pathway?map04960/K08555%09%23FFFFFF,green/K00071%09%23FFFFFF,green/
hsa00250	Alanine, aspartate and glutamate metabolism	Metabolism	Amino acid metabolism	2	0	2	37	0.530548	0.911169	ENSG00000131459(GFPT2),ENSG00000185100(ADSS1)	-	http://www.kegg.jp/kegg-bin/show_pathway?map00250/K01939%09%23FFFFFF,red/K00820%09%23FFFFFF,red/
hsa04310	Wnt signaling pathway	Environmental Information Processing	Signal transduction	7	1	8	166	0.53531	0.911169	ENSG00000134245(WNT2B),ENSG00000076716(GPC4),ENSG00000104953(TLE6),ENSG00000175592(FOSL1),ENSG00000162552(WNT4),ENSG00000104332(SFRP1),ENSG00000128340(RAC2)	ENSG00000169862(CTNND2)	http://www.kegg.jp/kegg-bin/show_pathway?map04310/K04497%09%23FFFFFF,red/K00182%09%23FFFFFF,red/K00408%09%23FFFFFF,red/K23491%09%23FFFFFF,green/K04502%09%23FFFFFF,red/K02166%09%23FFFFFF,red/K08110%09%23FFFFFF,red/K07860%09%23FFFFFF,red/
hsa04330	Notch signaling pathway	Environmental Information Processing	Signal transduction	3	0	3	59	0.536542	0.911169	ENSG00000100060(MFNG),ENSG00000104953(TLE6),ENSG00000184916(JAG2)	-	http://www.kegg.jp/kegg-bin/show_pathway?map04330/K21635%09%23FFFFFF,red/K05948%09%23FFFFFF,red/K04497%09%23FFFFFF,red/
hsa04370	VEGF signaling pathway	Environmental Information Processing	Signal transduction	3	0	3	59	0.536542	0.911169	ENSG00000164867(NOS3),ENSG00000105499(PLA2G4C),ENSG00000128340(RAC2)	-	http://www.kegg.jp/kegg-bin/show_pathway?map04370/K07860%09%23FFFFFF,red/K13242%09%23FFFFFF,red/K16342%09%23FFFFFF,red/
hsa04660	T cell receptor signaling pathway	Organismal Systems	Immune system	5	0	5	103	0.545432	0.920817	ENSG00000172575(RASGRP1),ENSG00000182866(LCK),ENSG00000160654(CD3G),ENSG00000167286(CD3D),ENSG00000170345(FOS)	-	http://www.kegg.jp/kegg-bin/show_pathway?map04660/K05856%09%23FFFFFF,red/K04350%09%23FFFFFF,red/K04379%09%23FFFFFF,red/K06450%09%23FFFFFF,red/K06452%09%23FFFFFF,red/
hsa04072	Phospholipase D signaling pathway	Environmental Information Processing	Signal transduction	6	1	7	147	0.55269	0.927614	ENSG00000138798(EGF),ENSG00000105499(PLA2G4C),ENSG00000026652(AGPAT4),ENSG00000158869(FCER1G),ENSG00000126458(RRAS),ENSG00000100055(CYTH4)	ENSG00000196277(GRM7)	http://www.kegg.jp/kegg-bin/show_pathway?map04072/K13523%09%23FFFFFF,red/K07829%09%23FFFFFF,red/K07983%09%23FFFFFF,red/K16342%09%23FFFFFF,red/K04357%09%23FFFFFF,red/K04609%09%23FFFFFF,green/K18441%09%23FFFFFF,red/
hsa05226	Gastric cancer	Human Diseases	Cancer: specific types	6	1	7	148	0.559979	0.934291	ENSG00000105550(FGF21),ENSG00000134245(WNT2B),ENSG00000138798(EGF),ENSG00000134193(REG4),ENSG00000162552(WNT4),ENSG00000124762(CDKN1A)	ENSG00000070193(FGF10)	http://www.kegg.jp/kegg-bin/show_pathway?map05226/K06625%09%23FFFFFF,red/K22429%09%23FFFFFF,red/K22244%09%23FFFFFF,red/K00408%09%23FFFFFF,red/K00182%09%23FFFFFF,red/K04357%09%23FFFFFF,red/K04358%09%23FFFFFF,green/
hsa00120	Primary bile acid biosynthesis	Metabolism	Lipid metabolism	1	0	1	17	0.563179	0.934291	ENSG00000083807(SLC27A5)	-	http://www.kegg.jp/kegg-bin/show_pathway?map00120/K08748%09%23FFFFFF,red/
hsa04012	ErbB signaling pathway	Environmental Information Processing	Signal transduction	4	0	4	84	0.570376	0.937562	ENSG00000174808(BTC),ENSG00000138798(EGF),ENSG00000124762(CDKN1A),ENSG00000109321(AREG)	-	http://www.kegg.jp/kegg-bin/show_pathway?map04012/K09782%09%23FFFFFF,red/K06625%09%23FFFFFF,red/K04357%09%23FFFFFF,red/K09783%09%23FFFFFF,red/
hsa04742	Taste transduction	Organismal Systems	Sensory system	3	1	4	85	0.579843	0.937562	ENSG00000054179(ENTPD2),ENSG00000169962(TAS1R3),ENSG00000166736(HTR3A)	ENSG00000151834(GABRA2)	http://www.kegg.jp/kegg-bin/show_pathway?map04742/K04819%09%23FFFFFF,red/K01509%09%23FFFFFF,red/K04626%09%23FFFFFF,red/K05175%09%23FFFFFF,green/
hsa04926	Relaxin signaling pathway	Organismal Systems	Endocrine system	5	1	6	129	0.580411	0.937562	ENSG00000146592(CREB5),ENSG00000186469(GNG2),ENSG00000164867(NOS3),ENSG00000170345(FOS),ENSG00000157613(CREB3L1)	ENSG00000187498(COL4A1)	http://www.kegg.jp/kegg-bin/show_pathway?map04926/K07826%09%23FFFFFF,red/K06237%09%23FFFFFF,green/K09048%09%23FFFFFF,red/K13242%09%23FFFFFF,red/K04379%09%23FFFFFF,red/K09047%09%23FFFFFF,red/
hsa04068	FoxO signaling pathway	Environmental Information Processing	Signal transduction	5	1	6	129	0.580411	0.937562	ENSG00000124762(CDKN1A),ENSG00000168685(IL7R),ENSG00000135439(AGAP2),ENSG00000138798(EGF),ENSG00000127528(KLF2)	ENSG00000104205(SGK3)	http://www.kegg.jp/kegg-bin/show_pathway?map04068/K17848%09%23FFFFFF,red/K13304%09%23FFFFFF,green/K04357%09%23FFFFFF,red/K06625%09%23FFFFFF,red/K05072%09%23FFFFFF,red/K17845%09%23FFFFFF,red/
hsa05217	Basal cell carcinoma	Human Diseases	Cancer: specific types	3	0	3	63	0.581484	0.937562	ENSG00000134245(WNT2B),ENSG00000124762(CDKN1A),ENSG00000162552(WNT4)	-	http://www.kegg.jp/kegg-bin/show_pathway?map05217/K00182%09%23FFFFFF,red/K00408%09%23FFFFFF,red/K06625%09%23FFFFFF,red/
hsa00061	Fatty acid biosynthesis	Metabolism	Lipid metabolism	1	0	1	19	0.603783	0.951999	ENSG00000197142(ACSL5)	-	http://www.kegg.jp/kegg-bin/show_pathway?map00061/K01897%09%23FFFFFF,red/
hsa00071	Fatty acid degradation	Metabolism	Lipid metabolism	2	0	2	43	0.612875	0.951999	ENSG00000197142(ACSL5),ENSG00000169169(CPT1C)	-	http://www.kegg.jp/kegg-bin/show_pathway?map00071/K19524%09%23FFFFFF,red/K01897%09%23FFFFFF,red/
hsa04727	GABAergic synapse	Organismal Systems	Nervous system	1	3	4	89	0.61649	0.951999	ENSG00000186469(GNG2)	ENSG00000151834(GABRA2),ENSG00000163288(GABRB1),ENSG00000188338(SLC38A3)	http://www.kegg.jp/kegg-bin/show_pathway?map04727/K05175%09%23FFFFFF,green/K13576%09%23FFFFFF,green/K05181%09%23FFFFFF,green/K07826%09%23FFFFFF,red/
hsa04976	Bile secretion	Organismal Systems	Digestive system	2	2	4	89	0.61649	0.951999	ENSG00000163959(SLC51A),ENSG00000083807(SLC27A5)	ENSG00000001626(CFTR),ENSG00000012504(NR1H4)	http://www.kegg.jp/kegg-bin/show_pathway?map04976/K14360%09%23FFFFFF,red/K08748%09%23FFFFFF,red/K05031%09%23FFFFFF,green/K08537%09%23FFFFFF,green/
hsa04726	Serotonergic synapse	Organismal Systems	Nervous system	4	1	5	112	0.620609	0.951999	ENSG00000179593(ALOX15B),ENSG00000166736(HTR3A),ENSG00000105499(PLA2G4C),ENSG00000186469(GNG2)	ENSG00000163288(GABRB1)	http://www.kegg.jp/kegg-bin/show_pathway?map04726/K07826%09%23FFFFFF,red/K05181%09%23FFFFFF,green/K08022%09%23FFFFFF,red/K04819%09%23FFFFFF,red/K16342%09%23FFFFFF,red/
hsa00532	Glycosaminoglycan biosynthesis - chondroitin sulfate / dermatan sulfate	Metabolism	Glycan biosynthesis and metabolism	0	1	1	20	0.62265	0.951999	-	ENSG00000180767(CHST13)	http://www.kegg.jp/kegg-bin/show_pathway?map00532/K07779%09%23FFFFFF,green/
hsa00670	One carbon pool by folate	Metabolism	Metabolism of cofactors and vitamins	1	0	1	20	0.62265	0.951999	ENSG00000160282(FTCD)	-	http://www.kegg.jp/kegg-bin/show_pathway?map00670/K13990%09%23FFFFFF,red/
hsa04390	Hippo signaling pathway	Environmental Information Processing	Signal transduction	7	0	7	157	0.623008	0.951999	ENSG00000148204(CRB2),ENSG00000106366(SERPINE1),ENSG00000162552(WNT4),ENSG00000023445(BIRC3),ENSG00000134245(WNT2B),ENSG00000109321(AREG),ENSG00000153162(BMP6)	-	http://www.kegg.jp/kegg-bin/show_pathway?map04390/K00182%09%23FFFFFF,red/K16681%09%23FFFFFF,red/K16620%09%23FFFFFF,red/K09782%09%23FFFFFF,red/K03982%09%23FFFFFF,red/K00408%09%23FFFFFF,red/K16060%09%23FFFFFF,red/
hsa04664	Fc epsilon RI signaling pathway	Organismal Systems	Immune system	3	0	3	67	0.623578	0.951999	ENSG00000158869(FCER1G),ENSG00000105499(PLA2G4C),ENSG00000128340(RAC2)	-	http://www.kegg.jp/kegg-bin/show_pathway?map04664/K07860%09%23FFFFFF,red/K16342%09%23FFFFFF,red/K07983%09%23FFFFFF,red/
hsa04962	Vasopressin-regulated water reabsorption	Organismal Systems	Excretory system	2	0	2	44	0.625475	0.951999	ENSG00000146592(CREB5),ENSG00000157613(CREB3L1)	-	http://www.kegg.jp/kegg-bin/show_pathway?map04962/K09048%09%23FFFFFF,red/K09047%09%23FFFFFF,red/
hsa04725	Cholinergic synapse	Organismal Systems	Nervous system	5	0	5	113	0.628496	0.951999	ENSG00000146592(CREB5),ENSG00000157613(CREB3L1),ENSG00000182324(KCNJ14),ENSG00000170345(FOS),ENSG00000186469(GNG2)	-	http://www.kegg.jp/kegg-bin/show_pathway?map04725/K05007%09%23FFFFFF,red/K07826%09%23FFFFFF,red/K04379%09%23FFFFFF,red/K09048%09%23FFFFFF,red/K09047%09%23FFFFFF,red/
hsa04915	Estrogen signaling pathway	Organismal Systems	Endocrine system	6	0	6	136	0.632271	0.951999	ENSG00000164867(NOS3),ENSG00000160182(TFF1),ENSG00000146592(CREB5),ENSG00000171431(KRT20),ENSG00000157613(CREB3L1),ENSG00000170345(FOS)	-	http://www.kegg.jp/kegg-bin/show_pathway?map04915/K13242%09%23FFFFFF,red/K09047%09%23FFFFFF,red/K04379%09%23FFFFFF,red/K07604%09%23FFFFFF,red/K09048%09%23FFFFFF,red/K22456%09%23FFFFFF,red/
hsa04217	Necroptosis	Cellular Processes	Cell growth and death	7	0	7	159	0.636324	0.951999	ENSG00000125538(IL1B),ENSG00000023445(BIRC3),ENSG00000118503(TNFAIP3),ENSG00000105639(JAK3),ENSG00000180573(H2AC6),ENSG00000105499(PLA2G4C),ENSG00000277075(H2AC8)	-	http://www.kegg.jp/kegg-bin/show_pathway?map04217/K11251%09%23FFFFFF,red/K11218%09%23FFFFFF,red/K11859%09%23FFFFFF,red/K16342%09%23FFFFFF,red/K04519%09%23FFFFFF,red/K16060%09%23FFFFFF,red/
hsa04910	Insulin signaling pathway	Organismal Systems	Endocrine system	6	0	6	137	0.639369	0.951999	ENSG00000156515(HK1),ENSG00000119938(PPP1R3C),ENSG00000156510(HKDC1),ENSG00000184557(SOCS3),ENSG00000095637(SORBS1),ENSG00000120833(SOCS2)	-	http://www.kegg.jp/kegg-bin/show_pathway?map04910/K04695%09%23FFFFFF,red/K04696%09%23FFFFFF,red/K00844%09%23FFFFFF,red/K06086%09%23FFFFFF,red/K07189%09%23FFFFFF,red/
hsa00770	Pantothenate and CoA biosynthesis	Metabolism	Metabolism of cofactors and vitamins	0	1	1	21	0.640622	0.951999	-	ENSG00000188641(DPYD)	http://www.kegg.jp/kegg-bin/show_pathway?map00770/K00207%09%23FFFFFF,green/
hsa05230	Central carbon metabolism in cancer	Human Diseases	Cancer: overview	3	0	3	69	0.643511	0.951999	ENSG00000156515(HK1),ENSG00000067057(PFKP),ENSG00000156510(HKDC1)	-	http://www.kegg.jp/kegg-bin/show_pathway?map05230/K00850%09%23FFFFFF,red/K00844%09%23FFFFFF,red/
hsa05206	MicroRNAs in cancer	Human Diseases	Cancer: overview	5	2	7	161	0.64937	0.955739	ENSG00000168477(TNXB),ENSG00000122861(PLAU),ENSG00000169554(ZEB2),ENSG00000124762(CDKN1A),ENSG00000168209(DDIT4)	ENSG00000149948(HMGA2),ENSG00000156103(MMP16)	http://www.kegg.jp/kegg-bin/show_pathway?map05206/K09283%09%23FFFFFF,green/K06252%09%23FFFFFF,red/K01348%09%23FFFFFF,red/K08270%09%23FFFFFF,red/K23560%09%23FFFFFF,red/K06625%09%23FFFFFF,red/K07996%09%23FFFFFF,green/
hsa00220	Arginine biosynthesis	Metabolism	Amino acid metabolism	1	0	1	22	0.657739	0.960567	ENSG00000164867(NOS3)	-	http://www.kegg.jp/kegg-bin/show_pathway?map00220/K13242%09%23FFFFFF,red/
hsa05171	Coronavirus disease - COVID-19	Human Diseases	Infectious disease: viral	10	0	10	230	0.659708	0.960567	ENSG00000089127(OAS1),ENSG00000187608(ISG15),ENSG00000125538(IL1B),ENSG00000159403(C1R),ENSG00000111335(OAS2),ENSG00000169245(CXCL10),ENSG00000111331(OAS3),ENSG00000170345(FOS),ENSG00000182326(C1S),ENSG00000157601(MX1)	-	http://www.kegg.jp/kegg-bin/show_pathway?map05171/K04519%09%23FFFFFF,red/K12671%09%23FFFFFF,red/K14216%09%23FFFFFF,red/K12159%09%23FFFFFF,red/K14754%09%23FFFFFF,red/K01330%09%23FFFFFF,red/K04379%09%23FFFFFF,red/K01331%09%23FFFFFF,red/
hsa01524	Platinum drug resistance	Human Diseases	Drug resistance: antineoplastic	2	1	3	71	0.662691	0.960567	ENSG00000124762(CDKN1A),ENSG00000023445(BIRC3)	ENSG00000131747(TOP2A)	http://www.kegg.jp/kegg-bin/show_pathway?map01524/K03164%09%23FFFFFF,green/K06625%09%23FFFFFF,red/K16060%09%23FFFFFF,red/
hsa00980	Metabolism of xenobiotics by cytochrome P450	Metabolism	Xenobiotics biodegradation and metabolism	3	0	3	72	0.671996	0.964315	ENSG00000130649(CYP2E1),ENSG00000108602(ALDH3A1),ENSG00000167733(HSD11B1L)	-	http://www.kegg.jp/kegg-bin/show_pathway?map00980/K07415%09%23FFFFFF,red/K15680%09%23FFFFFF,red/K00129%09%23FFFFFF,red/
hsa05223	Non-small cell lung cancer	Human Diseases	Cancer: specific types	3	0	3	72	0.671996	0.964315	ENSG00000138798(EGF),ENSG00000124762(CDKN1A),ENSG00000105639(JAK3)	-	http://www.kegg.jp/kegg-bin/show_pathway?map05223/K04357%09%23FFFFFF,red/K06625%09%23FFFFFF,red/K11218%09%23FFFFFF,red/
hsa04666	Fc gamma R-mediated phagocytosis	Organismal Systems	Immune system	4	0	4	96	0.675635	0.964713	ENSG00000158517(NCF1),ENSG00000015285(WAS),ENSG00000128340(RAC2),ENSG00000105499(PLA2G4C)	-	http://www.kegg.jp/kegg-bin/show_pathway?map04666/K07860%09%23FFFFFF,red/K05747%09%23FFFFFF,red/K08011%09%23FFFFFF,red/K16342%09%23FFFFFF,red/
hsa04550	Signaling pathways regulating pluripotency of stem cells	Cellular Processes	Cellular community - eukaryotes	5	1	6	143	0.680206	0.966432	ENSG00000105639(JAK3),ENSG00000134245(WNT2B),ENSG00000243709(LEFTY1),ENSG00000162552(WNT4),ENSG00000128342(LIF)	ENSG00000122641(INHBA)	http://www.kegg.jp/kegg-bin/show_pathway?map04550/K04668%09%23FFFFFF,red/K05419%09%23FFFFFF,red/K11218%09%23FFFFFF,red/K00408%09%23FFFFFF,red/K00182%09%23FFFFFF,red/K04667%09%23FFFFFF,green/
hsa05144	Malaria	Human Diseases	Infectious disease: parasitic	2	0	2	49	0.683724	0.966644	ENSG00000090339(ICAM1),ENSG00000125538(IL1B)	-	http://www.kegg.jp/kegg-bin/show_pathway?map05144/K04519%09%23FFFFFF,red/K06490%09%23FFFFFF,red/
hsa05212	Pancreatic cancer	Human Diseases	Cancer: specific types	3	0	3	76	0.70733	0.98734	ENSG00000124762(CDKN1A),ENSG00000138798(EGF),ENSG00000128340(RAC2)	-	http://www.kegg.jp/kegg-bin/show_pathway?map05212/K06625%09%23FFFFFF,red/K07860%09%23FFFFFF,red/K04357%09%23FFFFFF,red/
hsa04916	Melanogenesis	Organismal Systems	Endocrine system	4	0	4	101	0.713837	0.98734	ENSG00000134245(WNT2B),ENSG00000258839(MC1R),ENSG00000162552(WNT4),ENSG00000157613(CREB3L1)	-	http://www.kegg.jp/kegg-bin/show_pathway?map04916/K00408%09%23FFFFFF,red/K04199%09%23FFFFFF,red/K00182%09%23FFFFFF,red/K09048%09%23FFFFFF,red/
hsa00563	Glycosylphosphatidylinositol (GPI)-anchor biosynthesis	Metabolism	Glycan biosynthesis and metabolism	1	0	1	26	0.718454	0.98734	ENSG00000119227(PIGZ)	-	http://www.kegg.jp/kegg-bin/show_pathway?map00563/K08098%09%23FFFFFF,red/
hsa00790	Folate biosynthesis	Metabolism	Metabolism of cofactors and vitamins	0	1	1	26	0.718454	0.98734	-	ENSG00000171759(PAH)	http://www.kegg.jp/kegg-bin/show_pathway?map00790/K00500%09%23FFFFFF,green/
hsa04721	Synaptic vesicle cycle	Organismal Systems	Nervous system	2	1	3	78	0.723873	0.98734	ENSG00000130477(UNC13A),ENSG00000147614(ATP6V0D2)	ENSG00000137766(UNC13C)	http://www.kegg.jp/kegg-bin/show_pathway?map04721/K15293%09%23FFFFFF,purple/K02146%09%23FFFFFF,red/
hsa04662	B cell receptor signaling pathway	Organismal Systems	Immune system	3	0	3	79	0.731868	0.98734	ENSG00000170345(FOS),ENSG00000128340(RAC2),ENSG00000137101(CD72)	-	http://www.kegg.jp/kegg-bin/show_pathway?map04662/K06504%09%23FFFFFF,red/K04379%09%23FFFFFF,red/K07860%09%23FFFFFF,red/
hsa03018	RNA degradation	Genetic Information Processing	Folding, sorting and degradation	2	1	3	79	0.731868	0.98734	ENSG00000067057(PFKP),ENSG00000111674(ENO2)	ENSG00000172795(DCP2)	http://www.kegg.jp/kegg-bin/show_pathway?map03018/K00850%09%23FFFFFF,red/K12613%09%23FFFFFF,green/K01689%09%23FFFFFF,red/
hsa00062	Fatty acid elongation	Metabolism	Lipid metabolism	0	1	1	27	0.731873	0.98734	-	ENSG00000119915(ELOVL3)	http://www.kegg.jp/kegg-bin/show_pathway?map00062/K10248%09%23FFFFFF,green/
hsa01040	Biosynthesis of unsaturated fatty acids	Metabolism	Lipid metabolism	0	1	1	27	0.731873	0.98734	-	ENSG00000119915(ELOVL3)	http://www.kegg.jp/kegg-bin/show_pathway?map01040/K10248%09%23FFFFFF,green/
hsa05168	Herpes simplex virus 1 infection	Human Diseases	Infectious disease: viral	21	0	21	493	0.732764	0.98734	ENSG00000168394(TAP1),ENSG00000111331(OAS3),ENSG00000204267(TAP2),ENSG00000125735(TNFSF14),ENSG00000187796(CARD9),ENSG00000023445(BIRC3),ENSG00000206503(HLA-A),ENSG00000204592(HLA-E),ENSG00000179344(HLA-DQB1),ENSG00000184557(SOCS3),ENSG00000125538(IL1B),ENSG00000178150(ZNF114),ENSG00000111335(OAS2),ENSG00000130303(BST2),ENSG00000204525(HLA-C),ENSG00000185869(ZNF829),ENSG00000167554(ZNF610),ENSG00…	-	http://www.kegg.jp/kegg-bin/show_pathway?map05168/K06731%09%23FFFFFF,red/K05654%09%23FFFFFF,red/K04696%09%23FFFFFF,red/K06752%09%23FFFFFF,red/K05152%09%23FFFFFF,red/K05477%09%23FFFFFF,red/K09228%09%23FFFFFF,red/K05653%09%23FFFFFF,red/K08058%09%23FFFFFF,red/K04519%09%23FFFFFF,red/K16060%09%23FFFFFF,red/K12794%09%23FFFFFF,red/K06751%09%23FFFFFF,red/K14216%09%23FFFFFF,red/
hsa04146	Peroxisome	Cellular Processes	Transport and catabolism	3	0	3	82	0.754761	0.995004	ENSG00000148832(PAOX),ENSG00000158125(XDH),ENSG00000197142(ACSL5)	-	http://www.kegg.jp/kegg-bin/show_pathway?map04146/K01897%09%23FFFFFF,red/K00106%09%23FFFFFF,red/K00308%09%23FFFFFF,red/
hsa04922	Glucagon signaling pathway	Organismal Systems	Endocrine system	4	0	4	107	0.755206	0.995004	ENSG00000146592(CREB5),ENSG00000169169(CPT1C),ENSG00000157613(CREB3L1),ENSG00000067057(PFKP)	-	http://www.kegg.jp/kegg-bin/show_pathway?map04922/K09047%09%23FFFFFF,red/K09048%09%23FFFFFF,red/K00850%09%23FFFFFF,red/K19524%09%23FFFFFF,red/
hsa04392	Hippo signaling pathway - multiple species	Environmental Information Processing	Signal transduction	1	0	1	29	0.756827	0.995004	ENSG00000101265(RASSF2)	-	http://www.kegg.jp/kegg-bin/show_pathway?map04392/K09851%09%23FFFFFF,red/
hsa04728	Dopaminergic synapse	Organismal Systems	Nervous system	4	1	5	132	0.75857	0.995004	ENSG00000170345(FOS),ENSG00000157613(CREB3L1),ENSG00000186469(GNG2),ENSG00000146592(CREB5)	ENSG00000183454(GRIN2A)	http://www.kegg.jp/kegg-bin/show_pathway?map04728/K04379%09%23FFFFFF,red/K07826%09%23FFFFFF,red/K09047%09%23FFFFFF,red/K09048%09%23FFFFFF,red/K05209%09%23FFFFFF,green/
hsa04260	Cardiac muscle contraction	Organismal Systems	Circulatory system	3	0	3	83	0.762035	0.995004	ENSG00000198336(MYL4),ENSG00000130433(CACNG6),ENSG00000167535(CACNB3)	-	http://www.kegg.jp/kegg-bin/show_pathway?map04260/K04864%09%23FFFFFF,red/K12750%09%23FFFFFF,red/K04871%09%23FFFFFF,red/
hsa04144	Endocytosis	Cellular Processes	Transport and catabolism	10	0	10	252	0.765685	0.995004	ENSG00000147168(IL2RG),ENSG00000204525(HLA-C),ENSG00000121966(CXCR4),ENSG00000135439(AGAP2),ENSG00000204592(HLA-E),ENSG00000167103(PIP5KL1),ENSG00000206503(HLA-A),ENSG00000024422(EHD2),ENSG00000124313(IQSEC2),ENSG00000100055(CYTH4)	-	http://www.kegg.jp/kegg-bin/show_pathway?map04144/K18441%09%23FFFFFF,red/K12469%09%23FFFFFF,red/K06751%09%23FFFFFF,red/K04189%09%23FFFFFF,red/K12495%09%23FFFFFF,red/K05070%09%23FFFFFF,red/K17848%09%23FFFFFF,red/K13712%09%23FFFFFF,red/
hsa05213	Endometrial cancer	Human Diseases	Cancer: specific types	2	0	2	58	0.769749	0.995004	ENSG00000138798(EGF),ENSG00000124762(CDKN1A)	-	http://www.kegg.jp/kegg-bin/show_pathway?map05213/K06625%09%23FFFFFF,red/K04357%09%23FFFFFF,red/
hsa01523	Antifolate resistance	Human Diseases	Drug resistance: antineoplastic	1	0	1	31	0.779465	0.995004	ENSG00000125538(IL1B)	-	http://www.kegg.jp/kegg-bin/show_pathway?map01523/K04519%09%23FFFFFF,red/
hsa05135	Yersinia infection	Human Diseases	Infectious disease: bacterial	5	0	5	136	0.781078	0.995004	ENSG00000015285(WAS),ENSG00000182866(LCK),ENSG00000125538(IL1B),ENSG00000170345(FOS),ENSG00000128340(RAC2)	-	http://www.kegg.jp/kegg-bin/show_pathway?map05135/K04379%09%23FFFFFF,red/K05747%09%23FFFFFF,red/K07860%09%23FFFFFF,red/K05856%09%23FFFFFF,red/K04519%09%23FFFFFF,red/
hsa04911	Insulin secretion	Organismal Systems	Endocrine system	3	0	3	86	0.782813	0.995004	ENSG00000146592(CREB5),ENSG00000157613(CREB3L1),ENSG00000156113(KCNMA1)	-	http://www.kegg.jp/kegg-bin/show_pathway?map04911/K04936%09%23FFFFFF,red/K09048%09%23FFFFFF,red/K09047%09%23FFFFFF,red/
hsa05161	Hepatitis B	Human Diseases	Infectious disease: viral	5	1	6	161	0.783885	0.995004	ENSG00000170345(FOS),ENSG00000157613(CREB3L1),ENSG00000146592(CREB5),ENSG00000124762(CDKN1A),ENSG00000105639(JAK3)	ENSG00000145386(CCNA2)	http://www.kegg.jp/kegg-bin/show_pathway?map05161/K09047%09%23FFFFFF,red/K04379%09%23FFFFFF,red/K09048%09%23FFFFFF,red/K06625%09%23FFFFFF,red/K06627%09%23FFFFFF,green/K11218%09%23FFFFFF,red/
hsa04730	Long-term depression	Organismal Systems	Nervous system	1	1	2	60	0.785859	0.995004	ENSG00000105499(PLA2G4C)	ENSG00000152402(GUCY1A2)	http://www.kegg.jp/kegg-bin/show_pathway?map04730/K16342%09%23FFFFFF,red/K12318%09%23FFFFFF,green/
hsa04540	Gap junction	Cellular Processes	Cellular community - eukaryotes	2	1	3	88	0.795818	0.995004	ENSG00000043591(ADRB1),ENSG00000138798(EGF)	ENSG00000152402(GUCY1A2)	http://www.kegg.jp/kegg-bin/show_pathway?map04540/K04141%09%23FFFFFF,red/K04357%09%23FFFFFF,red/K12318%09%23FFFFFF,green/
hsa04130	SNARE interactions in vesicular transport	Genetic Information Processing	Folding, sorting and degradation	1	0	1	33	0.800001	0.995004	ENSG00000135604(STX11)	-	http://www.kegg.jp/kegg-bin/show_pathway?map04130/K08487%09%23FFFFFF,red/
hsa04623	Cytosolic DNA-sensing pathway	Organismal Systems	Immune system	2	0	2	62	0.800972	0.995004	ENSG00000125538(IL1B),ENSG00000169245(CXCL10)	-	http://www.kegg.jp/kegg-bin/show_pathway?map04623/K04519%09%23FFFFFF,red/K12671%09%23FFFFFF,red/
hsa04936	Alcoholic liver disease	Human Diseases	Endocrine and metabolic disease	4	1	5	140	0.801939	0.995004	ENSG00000169169(CPT1C),ENSG00000125538(IL1B),ENSG00000154589(LY96),ENSG00000130649(CYP2E1)	ENSG00000163739(CXCL1)	http://www.kegg.jp/kegg-bin/show_pathway?map04936/K07415%09%23FFFFFF,red/K19524%09%23FFFFFF,red/K05400%09%23FFFFFF,red/K05505%09%23FFFFFF,green/K04519%09%23FFFFFF,red/
hsa04211	Longevity regulating pathway	Organismal Systems	Aging	3	0	3	89	0.802074	0.995004	ENSG00000146592(CREB5),ENSG00000157613(CREB3L1),ENSG00000130766(SESN2)	-	http://www.kegg.jp/kegg-bin/show_pathway?map04211/K20394%09%23FFFFFF,red/K09047%09%23FFFFFF,red/K09048%09%23FFFFFF,red/
hsa04120	Ubiquitin mediated proteolysis	Genetic Information Processing	Folding, sorting and degradation	5	0	5	141	0.806902	0.995004	ENSG00000101197(BIRC7),ENSG00000182179(UBA7),ENSG00000023445(BIRC3),ENSG00000156587(UBE2L6),ENSG00000184557(SOCS3)	-	http://www.kegg.jp/kegg-bin/show_pathway?map04120/K10698%09%23FFFFFF,red/K16060%09%23FFFFFF,red/K04553%09%23FFFFFF,red/K04696%09%23FFFFFF,red/K16061%09%23FFFFFF,red/
hsa05032	Morphine addiction	Human Diseases	Substance dependence	1	2	3	91	0.814104	0.995004	ENSG00000186469(GNG2)	ENSG00000163288(GABRB1),ENSG00000151834(GABRA2)	http://www.kegg.jp/kegg-bin/show_pathway?map05032/K05181%09%23FFFFFF,green/K07826%09%23FFFFFF,red/K05175%09%23FFFFFF,green/
hsa04071	Sphingolipid signaling pathway	Environmental Information Processing	Signal transduction	3	1	4	119	0.823923	0.995004	ENSG00000158869(FCER1G),ENSG00000164867(NOS3),ENSG00000128340(RAC2)	ENSG00000113889(KNG1)	http://www.kegg.jp/kegg-bin/show_pathway?map04071/K13242%09%23FFFFFF,red/K07983%09%23FFFFFF,red/K03898%09%23FFFFFF,green/K07860%09%23FFFFFF,red/
hsa05207	Chemical carcinogenesis - receptor activation	Human Diseases	Cancer: overview	6	1	7	195	0.826118	0.995004	ENSG00000146592(CREB5),ENSG00000169252(ADRB2),ENSG00000043591(ADRB1),ENSG00000157613(CREB3L1),ENSG00000170345(FOS),ENSG00000138798(EGF)	ENSG00000070193(FGF10)	http://www.kegg.jp/kegg-bin/show_pathway?map05207/K04357%09%23FFFFFF,red/K09048%09%23FFFFFF,red/K04141%09%23FFFFFF,red/K04379%09%23FFFFFF,red/K04358%09%23FFFFFF,green/K09047%09%23FFFFFF,red/K04142%09%23FFFFFF,red/
hsa00512	Mucin type O-glycan biosynthesis	Metabolism	Glycan biosynthesis and metabolism	1	0	1	36	0.827283	0.995004	ENSG00000184005(ST6GALNAC3)	-	http://www.kegg.jp/kegg-bin/show_pathway?map00512/K03373%09%23FFFFFF,red/
hsa00350	Tyrosine metabolism	Metabolism	Amino acid metabolism	1	0	1	36	0.827283	0.995004	ENSG00000108602(ALDH3A1)	-	http://www.kegg.jp/kegg-bin/show_pathway?map00350/K00129%09%23FFFFFF,red/
hsa01522	Endocrine resistance	Human Diseases	Drug resistance: antineoplastic	3	0	3	94	0.830987	0.995004	ENSG00000184916(JAG2),ENSG00000124762(CDKN1A),ENSG00000170345(FOS)	-	http://www.kegg.jp/kegg-bin/show_pathway?map01522/K21635%09%23FFFFFF,red/K04379%09%23FFFFFF,red/K06625%09%23FFFFFF,red/
hsa00982	Drug metabolism - cytochrome P450	Metabolism	Xenobiotics biodegradation and metabolism	2	0	2	67	0.834688	0.995004	ENSG00000130649(CYP2E1),ENSG00000108602(ALDH3A1)	-	http://www.kegg.jp/kegg-bin/show_pathway?map00982/K00129%09%23FFFFFF,red/K07415%09%23FFFFFF,red/
hsa04720	Long-term potentiation	Organismal Systems	Nervous system	1	1	2	67	0.834688	0.995004	ENSG00000105464(GRIN2D)	ENSG00000183454(GRIN2A)	http://www.kegg.jp/kegg-bin/show_pathway?map04720/K05212%09%23FFFFFF,red/K05209%09%23FFFFFF,green/
hsa05204	Chemical carcinogenesis - DNA adducts	Human Diseases	Cancer: overview	2	0	2	67	0.834688	0.995004	ENSG00000167733(HSD11B1L),ENSG00000130649(CYP2E1)	-	http://www.kegg.jp/kegg-bin/show_pathway?map05204/K07415%09%23FFFFFF,red/K15680%09%23FFFFFF,red/
hsa05216	Thyroid cancer	Human Diseases	Cancer: specific types	1	0	1	37	0.835526	0.995004	ENSG00000124762(CDKN1A)	-	http://www.kegg.jp/kegg-bin/show_pathway?map05216/K06625%09%23FFFFFF,red/
hsa05211	Renal cell carcinoma	Human Diseases	Cancer: specific types	2	0	2	68	0.840781	0.997124	ENSG00000134954(ETS1),ENSG00000124762(CDKN1A)	-	http://www.kegg.jp/kegg-bin/show_pathway?map05211/K02678%09%23FFFFFF,red/K06625%09%23FFFFFF,red/
hsa04622	RIG-I-like receptor signaling pathway	Organismal Systems	Immune system	2	0	2	70	0.85236	0.999756	ENSG00000169245(CXCL10),ENSG00000187608(ISG15)	-	http://www.kegg.jp/kegg-bin/show_pathway?map04622/K12671%09%23FFFFFF,red/K12159%09%23FFFFFF,red/
hsa05120	Epithelial cell signaling in Helicobacter pylori infection	Human Diseases	Infectious disease: bacterial	1	1	2	70	0.85236	0.999756	ENSG00000147614(ATP6V0D2)	ENSG00000163739(CXCL1)	http://www.kegg.jp/kegg-bin/show_pathway?map05120/K05505%09%23FFFFFF,green/K02146%09%23FFFFFF,red/
hsa04137	Mitophagy - animal	Cellular Processes	Transport and catabolism	2	0	2	71	0.857858	0.999756	ENSG00000126458(RRAS),ENSG00000101460(MAP1LC3A)	-	http://www.kegg.jp/kegg-bin/show_pathway?map04137/K10435%09%23FFFFFF,red/K07829%09%23FFFFFF,red/
hsa04150	mTOR signaling pathway	Environmental Information Processing	Signal transduction	5	0	5	154	0.862809	0.999756	ENSG00000162552(WNT4),ENSG00000130766(SESN2),ENSG00000155792(DEPTOR),ENSG00000134245(WNT2B),ENSG00000168209(DDIT4)	-	http://www.kegg.jp/kegg-bin/show_pathway?map04150/K00408%09%23FFFFFF,red/K20402%09%23FFFFFF,red/K20394%09%23FFFFFF,red/K00182%09%23FFFFFF,red/K08270%09%23FFFFFF,red/
hsa00860	Porphyrin metabolism	Metabolism	Metabolism of cofactors and vitamins	1	0	1	42	0.871213	0.999756	ENSG00000047457(CP)	-	http://www.kegg.jp/kegg-bin/show_pathway?map00860/K13624%09%23FFFFFF,red/
hsa05020	Prion disease	Human Diseases	Neurodegenerative disease	8	1	9	258	0.871407	0.999756	ENSG00000158517(NCF1),ENSG00000116701(NCF2),ENSG00000125538(IL1B),ENSG00000105464(GRIN2D),ENSG00000146592(CREB5),ENSG00000120738(EGR1),ENSG00000157613(CREB3L1),ENSG00000128340(RAC2)	ENSG00000183454(GRIN2A)	http://www.kegg.jp/kegg-bin/show_pathway?map05020/K07860%09%23FFFFFF,red/K05212%09%23FFFFFF,red/K08011%09%23FFFFFF,red/K09203%09%23FFFFFF,red/K05209%09%23FFFFFF,green/K08010%09%23FFFFFF,red/K09048%09%23FFFFFF,red/K04519%09%23FFFFFF,red/K09047%09%23FFFFFF,red/
hsa05214	Glioma	Human Diseases	Cancer: specific types	2	0	2	75	0.878028	0.999756	ENSG00000138798(EGF),ENSG00000124762(CDKN1A)	-	http://www.kegg.jp/kegg-bin/show_pathway?map05214/K04357%09%23FFFFFF,red/K06625%09%23FFFFFF,red/
hsa00514	Other types of O-glycan biosynthesis	Metabolism	Glycan biosynthesis and metabolism	1	0	1	47	0.899174	0.999756	ENSG00000100060(MFNG)	-	http://www.kegg.jp/kegg-bin/show_pathway?map00514/K05948%09%23FFFFFF,red/
hsa04714	Thermogenesis	Organismal Systems	Environmental adaptation	6	1	7	218	0.899707	0.999756	ENSG00000105550(FGF21),ENSG00000197142(ACSL5),ENSG00000169169(CPT1C),ENSG00000169418(NPR1),ENSG00000146592(CREB5),ENSG00000157613(CREB3L1)	ENSG00000120937(NPPB)	http://www.kegg.jp/kegg-bin/show_pathway?map04714/K12323%09%23FFFFFF,red/K09048%09%23FFFFFF,red/K09047%09%23FFFFFF,red/K22429%09%23FFFFFF,red/K01897%09%23FFFFFF,red/K19524%09%23FFFFFF,red/K12335%09%23FFFFFF,green/
hsa05131	Shigellosis	Human Diseases	Infectious disease: bacterial	8	0	8	244	0.900376	0.999756	ENSG00000101460(MAP1LC3A),ENSG00000287080(H3C3),ENSG00000156515(HK1),ENSG00000156510(HKDC1),ENSG00000274750(H3C6),ENSG00000176732(PFN4),ENSG00000125538(IL1B),ENSG00000100055(CYTH4)	-	http://www.kegg.jp/kegg-bin/show_pathway?map05131/K10435%09%23FFFFFF,red/K11253%09%23FFFFFF,red/K00844%09%23FFFFFF,red/K04519%09%23FFFFFF,red/K18441%09%23FFFFFF,red/K05759%09%23FFFFFF,red/
hsa00620	Pyruvate metabolism	Metabolism	Carbohydrate metabolism	1	0	1	48	0.903992	0.999756	ENSG00000166816(LDHD)	-	http://www.kegg.jp/kegg-bin/show_pathway?map00620/K00102%09%23FFFFFF,red/
hsa00600	Sphingolipid metabolism	Metabolism	Lipid metabolism	1	0	1	49	0.908581	0.999756	ENSG00000178597(PSAPL1)	-	http://www.kegg.jp/kegg-bin/show_pathway?map00600/K12382%09%23FFFFFF,red/
hsa05017	Spinocerebellar ataxia	Human Diseases	Neurodegenerative disease	2	2	4	142	0.91136	0.999756	ENSG00000131398(KCNC3),ENSG00000105464(GRIN2D)	ENSG00000173406(DAB1),ENSG00000183454(GRIN2A)	http://www.kegg.jp/kegg-bin/show_pathway?map05017/K04889%09%23FFFFFF,red/K05212%09%23FFFFFF,red/K05209%09%23FFFFFF,green/K20054%09%23FFFFFF,green/
hsa00330	Arginine and proline metabolism	Metabolism	Amino acid metabolism	1	0	1	51	0.917113	0.999756	ENSG00000164867(NOS3)	-	http://www.kegg.jp/kegg-bin/show_pathway?map00330/K13242%09%23FFFFFF,red/
hsa05205	Proteoglycans in cancer	Human Diseases	Cancer: overview	6	0	6	202	0.923727	0.999756	ENSG00000162552(WNT4),ENSG00000011422(PLAUR),ENSG00000134245(WNT2B),ENSG00000122861(PLAU),ENSG00000126458(RRAS),ENSG00000124762(CDKN1A)	-	http://www.kegg.jp/kegg-bin/show_pathway?map05205/K00182%09%23FFFFFF,red/K06625%09%23FFFFFF,red/K03985%09%23FFFFFF,red/K07829%09%23FFFFFF,red/K00408%09%23FFFFFF,red/K01348%09%23FFFFFF,red/
hsa04961	Endocrine and other factor-regulated calcium reabsorption	Organismal Systems	Excretory system	0	1	1	53	0.924851	0.999756	-	ENSG00000157087(ATP2B2)	http://www.kegg.jp/kegg-bin/show_pathway?map04961/K05850%09%23FFFFFF,green/
hsa04919	Thyroid hormone signaling pathway	Organismal Systems	Endocrine system	3	0	3	120	0.929541	0.999756	ENSG00000211448(DIO2),ENSG00000162552(WNT4),ENSG00000067057(PFKP)	-	http://www.kegg.jp/kegg-bin/show_pathway?map04919/K17904%09%23FFFFFF,red/K00850%09%23FFFFFF,red/K00408%09%23FFFFFF,red/
hsa04932	Non-alcoholic fatty liver disease	Human Diseases	Endocrine and metabolic disease	4	0	4	151	0.933358	0.999756	ENSG00000130649(CYP2E1),ENSG00000170345(FOS),ENSG00000125538(IL1B),ENSG00000184557(SOCS3)	-	http://www.kegg.jp/kegg-bin/show_pathway?map04932/K04519%09%23FFFFFF,red/K04696%09%23FFFFFF,red/K04379%09%23FFFFFF,red/K07415%09%23FFFFFF,red/
hsa04912	GnRH signaling pathway	Organismal Systems	Endocrine system	2	0	2	93	0.940032	0.999756	ENSG00000105499(PLA2G4C),ENSG00000120738(EGR1)	-	http://www.kegg.jp/kegg-bin/show_pathway?map04912/K09203%09%23FFFFFF,red/K16342%09%23FFFFFF,red/
hsa00561	Glycerolipid metabolism	Metabolism	Lipid metabolism	1	0	1	60	0.946682	0.999756	ENSG00000026652(AGPAT4)	-	http://www.kegg.jp/kegg-bin/show_pathway?map00561/K13523%09%23FFFFFF,red/
hsa04213	Longevity regulating pathway - multiple species	Organismal Systems	Aging	1	0	1	62	0.951665	0.999756	ENSG00000109846(CRYAB)	-	http://www.kegg.jp/kegg-bin/show_pathway?map04213/K09542%09%23FFFFFF,red/
hsa05415	Diabetic cardiomyopathy	Human Diseases	Cardiovascular disease	5	0	5	190	0.951815	0.999756	ENSG00000158517(NCF1),ENSG00000116701(NCF2),ENSG00000131459(GFPT2),ENSG00000164867(NOS3),ENSG00000128340(RAC2)	-	http://www.kegg.jp/kegg-bin/show_pathway?map05415/K08010%09%23FFFFFF,red/K00820%09%23FFFFFF,red/K13242%09%23FFFFFF,red/K08011%09%23FFFFFF,red/K07860%09%23FFFFFF,red/
hsa05132	Salmonella infection	Human Diseases	Infectious disease: bacterial	7	0	7	249	0.955916	0.999756	ENSG00000125538(IL1B),ENSG00000100055(CYTH4),ENSG00000126458(RRAS),ENSG00000023445(BIRC3),ENSG00000176732(PFN4),ENSG00000170345(FOS),ENSG00000154589(LY96)	-	http://www.kegg.jp/kegg-bin/show_pathway?map05132/K18441%09%23FFFFFF,red/K07829%09%23FFFFFF,red/K04379%09%23FFFFFF,red/K04519%09%23FFFFFF,red/K05400%09%23FFFFFF,red/K05759%09%23FFFFFF,red/K16060%09%23FFFFFF,red/
hsa05022	Pathways of neurodegeneration - multiple diseases	Human Diseases	Neurodegenerative disease	12	3	15	462	0.959619	0.999756	ENSG00000162552(WNT4),ENSG00000039139(DNAH5),ENSG00000101460(MAP1LC3A),ENSG00000184371(CSF1),ENSG00000182179(UBA7),ENSG00000163879(DNALI1),ENSG00000028137(TNFRSF1B),ENSG00000134245(WNT2B),ENSG00000164294(GPX8),ENSG00000105464(GRIN2D),ENSG00000156587(UBE2L6),ENSG00000125538(IL1B)	ENSG00000186868(MAPT),ENSG00000183454(GRIN2A),ENSG00000176697(BDNF)	http://www.kegg.jp/kegg-bin/show_pathway?map05022/K10410%09%23FFFFFF,red/K10435%09%23FFFFFF,red/K04519%09%23FFFFFF,red/K04380%09%23FFFFFF,green/K10698%09%23FFFFFF,red/K00432%09%23FFFFFF,red/K05141%09%23FFFFFF,red/K05453%09%23FFFFFF,red/K05212%09%23FFFFFF,red/K04355%09%23FFFFFF,green/K05209%09%23FFFFFF,green/K04553%09%23FFFFFF,red/K00182%09%23FFFFFF,red/K10408%09%23FFFFFF,red/K00408%09%23FFFFFF,re…
hsa05130	Pathogenic Escherichia coli infection	Human Diseases	Infectious disease: bacterial	5	0	5	196	0.960016	0.999756	ENSG00000100055(CYTH4),ENSG00000125538(IL1B),ENSG00000066405(CLDN18),ENSG00000189143(CLDN4),ENSG00000170345(FOS)	-	http://www.kegg.jp/kegg-bin/show_pathway?map05130/K18441%09%23FFFFFF,red/K04519%09%23FFFFFF,red/K06087%09%23FFFFFF,red/K04379%09%23FFFFFF,red/
hsa04530	Tight junction	Cellular Processes	Cellular community - eukaryotes	3	1	4	169	0.963215	0.999756	ENSG00000189143(CLDN4),ENSG00000015285(WAS),ENSG00000066405(CLDN18)	ENSG00000001626(CFTR)	http://www.kegg.jp/kegg-bin/show_pathway?map04530/K05031%09%23FFFFFF,green/K05747%09%23FFFFFF,red/K06087%09%23FFFFFF,red/
hsa00830	Retinol metabolism	Metabolism	Metabolism of cofactors and vitamins	1	0	1	68	0.963995	0.999756	ENSG00000135697(BCO1)	-	http://www.kegg.jp/kegg-bin/show_pathway?map00830/K00515%09%23FFFFFF,red/
hsa04723	Retrograde endocannabinoid signaling	Organismal Systems	Nervous system	1	2	3	141	0.967017	0.999756	ENSG00000186469(GNG2)	ENSG00000163288(GABRB1),ENSG00000151834(GABRA2)	http://www.kegg.jp/kegg-bin/show_pathway?map04723/K05181%09%23FFFFFF,green/K07826%09%23FFFFFF,red/K05175%09%23FFFFFF,green/
hsa00562	Inositol phosphate metabolism	Metabolism	Carbohydrate metabolism	1	0	1	73	0.971836	0.999756	ENSG00000167103(PIP5KL1)	-	http://www.kegg.jp/kegg-bin/show_pathway?map00562/K13712%09%23FFFFFF,red/
hsa05208	Chemical carcinogenesis - reactive oxygen species	Human Diseases	Cancer: overview	5	0	5	208	0.972717	0.999756	ENSG00000130649(CYP2E1),ENSG00000158517(NCF1),ENSG00000138798(EGF),ENSG00000170345(FOS),ENSG00000116701(NCF2)	-	http://www.kegg.jp/kegg-bin/show_pathway?map05208/K08010%09%23FFFFFF,red/K04357%09%23FFFFFF,red/K08011%09%23FFFFFF,red/K07415%09%23FFFFFF,red/K04379%09%23FFFFFF,red/
hsa05014	Amyotrophic lateral sclerosis	Human Diseases	Neurodegenerative disease	8	2	10	350	0.973816	0.999756	ENSG00000105464(GRIN2D),ENSG00000164294(GPX8),ENSG00000176732(PFN4),ENSG00000028137(TNFRSF1B),ENSG00000163879(DNALI1),ENSG00000101460(MAP1LC3A),ENSG00000039139(DNAH5),ENSG00000214274(ANG)	ENSG00000111581(NUP107),ENSG00000183454(GRIN2A)	http://www.kegg.jp/kegg-bin/show_pathway?map05014/K05212%09%23FFFFFF,red/K00432%09%23FFFFFF,red/K05759%09%23FFFFFF,red/K05209%09%23FFFFFF,green/K05141%09%23FFFFFF,red/K14301%09%23FFFFFF,green/K10408%09%23FFFFFF,red/K10410%09%23FFFFFF,red/K16631%09%23FFFFFF,red/K10435%09%23FFFFFF,red/
hsa05220	Chronic myeloid leukemia	Human Diseases	Cancer: specific types	1	0	1	76	0.975697	0.999756	ENSG00000124762(CDKN1A)	-	http://www.kegg.jp/kegg-bin/show_pathway?map05220/K06625%09%23FFFFFF,red/
hsa03008	Ribosome biogenesis in eukaryotes	Genetic Information Processing	Translation	0	1	1	77	0.976863	0.999756	-	ENSG00000104356(POP1)	http://www.kegg.jp/kegg-bin/show_pathway?map03008/K01164%09%23FFFFFF,green/
hsa01521	EGFR tyrosine kinase inhibitor resistance	Human Diseases	Drug resistance: antineoplastic	1	0	1	79	0.97903	0.999756	ENSG00000138798(EGF)	-	http://www.kegg.jp/kegg-bin/show_pathway?map01521/K04357%09%23FFFFFF,red/
hsa04110	Cell cycle	Cellular Processes	Cell growth and death	1	1	2	126	0.984745	0.999756	ENSG00000124762(CDKN1A)	ENSG00000145386(CCNA2)	http://www.kegg.jp/kegg-bin/show_pathway?map04110/K06625%09%23FFFFFF,red/K06627%09%23FFFFFF,green/
hsa05225	Hepatocellular carcinoma	Human Diseases	Cancer: specific types	3	0	3	165	0.986734	0.999756	ENSG00000134245(WNT2B),ENSG00000124762(CDKN1A),ENSG00000162552(WNT4)	-	http://www.kegg.jp/kegg-bin/show_pathway?map05225/K00182%09%23FFFFFF,red/K00408%09%23FFFFFF,red/K06625%09%23FFFFFF,red/
hsa04914	Progesterone-mediated oocyte maturation	Organismal Systems	Endocrine system	0	1	1	101	0.992903	0.999756	-	ENSG00000145386(CCNA2)	http://www.kegg.jp/kegg-bin/show_pathway?map04914/K06627%09%23FFFFFF,green/
hsa03013	Nucleocytoplasmic transport	Genetic Information Processing	Translation	0	1	1	108	0.994976	0.999756	-	ENSG00000111581(NUP107)	http://www.kegg.jp/kegg-bin/show_pathway?map03013/K14301%09%23FFFFFF,green/
hsa05016	Huntington disease	Human Diseases	Neurodegenerative disease	5	1	6	292	0.995377	0.999756	ENSG00000164294(GPX8),ENSG00000146592(CREB5),ENSG00000157613(CREB3L1),ENSG00000039139(DNAH5),ENSG00000163879(DNALI1)	ENSG00000176697(BDNF)	http://www.kegg.jp/kegg-bin/show_pathway?map05016/K04355%09%23FFFFFF,green/K10410%09%23FFFFFF,red/K09048%09%23FFFFFF,red/K10408%09%23FFFFFF,red/K00432%09%23FFFFFF,red/K09047%09%23FFFFFF,red/
hsa04722	Neurotrophin signaling pathway	Organismal Systems	Nervous system	0	1	1	118	0.996934	0.999756	-	ENSG00000176697(BDNF)	http://www.kegg.jp/kegg-bin/show_pathway?map04722/K04355%09%23FFFFFF,green/
hsa00190	Oxidative phosphorylation	Metabolism	Energy metabolism	1	0	1	120	0.997223	0.999756	ENSG00000147614(ATP6V0D2)	-	http://www.kegg.jp/kegg-bin/show_pathway?map00190/K02146%09%23FFFFFF,red/
hsa03040	Spliceosome	Genetic Information Processing	Transcription	0	1	1	132	0.998467	0.999756	-	ENSG00000145833(DDX46)	http://www.kegg.jp/kegg-bin/show_pathway?map03040/K12811%09%23FFFFFF,green/
hsa05010	Alzheimer disease	Human Diseases	Neurodegenerative disease	5	2	7	370	0.999063	0.999756	ENSG00000162552(WNT4),ENSG00000184371(CSF1),ENSG00000134245(WNT2B),ENSG00000125538(IL1B),ENSG00000105464(GRIN2D)	ENSG00000186868(MAPT),ENSG00000183454(GRIN2A)	http://www.kegg.jp/kegg-bin/show_pathway?map05010/K00408%09%23FFFFFF,red/K04380%09%23FFFFFF,green/K05209%09%23FFFFFF,green/K05453%09%23FFFFFF,red/K05212%09%23FFFFFF,red/K00182%09%23FFFFFF,red/K04519%09%23FFFFFF,red/
hsa05012	Parkinson disease	Human Diseases	Neurodegenerative disease	2	1	3	253	0.99964	0.999756	ENSG00000156587(UBE2L6),ENSG00000182179(UBA7)	ENSG00000186868(MAPT)	http://www.kegg.jp/kegg-bin/show_pathway?map05012/K04380%09%23FFFFFF,green/K04553%09%23FFFFFF,red/K10698%09%23FFFFFF,red/
hsa04141	Protein processing in endoplasmic reticulum	Genetic Information Processing	Folding, sorting and degradation	1	0	1	169	0.999756	0.999756	ENSG00000109846(CRYAB)	-	http://www.kegg.jp/kegg-bin/show_pathway?map04141/K09542%09%23FFFFFF,red/

## Sheet: Mn_Treat1_vs_Mn_Treat2
Supplementary Table 1. KEGG enrichment analysis of specific data.
PathwayID	Pathway	Level1	Level2	Up_number	Down_number	DEG_number	total_number	Pvalue	FDR	Up_gene	Down_gene	URL
hsa03010	Ribosome	Genetic Information Processing	Translation	77	1	78	134	7.09787e-22	2.37779e-19	ENSG00000143947(RPS27A),ENSG00000158042(MRPL17),ENSG00000162244(RPL29),ENSG00000163682(RPL9),ENSG00000008988(RPS20),ENSG00000110700(RPS13),ENSG00000112306(RPS12),ENSG00000167526(RPL13),ENSG00000109475(RPL34),ENSG00000168028(RPSA),ENSG00000161016(RPL8),ENSG00000089157(RPLP0),ENSG00000143314(MRPL24),ENSG00000108298(RPL19),ENSG00000198918(RPL39),ENSG00000083845(RPS5),ENSG00000105640(RPL18A),ENSG0000…	ENSG00000241343(RPL36A)	http://www.kegg.jp/kegg-bin/show_pathway?map03010/K02879%09%23FFFFFF,red/K02983%09%23FFFFFF,red/K02926%09%23FFFFFF,red/K02887%09%23FFFFFF,red/K02969%09%23FFFFFF,red/K02948%09%23FFFFFF,red/K02896%09%23FFFFFF,red/K02978%09%23FFFFFF,red/K02950%09%23FFFFFF,red/K02872%09%23FFFFFF,red/K02864%09%23FFFFFF,red/K02980%09%23FFFFFF,red/K02927%09%23FFFFFF,red/K02975%09%23FFFFFF,red/K02865%09%23FFFFFF,red/K029…
hsa04714	Thermogenesis	Organismal Systems	Environmental adaptation	64	26	90	218	1.32788e-12	2.2242e-10	ENSG00000184752(NDUFA12),ENSG00000176340(COX8A),ENSG00000165264(NDUFB6),ENSG00000119421(NDUFA8),ENSG00000131143(COX4I1),ENSG00000173660(UQCRH),ENSG00000224877(NDUFAF8),ENSG00000164258(NDUFS4),ENSG00000090266(NDUFB2),ENSG00000197142(ACSL5),ENSG00000147684(NDUFB9),ENSG00000109390(NDUFC1),ENSG00000164182(NDUFAF2),ENSG00000099624(ATP5F1D),ENSG00000135390(ATP5MC2),ENSG00000167863(ATP5PD),ENSG000002136…	ENSG00000068366(ACSL4),ENSG00000175206(NPPA),ENSG00000164398(ACSL6),ENSG00000205560(CPT1B),ENSG00000143199(ADCY10),ENSG00000183682(BMP8A),ENSG00000165699(TSC1),ENSG00000115548(KDM3A),ENSG00000100485(SOS2),ENSG00000118260(CREB1),ENSG00000132356(PRKAA1),ENSG00000115904(SOS1),ENSG00000115966(ATF2),ENSG00000133703(KRAS),ENSG00000177189(RPS6KA3),ENSG00000138669(PRKG2),ENSG00000073578(SDHA),ENSG0000016…	http://www.kegg.jp/kegg-bin/show_pathway?map04714/K00234%09%23FFFFFF,green/K03948%09%23FFFFFF,red/K02833%09%23FFFFFF,red/K18160%09%23FFFFFF,red/K03943%09%23FFFFFF,green/K02270%09%23FFFFFF,red/K03963%09%23FFFFFF,red/K03958%09%23FFFFFF,red/K24726%09%23FFFFFF,red/K19523%09%23FFFFFF,green/K19524%09%23FFFFFF,red/K08768%09%23FFFFFF,green/K07198%09%23FFFFFF,green/K03947%09%23FFFFFF,red/K08047%09%23FFFFF…
hsa00190	Oxidative phosphorylation	Metabolism	Energy metabolism	52	4	56	120	9.4498e-11	1.05523e-08	ENSG00000164258(NDUFS4),ENSG00000131143(COX4I1),ENSG00000173660(UQCRH),ENSG00000090266(NDUFB2),ENSG00000176340(COX8A),ENSG00000184752(NDUFA12),ENSG00000119421(NDUFA8),ENSG00000165264(NDUFB6),ENSG00000167863(ATP5PD),ENSG00000183648(NDUFB1),ENSG00000213619(NDUFS3),ENSG00000147684(NDUFB9),ENSG00000135390(ATP5MC2),ENSG00000099624(ATP5F1D),ENSG00000109390(NDUFC1),ENSG00000113732(ATP6V0E1),ENSG00000128…	ENSG00000073578(SDHA),ENSG00000178127(NDUFV2),ENSG00000155097(ATP6V1C1),ENSG00000114573(ATP6V1A)	http://www.kegg.jp/kegg-bin/show_pathway?map00190/K03960%09%23FFFFFF,red/K03939%09%23FFFFFF,red/K03963%09%23FFFFFF,red/K03944%09%23FFFFFF,red/K02266%09%23FFFFFF,red/K03965%09%23FFFFFF,red/K11352%09%23FFFFFF,red/K02267%09%23FFFFFF,red/K03955%09%23FFFFFF,red/K00418%09%23FFFFFF,red/K02146%09%23FFFFFF,red/K03941%09%23FFFFFF,red/K02138%09%23FFFFFF,red/K02148%09%23FFFFFF,green/K00416%09%23FFFFFF,red/K0…
hsa05016	Huntington disease	Human Diseases	Neurodegenerative disease	76	25	101	292	9.28143e-09	6.79408e-07	ENSG00000258947(TUBB3),ENSG00000119013(NDUFB3),ENSG00000164405(UQCRQ),ENSG00000159352(PSMD4),ENSG00000140990(NDUFB10),ENSG00000087088(BAX),ENSG00000137285(TUBB2B),ENSG00000160194(NDUFV3),ENSG00000112695(COX7A2),ENSG00000100804(PSMB5),ENSG00000124172(ATP5F1E),ENSG00000104892(KLC3),ENSG00000005075(POLR2J),ENSG00000115944(COX7A2L),ENSG00000010256(UQCRC1),ENSG00000211445(GPX3),ENSG00000137100(DCTN3),…	ENSG00000109819(PPARGC1A),ENSG00000101162(TUBB1),ENSG00000185591(SP1),ENSG00000114841(DNAH1),ENSG00000178127(NDUFV2),ENSG00000005339(CREBBP),ENSG00000106588(PSMA2),ENSG00000023287(RB1CC1),ENSG00000073578(SDHA),ENSG00000100393(EP300),ENSG00000075886(TUBA3D),ENSG00000168280(KIF5C),ENSG00000084093(REST),ENSG00000182621(PLCB1),ENSG00000197653(DNAH10),ENSG00000115423(DNAH6),ENSG00000174844(DNAH12),ENS…	http://www.kegg.jp/kegg-bin/show_pathway?map05016/K03938%09%23FFFFFF,red/K03957%09%23FFFFFF,red/K07374%09%23FFFFFF,purple/K03031%09%23FFFFFF,red/K02135%09%23FFFFFF,red/K03016%09%23FFFFFF,red/K03948%09%23FFFFFF,red/K00414%09%23FFFFFF,red/K00234%09%23FFFFFF,green/K03017%09%23FFFFFF,red/K17589%09%23FFFFFF,green/K02273%09%23FFFFFF,red/K06691%09%23FFFFFF,red/K03944%09%23FFFFFF,red/K03007%09%23FFFFFF,r…
hsa05171	Coronavirus disease - COVID-19	Human Diseases	Infectious disease: viral	73	11	84	230	1.01404e-08	6.79408e-07	ENSG00000089157(RPLP0),ENSG00000104825(NFKBIB),ENSG00000105640(RPL18A),ENSG00000108298(RPL19),ENSG00000198918(RPL39),ENSG00000083845(RPS5),ENSG00000111335(OAS2),ENSG00000143947(RPS27A),ENSG00000163682(RPL9),ENSG00000162244(RPL29),ENSG00000111331(OAS3),ENSG00000008988(RPS20),ENSG00000110700(RPS13),ENSG00000112306(RPS12),ENSG00000167526(RPL13),ENSG00000109475(RPL34),ENSG00000168028(RPSA),ENSG000001…	ENSG00000121879(PIK3CA),ENSG00000106804(C5),ENSG00000213928(IRF9),ENSG00000009724(MASP2),ENSG00000183735(TBK1),ENSG00000145675(PIK3R1),ENSG00000135341(MAP3K7),ENSG00000157131(C8A),ENSG00000241343(RPL36A),ENSG00000165471(MBL2),ENSG00000021852(C8B)	http://www.kegg.jp/kegg-bin/show_pathway?map05171/K02977%09%23FFFFFF,red/K02960%09%23FFFFFF,red/K02896%09%23FFFFFF,red/K02928%09%23FFFFFF,red/K02998%09%23FFFFFF,red/K02951%09%23FFFFFF,red/K02918%09%23FFFFFF,red/K02894%09%23FFFFFF,red/K02873%09%23FFFFFF,red/K03994%09%23FFFFFF,green/K04441%09%23FFFFFF,red/K02915%09%23FFFFFF,red/K02923%09%23FFFFFF,red/K03997%09%23FFFFFF,green/K02985%09%23FFFFFF,red/…
hsa05020	Prion disease	Human Diseases	Neurodegenerative disease	69	22	91	258	1.76633e-08	9.862e-07	ENSG00000140990(NDUFB10),ENSG00000087088(BAX),ENSG00000137285(TUBB2B),ENSG00000258947(TUBB3),ENSG00000119013(NDUFB3),ENSG00000164405(UQCRQ),ENSG00000159352(PSMD4),ENSG00000160194(NDUFV3),ENSG00000112695(COX7A2),ENSG00000100804(PSMB5),ENSG00000115944(COX7A2L),ENSG00000010256(UQCRC1),ENSG00000179091(CYC1),ENSG00000159199(ATP5MC1),ENSG00000124172(ATP5F1E),ENSG00000104892(KLC3),ENSG00000130706(ADRM1)…	ENSG00000101162(TUBB1),ENSG00000123104(ITPR2),ENSG00000178127(NDUFV2),ENSG00000142875(PRKACB),ENSG00000198838(RYR3),ENSG00000106588(PSMA2),ENSG00000198785(GRIN3A),ENSG00000075886(TUBA3D),ENSG00000168280(KIF5C),ENSG00000073578(SDHA),ENSG00000121879(PIK3CA),ENSG00000106804(C5),ENSG00000157388(CACNA1D),ENSG00000021852(C8B),ENSG00000115966(ATF2),ENSG00000145675(PIK3R1),ENSG00000120868(APAF1),ENSG0000…	http://www.kegg.jp/kegg-bin/show_pathway?map05020/K05212%09%23FFFFFF,red/K04450%09%23FFFFFF,green/K06691%09%23FFFFFF,red/K08011%09%23FFFFFF,red/K03967%09%23FFFFFF,red/K03943%09%23FFFFFF,green/K03938%09%23FFFFFF,red/K03998%09%23FFFFFF,green/K07860%09%23FFFFFF,red/K03946%09%23FFFFFF,red/K02273%09%23FFFFFF,red/K00414%09%23FFFFFF,red/K03939%09%23FFFFFF,red/K10407%09%23FFFFFF,red/K02737%09%23FFFFFF,re…
hsa04932	Non-alcoholic fatty liver disease	Human Diseases	Endocrine and metabolic disease	47	13	60	151	4.24114e-08	2.02969e-06	ENSG00000147123(NDUFB11),ENSG00000184557(SOCS3),ENSG00000105723(GSK3A),ENSG00000145494(NDUFS6),ENSG00000233954(UQCRHL),ENSG00000110717(NDUFS8),ENSG00000178741(COX5A),ENSG00000004779(NDUFAB1),ENSG00000168653(NDUFS5),ENSG00000185633(NDUFA4L2),ENSG00000127184(COX7C),ENSG00000164258(NDUFS4),ENSG00000105329(TGFB1),ENSG00000173660(UQCRH),ENSG00000131143(COX4I1),ENSG00000170345(FOS),ENSG00000090266(NDUF…	ENSG00000132356(PRKAA1),ENSG00000145675(PIK3R1),ENSG00000143627(PKLR),ENSG00000009950(MLXIPL),ENSG00000131791(PRKAB2),ENSG00000178127(NDUFV2),ENSG00000181929(PRKAG1),ENSG00000162409(PRKAA2),ENSG00000153094(BCL2L11),ENSG00000116678(LEPR),ENSG00000121879(PIK3CA),ENSG00000073578(SDHA),ENSG00000078747(ITCH)	http://www.kegg.jp/kegg-bin/show_pathway?map04932/K11351%09%23FFFFFF,red/K09113%09%23FFFFFF,green/K04696%09%23FFFFFF,red/K02270%09%23FFFFFF,red/K11352%09%23FFFFFF,red/K03967%09%23FFFFFF,red/K02266%09%23FFFFFF,red/K00414%09%23FFFFFF,red/K03955%09%23FFFFFF,red/K03937%09%23FFFFFF,red/K03943%09%23FFFFFF,green/K03945%09%23FFFFFF,red/K00418%09%23FFFFFF,red/K02271%09%23FFFFFF,red/K03938%09%23FFFFFF,red/…
hsa05208	Chemical carcinogenesis - reactive oxygen species	Human Diseases	Cancer: overview	62	13	75	208	1.16344e-07	4.87191e-06	ENSG00000112695(COX7A2),ENSG00000160194(NDUFV3),ENSG00000134184(GSTM1),ENSG00000196139(AKR1C3),ENSG00000145494(NDUFS6),ENSG00000233954(UQCRHL),ENSG00000140990(NDUFB10),ENSG00000164405(UQCRQ),ENSG00000213366(GSTM2),ENSG00000147123(NDUFB11),ENSG00000143198(MGST3),ENSG00000119013(NDUFB3),ENSG00000004779(NDUFAB1),ENSG00000099795(NDUFB7),ENSG00000168653(NDUFS5),ENSG00000126934(MAP2K2),ENSG00000131174(…	ENSG00000178127(NDUFV2),ENSG00000115904(SOS1),ENSG00000157764(BRAF),ENSG00000115825(PRKD3),ENSG00000133703(KRAS),ENSG00000179295(PTPN11),ENSG00000100644(HIF1A),ENSG00000121879(PIK3CA),ENSG00000073578(SDHA),ENSG00000145675(PIK3R1),ENSG00000214435(AS3MT),ENSG00000143322(ABL2),ENSG00000100485(SOS2)	http://www.kegg.jp/kegg-bin/show_pathway?map05208/K02271%09%23FFFFFF,red/K00418%09%23FFFFFF,red/K08009%09%23FFFFFF,red/K07827%09%23FFFFFF,green/K02135%09%23FFFFFF,red/K03955%09%23FFFFFF,red/K03960%09%23FFFFFF,red/K02266%09%23FFFFFF,red/K03947%09%23FFFFFF,red/K03965%09%23FFFFFF,red/K03943%09%23FFFFFF,green/K08268%09%23FFFFFF,green/K03962%09%23FFFFFF,red/K03939%09%23FFFFFF,red/K03952%09%23FFFFFF,re…
hsa05415	Diabetic cardiomyopathy	Human Diseases	Cardiovascular disease	59	10	69	190	2.74029e-07	1.02e-05	ENSG00000124172(ATP5F1E),ENSG00000010256(UQCRC1),ENSG00000115944(COX7A2L),ENSG00000159199(ATP5MC1),ENSG00000179091(CYC1),ENSG00000172531(PPP1CA),ENSG00000131174(COX7B),ENSG00000119383(PTPA),ENSG00000099795(NDUFB7),ENSG00000119013(NDUFB3),ENSG00000164405(UQCRQ),ENSG00000131459(GFPT2),ENSG00000140990(NDUFB10),ENSG00000164867(NOS3),ENSG00000160194(NDUFV3),ENSG00000112695(COX7A2),ENSG00000164919(COX6…	ENSG00000108821(COL1A1),ENSG00000178127(NDUFV2),ENSG00000185591(SP1),ENSG00000106799(TGFBR1),ENSG00000073578(SDHA),ENSG00000121879(PIK3CA),ENSG00000067992(PDK3),ENSG00000182621(PLCB1),ENSG00000205560(CPT1B),ENSG00000145675(PIK3R1)	http://www.kegg.jp/kegg-bin/show_pathway?map05415/K03947%09%23FFFFFF,red/K00414%09%23FFFFFF,red/K00416%09%23FFFFFF,red/K11352%09%23FFFFFF,red/K02271%09%23FFFFFF,red/K00413%09%23FFFFFF,red/K07860%09%23FFFFFF,red/K03955%09%23FFFFFF,red/K02268%09%23FFFFFF,red/K03957%09%23FFFFFF,red/K05858%09%23FFFFFF,green/K03939%09%23FFFFFF,red/K03966%09%23FFFFFF,red/K02135%09%23FFFFFF,red/K03945%09%23FFFFFF,red/K0…
hsa05012	Parkinson disease	Human Diseases	Neurodegenerative disease	71	13	84	253	1.20963e-06	4.05227e-05	ENSG00000115317(HTRA2),ENSG00000119013(NDUFB3),ENSG00000221983(UBA52),ENSG00000258947(TUBB3),ENSG00000164405(UQCRQ),ENSG00000159352(PSMD4),ENSG00000087088(BAX),ENSG00000170315(UBB),ENSG00000140990(NDUFB10),ENSG00000137285(TUBB2B),ENSG00000160194(NDUFV3),ENSG00000112695(COX7A2),ENSG00000100804(PSMB5),ENSG00000104892(KLC3),ENSG00000124172(ATP5F1E),ENSG00000115944(COX7A2L),ENSG00000010256(UQCRC1),EN…	ENSG00000142875(PRKACB),ENSG00000198838(RYR3),ENSG00000101162(TUBB1),ENSG00000123104(ITPR2),ENSG00000178127(NDUFV2),ENSG00000106588(PSMA2),ENSG00000073578(SDHA),ENSG00000168280(KIF5C),ENSG00000075886(TUBA3D),ENSG00000171109(MFN1),ENSG00000155980(KIF5A),ENSG00000170759(KIF5B),ENSG00000120868(APAF1)	http://www.kegg.jp/kegg-bin/show_pathway?map05012/K09488%09%23FFFFFF,red/K03952%09%23FFFFFF,red/K02927%09%23FFFFFF,red/K02736%09%23FFFFFF,red/K14709%09%23FFFFFF,red/K04959%09%23FFFFFF,green/K21356%09%23FFFFFF,green/K02735%09%23FFFFFF,red/K02084%09%23FFFFFF,green/K10396%09%23FFFFFF,green/K11351%09%23FFFFFF,red/K03944%09%23FFFFFF,red/K02263%09%23FFFFFF,red/K02265%09%23FFFFFF,red/K06691%09%23FFFFFF,…
hsa05014	Amyotrophic lateral sclerosis	Human Diseases	Neurodegenerative disease	77	31	108	350	2.14189e-06	6.52304e-05	ENSG00000039139(DNAH5),ENSG00000131495(NDUFA2),ENSG00000101460(MAP1LC3A),ENSG00000099341(PSMD8),ENSG00000164919(COX6C),ENSG00000185386(MAPK11),ENSG00000250479(CHCHD10),ENSG00000126267(COX6B1),ENSG00000178462(TUBAL3),ENSG00000111775(COX6A1),ENSG00000065518(NDUFB4),ENSG00000123395(ATG101),ENSG00000125356(NDUFA1),ENSG00000105464(GRIN2D),ENSG00000154723(ATP5PF),ENSG00000170906(NDUFA3),ENSG00000135940…	ENSG00000111581(NUP107),ENSG00000153201(RANBP2),ENSG00000023287(RB1CC1),ENSG00000124789(NUP153),ENSG00000075886(TUBA3D),ENSG00000168280(KIF5C),ENSG00000073578(SDHA),ENSG00000183735(TBK1),ENSG00000106588(PSMA2),ENSG00000147894(C9orf72),ENSG00000101162(TUBB1),ENSG00000114841(DNAH1),ENSG00000178127(NDUFV2),ENSG00000015479(MATR3),ENSG00000047410(TPR),ENSG00000120251(GRIA2),ENSG00000107290(SETX),ENSG0…	http://www.kegg.jp/kegg-bin/show_pathway?map05014/K02738%09%23FFFFFF,red/K02131%09%23FFFFFF,red/K17906%09%23FFFFFF,green/K03029%09%23FFFFFF,red/K05085%09%23FFFFFF,green/K03962%09%23FFFFFF,red/K03948%09%23FFFFFF,red/K03955%09%23FFFFFF,red/K23609%09%23FFFFFF,green/K03936%09%23FFFFFF,red/K00418%09%23FFFFFF,red/K10408%09%23FFFFFF,purple/K02135%09%23FFFFFF,red/K02272%09%23FFFFFF,red/K19026%09%23FFFFFF…
hsa05022	Pathways of neurodegeneration - multiple diseases	Human Diseases	Neurodegenerative disease	96	37	133	462	8.77919e-06	0.000245086	ENSG00000168653(NDUFS5),ENSG00000277791(PSMB3),ENSG00000004779(NDUFAB1),ENSG00000127184(COX7C),ENSG00000185633(NDUFA4L2),ENSG00000184371(CSF1),ENSG00000178741(COX5A),ENSG00000072506(HSD17B10),ENSG00000159377(PSMB4),ENSG00000154518(ATP5MC3),ENSG00000110717(NDUFS8),ENSG00000161011(SQSTM1),ENSG00000030110(BAK1),ENSG00000164294(GPX8),ENSG00000233954(UQCRHL),ENSG00000145494(NDUFS6),ENSG00000028137(TNF…	ENSG00000158955(WNT9B),ENSG00000133703(KRAS),ENSG00000164930(FZD6),ENSG00000174844(DNAH12),ENSG00000171109(MFN1),ENSG00000115423(DNAH6),ENSG00000104133(SPG11),ENSG00000182621(PLCB1),ENSG00000197653(DNAH10),ENSG00000105877(DNAH11),ENSG00000134982(APC),ENSG00000120251(GRIA2),ENSG00000108984(MAP2K6),ENSG00000070018(LRP6),ENSG00000183454(GRIN2A),ENSG00000120868(APAF1),ENSG00000155980(KIF5A),ENSG00000…	http://www.kegg.jp/kegg-bin/show_pathway?map05022/K02272%09%23FFFFFF,red/K02183%09%23FFFFFF,red/K03952%09%23FFFFFF,red/K02736%09%23FFFFFF,red/K08683%09%23FFFFFF,red/K05853%09%23FFFFFF,red/K08669%09%23FFFFFF,red/K00432%09%23FFFFFF,red/K04551%09%23FFFFFF,red/K04133%09%23FFFFFF,green/K02268%09%23FFFFFF,red/K05141%09%23FFFFFF,red/K02264%09%23FFFFFF,red/K02265%09%23FFFFFF,red/K02737%09%23FFFFFF,red/K0…
hsa05010	Alzheimer disease	Human Diseases	Neurodegenerative disease	77	28	105	370	0.000146748	0.00378158	ENSG00000112695(COX7A2),ENSG00000100804(PSMB5),ENSG00000160194(NDUFV3),ENSG00000164405(UQCRQ),ENSG00000159352(PSMD4),ENSG00000258947(TUBB3),ENSG00000119013(NDUFB3),ENSG00000137285(TUBB2B),ENSG00000140990(NDUFB10),ENSG00000135925(WNT10A),ENSG00000137267(TUBB2A),ENSG00000131174(COX7B),ENSG00000164885(CDK5),ENSG00000099795(NDUFB7),ENSG00000130706(ADRM1),ENSG00000067182(TNFRSF1A),ENSG00000126934(MAP2…	ENSG00000184984(CHRM5),ENSG00000104290(FZD3),ENSG00000198838(RYR3),ENSG00000178127(NDUFV2),ENSG00000101162(TUBB1),ENSG00000123104(ITPR2),ENSG00000157764(BRAF),ENSG00000106588(PSMA2),ENSG00000163251(FZD5),ENSG00000121879(PIK3CA),ENSG00000073578(SDHA),ENSG00000075886(TUBA3D),ENSG00000168280(KIF5C),ENSG00000023287(RB1CC1),ENSG00000157388(CACNA1D),ENSG00000119912(IDE),ENSG00000182621(PLCB1),ENSG00000…	http://www.kegg.jp/kegg-bin/show_pathway?map05010/K02090%09%23FFFFFF,red/K03158%09%23FFFFFF,red/K19730%09%23FFFFFF,red/K02264%09%23FFFFFF,red/K03944%09%23FFFFFF,red/K02134%09%23FFFFFF,red/K03941%09%23FFFFFF,red/K02085%09%23FFFFFF,green/K06691%09%23FFFFFF,red/K00234%09%23FFFFFF,green/K06170%09%23FFFFFF,red/K02131%09%23FFFFFF,red/K03967%09%23FFFFFF,red/K07374%09%23FFFFFF,purple/K01064%09%23FFFFFF,g…
hsa05223	Non-small cell lung cancer	Human Diseases	Cancer: specific types	12	15	27	72	0.000663038	0.0158655	ENSG00000126934(MAP2K2),ENSG00000174775(HRAS),ENSG00000124762(CDKN1A),ENSG00000087088(BAX),ENSG00000163235(TGFA),ENSG00000135446(CDK4),ENSG00000105639(JAK3),ENSG00000147889(CDKN2A),ENSG00000130222(GADD45G),ENSG00000030110(BAK1),ENSG00000116717(GADD45A),ENSG00000002330(BAD)	ENSG00000157764(BRAF),ENSG00000121879(PIK3CA),ENSG00000143924(EML4),ENSG00000168280(KIF5C),ENSG00000122008(POLK),ENSG00000105810(CDK6),ENSG00000266094(RASSF5),ENSG00000115904(SOS1),ENSG00000133703(KRAS),ENSG00000101109(STK4),ENSG00000100485(SOS2),ENSG00000077092(RARB),ENSG00000170759(KIF5B),ENSG00000155980(KIF5A),ENSG00000145675(PIK3R1)	http://www.kegg.jp/kegg-bin/show_pathway?map05223/K03099%09%23FFFFFF,green/K02158%09%23FFFFFF,red/K14021%09%23FFFFFF,red/K06625%09%23FFFFFF,red/K02833%09%23FFFFFF,red/K11218%09%23FFFFFF,red/K06621%09%23FFFFFF,red/K02091%09%23FFFFFF,green/K15420%09%23FFFFFF,green/K04411%09%23FFFFFF,green/K08015%09%23FFFFFF,green/K08774%09%23FFFFFF,red/K07827%09%23FFFFFF,green/K04402%09%23FFFFFF,red/K02649%09%23FFF…
hsa05168	Herpes simplex virus 1 infection	Human Diseases	Infectious disease: viral	26	104	130	493	0.000786077	0.0175557	ENSG00000204267(TAP2),ENSG00000030110(BAK1),ENSG00000108691(CCL2),ENSG00000204525(HLA-C),ENSG00000206503(HLA-A),ENSG00000184557(SOCS3),ENSG00000184216(IRAK1),ENSG00000002330(BAD),ENSG00000089127(OAS1),ENSG00000204592(HLA-E),ENSG00000119718(EIF2B2),ENSG00000102871(TRADD),ENSG00000087088(BAX),ENSG00000242574(HLA-DMB),ENSG00000111786(SRSF9),ENSG00000067182(TNFRSF1A),ENSG00000172531(PPP1CA),ENSG00000…	ENSG00000196967(ZNF585A),ENSG00000170949(ZNF160),ENSG00000157429(ZNF19),ENSG00000187607(ZNF286A),ENSG00000147124(ZNF41),ENSG00000146587(RBAK),ENSG00000159915(ZNF233),ENSG00000204514(ZNF814),ENSG00000196458(ZNF605),ENSG00000196705(ZNF431),ENSG00000187801(ZFP69B),ENSG00000197619(ZNF615),ENSG00000105497(ZNF175),ENSG00000267680(ZNF224),ENSG00000089335(ZNF302),ENSG00000204611(ZNF616),ENSG00000127081(Z…	http://www.kegg.jp/kegg-bin/show_pathway?map05168/K14966%09%23FFFFFF,green/K06731%09%23FFFFFF,red/K03994%09%23FFFFFF,green/K05477%09%23FFFFFF,green/K04427%09%23FFFFFF,green/K06752%09%23FFFFFF,red/K09364%09%23FFFFFF,green/K09228%09%23FFFFFF,green/K21123%09%23FFFFFF,red/K02158%09%23FFFFFF,red/K06751%09%23FFFFFF,red/K03171%09%23FFFFFF,red/K15411%09%23FFFFFF,green/K07205%09%23FFFFFF,red/K14216%09%23F…
hsa00051	Fructose and mannose metabolism	Metabolism	Carbohydrate metabolism	13	2	15	33	0.00110198	0.0230727	ENSG00000144591(GMPPA),ENSG00000149925(ALDOA),ENSG00000085662(AKR1B1),ENSG00000104522(GFUS),ENSG00000198074(AKR1B10),ENSG00000100417(PMM1),ENSG00000178802(MPI),ENSG00000156515(HK1),ENSG00000109107(ALDOC),ENSG00000111669(TPI1),ENSG00000152556(PFKM),ENSG00000156510(HKDC1),ENSG00000067057(PFKP)	ENSG00000254685(FPGT),ENSG00000136872(ALDOB)	http://www.kegg.jp/kegg-bin/show_pathway?map00051/K00976%09%23FFFFFF,green/K02377%09%23FFFFFF,red/K01809%09%23FFFFFF,red/K00966%09%23FFFFFF,red/K01803%09%23FFFFFF,red/K00011%09%23FFFFFF,red/K01623%09%23FFFFFF,purple/K00850%09%23FFFFFF,red/K17497%09%23FFFFFF,red/K00844%09%23FFFFFF,red/
hsa01524	Platinum drug resistance	Human Diseases	Drug resistance: antineoplastic	14	11	25	71	0.00286419	0.0564415	ENSG00000002330(BAD),ENSG00000141682(PMAIP1),ENSG00000084207(GSTP1),ENSG00000134184(GSTM1),ENSG00000030110(BAK1),ENSG00000213366(GSTM2),ENSG00000168040(FADD),ENSG00000147889(CDKN2A),ENSG00000124762(CDKN1A),ENSG00000143198(MGST3),ENSG00000012061(ERCC1),ENSG00000087088(BAX),ENSG00000148834(GSTO1),ENSG00000168765(GSTM4)	ENSG00000012048(BRCA1),ENSG00000145675(PIK3R1),ENSG00000120868(APAF1),ENSG00000135679(MDM2),ENSG00000131747(TOP2A),ENSG00000009413(REV3L),ENSG00000121879(PIK3CA),ENSG00000077097(TOP2B),ENSG00000149311(ATM),ENSG00000110330(BIRC2),ENSG00000123191(ATP7B)	http://www.kegg.jp/kegg-bin/show_pathway?map01524/K14021%09%23FFFFFF,red/K16060%09%23FFFFFF,green/K02373%09%23FFFFFF,red/K17686%09%23FFFFFF,green/K02350%09%23FFFFFF,green/K02158%09%23FFFFFF,red/K02649%09%23FFFFFF,green/K00922%09%23FFFFFF,green/K02084%09%23FFFFFF,green/K06643%09%23FFFFFF,green/K02159%09%23FFFFFF,red/K03164%09%23FFFFFF,green/K06625%09%23FFFFFF,red/K23790%09%23FFFFFF,red/K10131%09%2…
hsa05220	Chronic myeloid leukemia	Human Diseases	Cancer: specific types	13	13	26	76	0.00375205	0.0698299	ENSG00000124762(CDKN1A),ENSG00000087088(BAX),ENSG00000126934(MAP2K2),ENSG00000174775(HRAS),ENSG00000136997(MYC),ENSG00000147889(CDKN2A),ENSG00000135446(CDK4),ENSG00000030110(BAK1),ENSG00000130222(GADD45G),ENSG00000002330(BAD),ENSG00000105329(TGFB1),ENSG00000116717(GADD45A),ENSG00000160691(SHC1)	ENSG00000157764(BRAF),ENSG00000121879(PIK3CA),ENSG00000122008(POLK),ENSG00000179295(PTPN11),ENSG00000106799(TGFBR1),ENSG00000105810(CDK6),ENSG00000148082(SHC3),ENSG00000115904(SOS1),ENSG00000133703(KRAS),ENSG00000110395(CBL),ENSG00000145675(PIK3R1),ENSG00000135679(MDM2),ENSG00000100485(SOS2)	http://www.kegg.jp/kegg-bin/show_pathway?map05220/K02159%09%23FFFFFF,red/K06621%09%23FFFFFF,red/K03099%09%23FFFFFF,green/K04707%09%23FFFFFF,green/K03511%09%23FFFFFF,green/K02091%09%23FFFFFF,green/K02649%09%23FFFFFF,green/K06625%09%23FFFFFF,red/K04365%09%23FFFFFF,green/K02089%09%23FFFFFF,red/K00922%09%23FFFFFF,green/K04402%09%23FFFFFF,red/K07827%09%23FFFFFF,green/K06643%09%23FFFFFF,green/K14021%09…
hsa04215	Apoptosis - multiple species	Cellular Processes	Cell growth and death	9	4	13	32	0.00757139	0.133496	ENSG00000067182(TNFRSF1A),ENSG00000108387(SEPTIN4),ENSG00000101197(BIRC7),ENSG00000030110(BAK1),ENSG00000087088(BAX),ENSG00000115317(HTRA2),ENSG00000176720(BOK),ENSG00000168040(FADD),ENSG00000141682(PMAIP1)	ENSG00000153094(BCL2L11),ENSG00000110330(BIRC2),ENSG00000115760(BIRC6),ENSG00000120868(APAF1)	http://www.kegg.jp/kegg-bin/show_pathway?map04215/K02561%09%23FFFFFF,red/K14021%09%23FFFFFF,red/K02159%09%23FFFFFF,red/K16060%09%23FFFFFF,green/K16943%09%23FFFFFF,red/K08669%09%23FFFFFF,red/K02084%09%23FFFFFF,green/K10586%09%23FFFFFF,green/K02373%09%23FFFFFF,red/K16341%09%23FFFFFF,green/K03158%09%23FFFFFF,red/K16061%09%23FFFFFF,red/K10131%09%23FFFFFF,red/
hsa04218	Cellular senescence	Cellular Processes	Cell growth and death	22	23	45	156	0.0080384	0.134643	ENSG00000206503(HLA-A),ENSG00000204525(HLA-C),ENSG00000161011(SQSTM1),ENSG00000112576(CCND3),ENSG00000130222(GADD45G),ENSG00000105329(TGFB1),ENSG00000106366(SERPINE1),ENSG00000116717(GADD45A),ENSG00000204592(HLA-E),ENSG00000101057(MYBL2),ENSG00000124762(CDKN1A),ENSG00000169429(CXCL8),ENSG00000174775(HRAS),ENSG00000172531(PPP1CA),ENSG00000126934(MAP2K2),ENSG00000187840(EIF4EBP1),ENSG00000147889(CD…	ENSG00000104320(NBN),ENSG00000133703(KRAS),ENSG00000080839(RBL1),ENSG00000175054(ATR),ENSG00000189308(LIN54),ENSG00000092439(TRPM7),ENSG00000110422(HIPK3),ENSG00000145675(PIK3R1),ENSG00000108984(MAP2K6),ENSG00000163349(HIPK1),ENSG00000101096(NFATC2),ENSG00000165699(TSC1),ENSG00000135679(MDM2),ENSG00000152518(ZFP36L2),ENSG00000123104(ITPR2),ENSG00000149311(ATM),ENSG00000105810(CDK6),ENSG0000010679…	http://www.kegg.jp/kegg-bin/show_pathway?map04218/K07827%09%23FFFFFF,green/K07205%09%23FFFFFF,red/K04728%09%23FFFFFF,green/K06625%09%23FFFFFF,red/K06751%09%23FFFFFF,red/K10030%09%23FFFFFF,red/K04982%09%23FFFFFF,green/K02089%09%23FFFFFF,red/K10865%09%23FFFFFF,green/K04851%09%23FFFFFF,green/K04377%09%23FFFFFF,red/K00922%09%23FFFFFF,green/K06643%09%23FFFFFF,green/K04402%09%23FFFFFF,red/K02183%09%23F…
hsa05224	Breast cancer	Human Diseases	Cancer: specific types	18	24	42	146	0.0107237	0.170222	ENSG00000188064(WNT7B),ENSG00000160691(SHC1),ENSG00000116717(GADD45A),ENSG00000170345(FOS),ENSG00000077150(NFKB2),ENSG00000130222(GADD45G),ENSG00000030110(BAK1),ENSG00000188763(FZD9),ENSG00000090932(DLL3),ENSG00000162552(WNT4),ENSG00000135446(CDK4),ENSG00000136997(MYC),ENSG00000175634(RPS6KB2),ENSG00000126934(MAP2K2),ENSG00000135925(WNT10A),ENSG00000174775(HRAS),ENSG00000124762(CDKN1A),ENSG000000…	ENSG00000100485(SOS2),ENSG00000134982(APC),ENSG00000070018(LRP6),ENSG00000145675(PIK3R1),ENSG00000012048(BRCA1),ENSG00000115904(SOS1),ENSG00000158955(WNT9B),ENSG00000133703(KRAS),ENSG00000164930(FZD6),ENSG00000139618(BRCA2),ENSG00000158815(FGF17),ENSG00000101384(JAG1),ENSG00000148082(SHC3),ENSG00000122008(POLK),ENSG00000121879(PIK3CA),ENSG00000105810(CDK6),ENSG00000070193(FGF10),ENSG00000157764(B…	http://www.kegg.jp/kegg-bin/show_pathway?map05224/K00572%09%23FFFFFF,red/K17448%09%23FFFFFF,green/K04379%09%23FFFFFF,red/K07827%09%23FFFFFF,green/K00922%09%23FFFFFF,green/K02842%09%23FFFFFF,red/K02375%09%23FFFFFF,green/K02376%09%23FFFFFF,green/K08775%09%23FFFFFF,green/K04402%09%23FFFFFF,red/K03511%09%23FFFFFF,green/K01357%09%23FFFFFF,red/K06052%09%23FFFFFF,green/K03068%09%23FFFFFF,green/K04358%09…
hsa05210	Colorectal cancer	Human Diseases	Cancer: specific types	16	11	27	86	0.0115	0.170222	ENSG00000163235(TGFA),ENSG00000136997(MYC),ENSG00000126934(MAP2K2),ENSG00000175634(RPS6KB2),ENSG00000174775(HRAS),ENSG00000124762(CDKN1A),ENSG00000087088(BAX),ENSG00000109321(AREG),ENSG00000116717(GADD45A),ENSG00000105329(TGFB1),ENSG00000141682(PMAIP1),ENSG00000170345(FOS),ENSG00000002330(BAD),ENSG00000130222(GADD45G),ENSG00000030110(BAK1),ENSG00000128340(RAC2)	ENSG00000122008(POLK),ENSG00000121879(PIK3CA),ENSG00000106799(TGFBR1),ENSG00000153094(BCL2L11),ENSG00000157764(BRAF),ENSG00000157500(APPL1),ENSG00000100485(SOS2),ENSG00000134982(APC),ENSG00000145675(PIK3R1),ENSG00000115904(SOS1),ENSG00000133703(KRAS)	http://www.kegg.jp/kegg-bin/show_pathway?map05210/K02649%09%23FFFFFF,green/K07860%09%23FFFFFF,red/K02158%09%23FFFFFF,red/K06625%09%23FFFFFF,red/K04688%09%23FFFFFF,red/K16341%09%23FFFFFF,green/K00922%09%23FFFFFF,green/K04377%09%23FFFFFF,red/K04379%09%23FFFFFF,red/K04369%09%23FFFFFF,red/K14021%09%23FFFFFF,red/K10131%09%23FFFFFF,red/K03511%09%23FFFFFF,green/K04402%09%23FFFFFF,red/K07827%09%23FFFFFF,…
hsa01522	Endocrine resistance	Human Diseases	Drug resistance: antineoplastic	13	16	29	94	0.0116869	0.170222	ENSG00000090932(DLL3),ENSG00000135446(CDK4),ENSG00000185386(MAPK11),ENSG00000160691(SHC1),ENSG00000002330(BAD),ENSG00000170345(FOS),ENSG00000147889(CDKN2A),ENSG00000126934(MAP2K2),ENSG00000175634(RPS6KB2),ENSG00000174775(HRAS),ENSG00000124762(CDKN1A),ENSG00000121281(ADCY7),ENSG00000087088(BAX)	ENSG00000148082(SHC3),ENSG00000135679(MDM2),ENSG00000101384(JAG1),ENSG00000100485(SOS2),ENSG00000121879(PIK3CA),ENSG00000073734(ABCB11),ENSG00000145675(PIK3R1),ENSG00000125686(MED1),ENSG00000157764(BRAF),ENSG00000115904(SOS1),ENSG00000133703(KRAS),ENSG00000091831(ESR1),ENSG00000142875(PRKACB),ENSG00000100197(CYP2D6),ENSG00000185591(SP1),ENSG00000141027(NCOR1)	http://www.kegg.jp/kegg-bin/show_pathway?map01522/K08047%09%23FFFFFF,red/K02158%09%23FFFFFF,red/K15144%09%23FFFFFF,green/K04684%09%23FFFFFF,green/K02833%09%23FFFFFF,red/K06052%09%23FFFFFF,green/K04379%09%23FFFFFF,red/K02159%09%23FFFFFF,red/K05664%09%23FFFFFF,green/K06279%09%23FFFFFF,red/K04441%09%23FFFFFF,red/K04369%09%23FFFFFF,red/K04345%09%23FFFFFF,green/K04688%09%23FFFFFF,red/K06625%09%23FFFFF…
hsa05219	Bladder cancer	Human Diseases	Cancer: specific types	10	5	15	41	0.0128995	0.174253	ENSG00000035664(DAPK2),ENSG00000025708(TYMP),ENSG00000136997(MYC),ENSG00000147889(CDKN2A),ENSG00000135446(CDK4),ENSG00000169429(CXCL8),ENSG00000167657(DAPK3),ENSG00000124762(CDKN1A),ENSG00000126934(MAP2K2),ENSG00000174775(HRAS)	ENSG00000135679(MDM2),ENSG00000100373(UPK3A),ENSG00000196730(DAPK1),ENSG00000133703(KRAS),ENSG00000157764(BRAF)	http://www.kegg.jp/kegg-bin/show_pathway?map05219/K02089%09%23FFFFFF,red/K04369%09%23FFFFFF,red/K08803%09%23FFFFFF,purple/K02833%09%23FFFFFF,red/K06643%09%23FFFFFF,green/K00758%09%23FFFFFF,red/K19520%09%23FFFFFF,green/K04377%09%23FFFFFF,red/K10030%09%23FFFFFF,red/K07827%09%23FFFFFF,green/K06625%09%23FFFFFF,red/K04365%09%23FFFFFF,green/K06621%09%23FFFFFF,red/
hsa05214	Glioma	Human Diseases	Cancer: specific types	13	11	24	75	0.0130039	0.174253	ENSG00000126934(MAP2K2),ENSG00000174775(HRAS),ENSG00000124762(CDKN1A),ENSG00000134072(CAMK1),ENSG00000087088(BAX),ENSG00000163235(TGFA),ENSG00000160014(CALM3),ENSG00000135446(CDK4),ENSG00000147889(CDKN2A),ENSG00000130222(GADD45G),ENSG00000030110(BAK1),ENSG00000116717(GADD45A),ENSG00000160691(SHC1)	ENSG00000157764(BRAF),ENSG00000113721(PDGFRB),ENSG00000148082(SHC3),ENSG00000121879(PIK3CA),ENSG00000122008(POLK),ENSG00000105810(CDK6),ENSG00000115904(SOS1),ENSG00000133703(KRAS),ENSG00000135679(MDM2),ENSG00000100485(SOS2),ENSG00000145675(PIK3R1)	http://www.kegg.jp/kegg-bin/show_pathway?map05214/K03099%09%23FFFFFF,green/K17448%09%23FFFFFF,green/K03511%09%23FFFFFF,green/K05089%09%23FFFFFF,green/K02089%09%23FFFFFF,red/K04365%09%23FFFFFF,green/K04402%09%23FFFFFF,red/K14021%09%23FFFFFF,red/K02183%09%23FFFFFF,red/K06621%09%23FFFFFF,red/K02649%09%23FFFFFF,green/K02091%09%23FFFFFF,green/K02159%09%23FFFFFF,red/K04369%09%23FFFFFF,red/K02833%09%23F…
hsa02010	ABC transporters	Environmental Information Processing	Membrane transport	4	12	16	45	0.0139967	0.175855	ENSG00000167972(ABCA3),ENSG00000168394(TAP1),ENSG00000204267(TAP2),ENSG00000160179(ABCG1)	ENSG00000115657(ABCB6),ENSG00000154263(ABCA10),ENSG00000001626(CFTR),ENSG00000073734(ABCB11),ENSG00000069431(ABCC9),ENSG00000165029(ABCA1),ENSG00000117528(ABCD3),ENSG00000143921(ABCG8),ENSG00000154258(ABCA9),ENSG00000154262(ABCA6),ENSG00000154265(ABCA5),ENSG00000005471(ABCB4)	http://www.kegg.jp/kegg-bin/show_pathway?map02010/K05649%09%23FFFFFF,green/K05679%09%23FFFFFF,red/K05684%09%23FFFFFF,green/K05653%09%23FFFFFF,red/K05031%09%23FFFFFF,green/K05641%09%23FFFFFF,green/K05652%09%23FFFFFF,green/K05654%09%23FFFFFF,red/K05659%09%23FFFFFF,green/K05643%09%23FFFFFF,red/K05677%09%23FFFFFF,green/K05664%09%23FFFFFF,green/K05648%09%23FFFFFF,green/K05661%09%23FFFFFF,green/K05033%…
hsa05225	Hepatocellular carcinoma	Human Diseases	Cancer: specific types	26	20	46	165	0.0141734	0.175855	ENSG00000130222(GADD45G),ENSG00000030110(BAK1),ENSG00000134184(GSTM1),ENSG00000213366(GSTM2),ENSG00000188064(WNT7B),ENSG00000160691(SHC1),ENSG00000084207(GSTP1),ENSG00000116717(GADD45A),ENSG00000105329(TGFB1),ENSG00000002330(BAD),ENSG00000175634(RPS6KB2),ENSG00000126934(MAP2K2),ENSG00000135925(WNT10A),ENSG00000168765(GSTM4),ENSG00000148834(GSTO1),ENSG00000174775(HRAS),ENSG00000124762(CDKN1A),ENSG…	ENSG00000115904(SOS1),ENSG00000158955(WNT9B),ENSG00000133703(KRAS),ENSG00000164930(FZD6),ENSG00000189079(ARID2),ENSG00000134982(APC),ENSG00000100485(SOS2),ENSG00000070018(LRP6),ENSG00000163939(PBRM1),ENSG00000145675(PIK3R1),ENSG00000167244(IGF2),ENSG00000157764(BRAF),ENSG00000163251(FZD5),ENSG00000104290(FZD3),ENSG00000073584(SMARCE1),ENSG00000148082(SHC3),ENSG00000122008(POLK),ENSG00000121879(PI…	http://www.kegg.jp/kegg-bin/show_pathway?map05225/K00572%09%23FFFFFF,red/K02649%09%23FFFFFF,green/K04377%09%23FFFFFF,red/K03511%09%23FFFFFF,green/K04674%09%23FFFFFF,green/K02833%09%23FFFFFF,red/K02158%09%23FFFFFF,red/K23790%09%23FFFFFF,red/K00408%09%23FFFFFF,red/K06621%09%23FFFFFF,red/K06625%09%23FFFFFF,red/K00510%09%23FFFFFF,red/K02375%09%23FFFFFF,green/K04688%09%23FFFFFF,red/K02376%09%23FFFFFF,…
hsa04910	Insulin signaling pathway	Organismal Systems	Endocrine system	17	22	39	137	0.0161651	0.193404	ENSG00000156510(HKDC1),ENSG00000049769(PPP1R3F),ENSG00000002330(BAD),ENSG00000160691(SHC1),ENSG00000156515(HK1),ENSG00000184557(SOCS3),ENSG00000132589(FLOT2),ENSG00000100889(PCK2),ENSG00000187840(EIF4EBP1),ENSG00000185338(SOCS1),ENSG00000160014(CALM3),ENSG00000120833(SOCS2),ENSG00000172531(PPP1CA),ENSG00000126934(MAP2K2),ENSG00000175634(RPS6KB2),ENSG00000174775(HRAS),ENSG00000125733(TRIP10)	ENSG00000110395(CBL),ENSG00000145675(PIK3R1),ENSG00000235194(PPP1R3E),ENSG00000164776(PHKG1),ENSG00000100485(SOS2),ENSG00000143627(PKLR),ENSG00000165699(TSC1),ENSG00000132356(PRKAA1),ENSG00000076555(ACACB),ENSG00000115904(SOS1),ENSG00000133703(KRAS),ENSG00000121879(PIK3CA),ENSG00000148082(SHC3),ENSG00000044446(PHKA2),ENSG00000109819(PPARGC1A),ENSG00000142875(PRKACB),ENSG00000162409(PRKAA2),ENSG00…	http://www.kegg.jp/kegg-bin/show_pathway?map04910/K17453%09%23FFFFFF,red/K17448%09%23FFFFFF,green/K04369%09%23FFFFFF,red/K02833%09%23FFFFFF,red/K04696%09%23FFFFFF,red/K06069%09%23FFFFFF,green/K07200%09%23FFFFFF,green/K04365%09%23FFFFFF,green/K07196%09%23FFFFFF,red/K04694%09%23FFFFFF,red/K03099%09%23FFFFFF,green/K07205%09%23FFFFFF,red/K01946%09%23FFFFFF,green/K04345%09%23FFFFFF,green/K02649%09%23F…
hsa04920	Adipocytokine signaling pathway	Organismal Systems	Endocrine system	10	12	22	69	0.0176989	0.200492	ENSG00000104825(NFKBIB),ENSG00000067182(TNFRSF1A),ENSG00000102871(TRADD),ENSG00000122585(NPY),ENSG00000197142(ACSL5),ENSG00000146232(NFKBIE),ENSG00000100889(PCK2),ENSG00000169169(CPT1C),ENSG00000184557(SOCS3),ENSG00000028137(TNFRSF1B)	ENSG00000179295(PTPN11),ENSG00000096968(JAK2),ENSG00000116678(LEPR),ENSG00000131791(PRKAB2),ENSG00000181929(PRKAG1),ENSG00000162409(PRKAA2),ENSG00000109819(PPARGC1A),ENSG00000164398(ACSL6),ENSG00000205560(CPT1B),ENSG00000068366(ACSL4),ENSG00000076555(ACACB),ENSG00000132356(PRKAA1)	http://www.kegg.jp/kegg-bin/show_pathway?map04920/K07199%09%23FFFFFF,green/K04447%09%23FFFFFF,green/K19523%09%23FFFFFF,green/K03171%09%23FFFFFF,red/K03158%09%23FFFFFF,red/K05872%09%23FFFFFF,red/K04696%09%23FFFFFF,red/K01897%09%23FFFFFF,purple/K05062%09%23FFFFFF,green/K05141%09%23FFFFFF,red/K07202%09%23FFFFFF,green/K05232%09%23FFFFFF,red/K01946%09%23FFFFFF,green/K19524%09%23FFFFFF,red/K01596%09%23…
hsa04115	p53 signaling pathway	Cellular Processes	Cell growth and death	13	10	23	73	0.0179545	0.200492	ENSG00000087088(BAX),ENSG00000164054(SHISA5),ENSG00000124762(CDKN1A),ENSG00000135446(CDK4),ENSG00000147889(CDKN2A),ENSG00000085117(CD82),ENSG00000130222(GADD45G),ENSG00000112576(CCND3),ENSG00000116717(GADD45A),ENSG00000175793(SFN),ENSG00000141682(PMAIP1),ENSG00000106366(SERPINE1),ENSG00000115129(TP53I3)	ENSG00000080546(SESN1),ENSG00000149311(ATM),ENSG00000172667(ZMAT3),ENSG00000105810(CDK6),ENSG00000198625(MDM4),ENSG00000175054(ATR),ENSG00000149212(SESN3),ENSG00000048392(RRM2B),ENSG00000135679(MDM2),ENSG00000120868(APAF1)	http://www.kegg.jp/kegg-bin/show_pathway?map04115/K06509%09%23FFFFFF,red/K10133%09%23FFFFFF,red/K10127%09%23FFFFFF,green/K04402%09%23FFFFFF,red/K06625%09%23FFFFFF,red/K10135%09%23FFFFFF,red/K02089%09%23FFFFFF,red/K02084%09%23FFFFFF,green/K02159%09%23FFFFFF,red/K02091%09%23FFFFFF,green/K06640%09%23FFFFFF,green/K10141%09%23FFFFFF,green/K04728%09%23FFFFFF,green/K10131%09%23FFFFFF,red/K03982%09%23FFF…
hsa03018	RNA degradation	Genetic Information Processing	Folding, sorting and degradation	11	13	24	79	0.0247382	0.267218	ENSG00000152556(PFKM),ENSG00000164167(LSM6),ENSG00000111674(ENO2),ENSG00000067057(PFKP),ENSG00000175324(LSM1),ENSG00000074800(ENO1),ENSG00000178896(EXOSC4),ENSG00000130332(LSM7),ENSG00000077348(EXOSC5),ENSG00000204392(LSM2),ENSG00000171311(EXOSC1)	ENSG00000101104(PABPC1L),ENSG00000110367(DDX6),ENSG00000113300(CNOT6),ENSG00000152520(PAN3),ENSG00000112941(TENT4A),ENSG00000146453(PNLDC1),ENSG00000138767(CNOT6L),ENSG00000198677(TTC37),ENSG00000172795(DCP2),ENSG00000125107(CNOT1),ENSG00000083520(DIS3),ENSG00000114127(XRN1),ENSG00000123737(EXOSC9)	http://www.kegg.jp/kegg-bin/show_pathway?map03018/K07573%09%23FFFFFF,red/K12618%09%23FFFFFF,green/K12620%09%23FFFFFF,red/K12614%09%23FFFFFF,green/K03514%09%23FFFFFF,green/K12603%09%23FFFFFF,green/K12590%09%23FFFFFF,red/K12621%09%23FFFFFF,red/K12626%09%23FFFFFF,red/K00850%09%23FFFFFF,red/K12625%09%23FFFFFF,red/K13126%09%23FFFFFF,green/K12613%09%23FFFFFF,green/K12585%09%23FFFFFF,green/K12604%09%23F…
hsa04723	Retrograde endocannabinoid signaling	Organismal Systems	Nervous system	27	12	39	141	0.0255253	0.267218	ENSG00000109390(NDUFC1),ENSG00000127920(GNG11),ENSG00000147684(NDUFB9),ENSG00000213619(NDUFS3),ENSG00000183648(NDUFB1),ENSG00000165264(NDUFB6),ENSG00000119421(NDUFA8),ENSG00000184752(NDUFA12),ENSG00000090266(NDUFB2),ENSG00000164258(NDUFS4),ENSG00000185633(NDUFA4L2),ENSG00000168653(NDUFS5),ENSG00000004779(NDUFAB1),ENSG00000110717(NDUFS8),ENSG00000145494(NDUFS6),ENSG00000147123(NDUFB11),ENSG0000018…	ENSG00000120251(GRIA2),ENSG00000163288(GABRB1),ENSG00000182621(PLCB1),ENSG00000111886(GABRR2),ENSG00000157388(CACNA1D),ENSG00000102287(GABRE),ENSG00000151834(GABRA2),ENSG00000142875(PRKACB),ENSG00000123104(ITPR2),ENSG00000178127(NDUFV2),ENSG00000161048(NAPEPLD),ENSG00000162188(GNG3)	http://www.kegg.jp/kegg-bin/show_pathway?map04723/K03939%09%23FFFFFF,red/K03944%09%23FFFFFF,red/K03962%09%23FFFFFF,red/K04542%09%23FFFFFF,red/K11351%09%23FFFFFF,red/K04345%09%23FFFFFF,green/K03967%09%23FFFFFF,red/K13985%09%23FFFFFF,green/K04441%09%23FFFFFF,red/K08047%09%23FFFFFF,red/K03943%09%23FFFFFF,green/K03941%09%23FFFFFF,red/K03959%09%23FFFFFF,red/K05185%09%23FFFFFF,green/K03946%09%23FFFFFF,…
hsa05169	Epstein-Barr virus infection	Human Diseases	Infectious disease: viral	37	15	52	199	0.032429	0.329204	ENSG00000160654(CD3G),ENSG00000089127(OAS1),ENSG00000204592(HLA-E),ENSG00000116717(GADD45A),ENSG00000204267(TAP2),ENSG00000030110(BAK1),ENSG00000204525(HLA-C),ENSG00000206503(HLA-A),ENSG00000077150(NFKB2),ENSG00000130222(GADD45G),ENSG00000112576(CCND3),ENSG00000184216(IRAK1),ENSG00000026508(CD44),ENSG00000146232(NFKBIE),ENSG00000136997(MYC),ENSG00000168040(FADD),ENSG00000105639(JAK3),ENSG00000104…	ENSG00000108984(MAP2K6),ENSG00000120868(APAF1),ENSG00000145675(PIK3R1),ENSG00000135341(MAP3K7),ENSG00000135679(MDM2),ENSG00000187555(USP7),ENSG00000122008(POLK),ENSG00000121879(PIK3CA),ENSG00000213928(IRF9),ENSG00000168214(RBPJ),ENSG00000105810(CDK6),ENSG00000138185(ENTPD1),ENSG00000095585(BLNK),ENSG00000153094(BCL2L11),ENSG00000183735(TBK1)	http://www.kegg.jp/kegg-bin/show_pathway?map05169/K06256%09%23FFFFFF,red/K11838%09%23FFFFFF,green/K04469%09%23FFFFFF,red/K02581%09%23FFFFFF,red/K03031%09%23FFFFFF,red/K02084%09%23FFFFFF,green/K04402%09%23FFFFFF,red/K08055%09%23FFFFFF,red/K05653%09%23FFFFFF,red/K05872%09%23FFFFFF,red/K06751%09%23FFFFFF,red/K02159%09%23FFFFFF,red/K06625%09%23FFFFFF,red/K06752%09%23FFFFFF,red/K04730%09%23FFFFFF,red/…
hsa05205	Proteoglycans in cancer	Human Diseases	Cancer: overview	23	29	52	202	0.0417872	0.39358	ENSG00000135047(CTSL),ENSG00000233608(TWIST2),ENSG00000026508(CD44),ENSG00000141968(VAV1),ENSG00000105329(TGFB1),ENSG00000135404(CD63),ENSG00000011422(PLAUR),ENSG00000188064(WNT7B),ENSG00000063660(GPC1),ENSG00000128591(FLNC),ENSG00000124762(CDKN1A),ENSG00000100234(TIMP3),ENSG00000175634(RPS6KB2),ENSG00000122861(PLAU),ENSG00000126934(MAP2K2),ENSG00000135925(WNT10A),ENSG00000172531(PPP1CA),ENSG0000…	ENSG00000115904(SOS1),ENSG00000158955(WNT9B),ENSG00000133703(KRAS),ENSG00000164930(FZD6),ENSG00000134318(ROCK2),ENSG00000110395(CBL),ENSG00000145362(ANK2),ENSG00000145675(PIK3R1),ENSG00000138193(PLCE1),ENSG00000058272(PPP1R12A),ENSG00000178568(ERBB4),ENSG00000135679(MDM2),ENSG00000100485(SOS2),ENSG00000196914(ARHGEF12),ENSG00000123104(ITPR2),ENSG00000142875(PRKACB),ENSG00000091831(ESR1),ENSG00000…	http://www.kegg.jp/kegg-bin/show_pathway?map05205/K04441%09%23FFFFFF,red/K04688%09%23FFFFFF,red/K00572%09%23FFFFFF,red/K01348%09%23FFFFFF,red/K05730%09%23FFFFFF,red/K07829%09%23FFFFFF,red/K07965%09%23FFFFFF,green/K06497%09%23FFFFFF,red/K16866%09%23FFFFFF,red/K06236%09%23FFFFFF,green/K05860%09%23FFFFFF,green/K13769%09%23FFFFFF,green/K04365%09%23FFFFFF,green/K02649%09%23FFFFFF,green/K06643%09%23FFF…
hsa04068	FoxO signaling pathway	Environmental Information Processing	Signal transduction	14	21	35	129	0.0429549	0.39358	ENSG00000185386(MAPK11),ENSG00000116717(GADD45A),ENSG00000105329(TGFB1),ENSG00000135439(AGAP2),ENSG00000126934(MAP2K2),ENSG00000130222(GADD45G),ENSG00000168685(IL7R),ENSG00000100889(PCK2),ENSG00000174775(HRAS),ENSG00000127528(KLF2),ENSG00000170296(GABARAP),ENSG00000124762(CDKN1A),ENSG00000173846(PLK3),ENSG00000051128(HOMER3)	ENSG00000135679(MDM2),ENSG00000100485(SOS2),ENSG00000100393(EP300),ENSG00000170989(S1PR1),ENSG00000121879(PIK3CA),ENSG00000145675(PIK3R1),ENSG00000106799(TGFBR1),ENSG00000153094(BCL2L11),ENSG00000115904(SOS1),ENSG00000157764(BRAF),ENSG00000149311(ATM),ENSG00000005339(CREBBP),ENSG00000133703(KRAS),ENSG00000187555(USP7),ENSG00000142731(PLK4),ENSG00000162409(PRKAA2),ENSG00000101109(STK4),ENSG0000018…	http://www.kegg.jp/kegg-bin/show_pathway?map04068/K06643%09%23FFFFFF,green/K04369%09%23FFFFFF,red/K03099%09%23FFFFFF,green/K13304%09%23FFFFFF,green/K02649%09%23FFFFFF,green/K07199%09%23FFFFFF,green/K05072%09%23FFFFFF,red/K11838%09%23FFFFFF,green/K00922%09%23FFFFFF,green/K04288%09%23FFFFFF,green/K17848%09%23FFFFFF,red/K04402%09%23FFFFFF,red/K15010%09%23FFFFFF,red/K17845%09%23FFFFFF,red/K07827%09%2…
hsa04260	Cardiac muscle contraction	Organismal Systems	Circulatory system	22	2	24	83	0.0433043	0.39358	ENSG00000176340(COX8A),ENSG00000131143(COX4I1),ENSG00000173660(UQCRH),ENSG00000233954(UQCRHL),ENSG00000075461(CACNG4),ENSG00000127184(COX7C),ENSG00000178741(COX5A),ENSG00000135940(COX5B),ENSG00000114854(TNNC1),ENSG00000074370(ATP2A3),ENSG00000126267(COX6B1),ENSG00000111775(COX6A1),ENSG00000164919(COX6C),ENSG00000112695(COX7A2),ENSG00000164405(UQCRQ),ENSG00000198336(MYL4),ENSG00000130433(CACNG6),E…	ENSG00000165995(CACNB2),ENSG00000157388(CACNA1D)	http://www.kegg.jp/kegg-bin/show_pathway?map04260/K04863%09%23FFFFFF,green/K04869%09%23FFFFFF,red/K02273%09%23FFFFFF,red/K00418%09%23FFFFFF,red/K00413%09%23FFFFFF,red/K05853%09%23FFFFFF,red/K02263%09%23FFFFFF,red/K02268%09%23FFFFFF,red/K04871%09%23FFFFFF,red/K02264%09%23FFFFFF,red/K02266%09%23FFFFFF,red/K02267%09%23FFFFFF,red/K02271%09%23FFFFFF,red/K02270%09%23FFFFFF,red/K05865%09%23FFFFFF,red/K0…
hsa05166	Human T-cell leukemia virus 1 infection	Human Diseases	Infectious disease: viral	36	20	56	220	0.0434701	0.39358	ENSG00000147889(CDKN2A),ENSG00000167286(CD3D),ENSG00000136997(MYC),ENSG00000105639(JAK3),ENSG00000160752(FDPS),ENSG00000135446(CDK4),ENSG00000132522(GPS2),ENSG00000104856(RELB),ENSG00000087088(BAX),ENSG00000242574(HLA-DMB),ENSG00000100300(TSPO),ENSG00000121281(ADCY7),ENSG00000124762(CDKN1A),ENSG00000174775(HRAS),ENSG00000090339(ICAM1),ENSG00000067182(TNFRSF1A),ENSG00000126934(MAP2K2),ENSG00000157…	ENSG00000106799(TGFBR1),ENSG00000100393(EP300),ENSG00000121879(PIK3CA),ENSG00000082898(XPO1),ENSG00000196367(TRRAP),ENSG00000053900(ANAPC4),ENSG00000158711(ELK4),ENSG00000142875(PRKACB),ENSG00000005339(CREBBP),ENSG00000149311(ATM),ENSG00000145675(PIK3R1),ENSG00000101096(NFATC2),ENSG00000118260(CREB1),ENSG00000095015(MAP3K1),ENSG00000133703(KRAS),ENSG00000114166(KAT2B),ENSG00000075711(DLG1),ENSG00…	http://www.kegg.jp/kegg-bin/show_pathway?map05166/K01397%09%23FFFFFF,red/K12076%09%23FFFFFF,green/K05070%09%23FFFFFF,red/K04502%09%23FFFFFF,red/K04369%09%23FFFFFF,red/K04498%09%23FFFFFF,green/K04469%09%23FFFFFF,red/K02649%09%23FFFFFF,green/K05870%09%23FFFFFF,green/K11218%09%23FFFFFF,red/K02089%09%23FFFFFF,red/K06752%09%23FFFFFF,red/K09253%09%23FFFFFF,red/K08055%09%23FFFFFF,red/K06450%09%23FFFFFF,…
hsa00480	Glutathione metabolism	Metabolism	Metabolism of other amino acids	16	1	17	55	0.0457138	0.403003	ENSG00000084207(GSTP1),ENSG00000006625(GGCT),ENSG00000160211(G6PD),ENSG00000233276(GPX1),ENSG00000100031(GGT1),ENSG00000134184(GSTM1),ENSG00000164294(GPX8),ENSG00000167468(GPX4),ENSG00000213366(GSTM2),ENSG00000128965(CHAC1),ENSG00000117862(TXNDC12),ENSG00000116649(SRM),ENSG00000148834(GSTO1),ENSG00000168765(GSTM4),ENSG00000211445(GPX3),ENSG00000143198(MGST3)	ENSG00000048392(RRM2B)	http://www.kegg.jp/kegg-bin/show_pathway?map00480/K05360%09%23FFFFFF,red/K23790%09%23FFFFFF,red/K00682%09%23FFFFFF,red/K00036%09%23FFFFFF,red/K00432%09%23FFFFFF,red/K00797%09%23FFFFFF,red/K18592%09%23FFFFFF,red/K00799%09%23FFFFFF,red/K10808%09%23FFFFFF,green/K07232%09%23FFFFFF,red/K05361%09%23FFFFFF,red/
hsa04610	Complement and coagulation cascades	Organismal Systems	Immune system	11	13	24	84	0.0492279	0.422855	ENSG00000122861(PLAU),ENSG00000178726(THBD),ENSG00000159403(C1R),ENSG00000196352(CD55),ENSG00000101000(PROCR),ENSG00000224389(C4B),ENSG00000244731(C4A),ENSG00000106366(SERPINE1),ENSG00000011422(PLAUR),ENSG00000166278(C2),ENSG00000169896(ITGAM)	ENSG00000088926(F11),ENSG00000184500(PROS1),ENSG00000009724(MASP2),ENSG00000106804(C5),ENSG00000123843(C4BPB),ENSG00000113889(KNG1),ENSG00000021852(C8B),ENSG00000080618(CPB2),ENSG00000205403(CFI),ENSG00000099937(SERPIND1),ENSG00000157131(C8A),ENSG00000165471(MBL2),ENSG00000167711(SERPINF2)	http://www.kegg.jp/kegg-bin/show_pathway?map04610/K03994%09%23FFFFFF,green/K03985%09%23FFFFFF,red/K04003%09%23FFFFFF,green/K03982%09%23FFFFFF,red/K01323%09%23FFFFFF,green/K06557%09%23FFFFFF,red/K01300%09%23FFFFFF,green/K01333%09%23FFFFFF,green/K03991%09%23FFFFFF,green/K01348%09%23FFFFFF,red/K03907%09%23FFFFFF,red/K03989%09%23FFFFFF,red/K03998%09%23FFFFFF,green/K03898%09%23FFFFFF,green/K04006%09%2…
hsa05218	Melanoma	Human Diseases	Cancer: specific types	10	11	21	72	0.0516295	0.432397	ENSG00000147889(CDKN2A),ENSG00000135446(CDK4),ENSG00000087088(BAX),ENSG00000124762(CDKN1A),ENSG00000174775(HRAS),ENSG00000126934(MAP2K2),ENSG00000002330(BAD),ENSG00000116717(GADD45A),ENSG00000030110(BAK1),ENSG00000130222(GADD45G)	ENSG00000105810(CDK6),ENSG00000121879(PIK3CA),ENSG00000122008(POLK),ENSG00000113721(PDGFRB),ENSG00000113578(FGF1),ENSG00000157764(BRAF),ENSG00000070193(FGF10),ENSG00000145675(PIK3R1),ENSG00000135679(MDM2),ENSG00000158815(FGF17),ENSG00000133703(KRAS)	http://www.kegg.jp/kegg-bin/show_pathway?map05218/K04402%09%23FFFFFF,red/K02833%09%23FFFFFF,red/K07827%09%23FFFFFF,green/K02649%09%23FFFFFF,green/K02089%09%23FFFFFF,red/K03511%09%23FFFFFF,green/K06621%09%23FFFFFF,red/K05089%09%23FFFFFF,green/K14021%09%23FFFFFF,red/K06625%09%23FFFFFF,red/K02091%09%23FFFFFF,green/K04369%09%23FFFFFF,red/K02159%09%23FFFFFF,red/K00922%09%23FFFFFF,green/K02158%09%23FFF…
hsa04350	TGF-beta signaling pathway	Environmental Information Processing	Signal transduction	9	17	26	93	0.0533951	0.436277	ENSG00000158747(NBL1),ENSG00000175634(RPS6KB2),ENSG00000134363(FST),ENSG00000122176(FMOD),ENSG00000136997(MYC),ENSG00000105697(HAMP),ENSG00000153162(BMP6),ENSG00000105329(TGFB1),ENSG00000117318(ID3)	ENSG00000005339(CREBBP),ENSG00000168509(HJV),ENSG00000185591(SP1),ENSG00000067900(ROCK1),ENSG00000039319(ZFYVE16),ENSG00000156574(NODAL),ENSG00000100393(EP300),ENSG00000106799(TGFBR1),ENSG00000122641(INHBA),ENSG00000113658(SMAD5),ENSG00000080839(RBL1),ENSG00000104899(AMH),ENSG00000121989(ACVR2A),ENSG00000204217(BMPR2),ENSG00000175189(INHBC),ENSG00000183682(BMP8A),ENSG00000114739(ACVR2B)	http://www.kegg.jp/kegg-bin/show_pathway?map04350/K16790%09%23FFFFFF,green/K04684%09%23FFFFFF,green/K04670%09%23FFFFFF,green/K23100%09%23FFFFFF,green/K04498%09%23FFFFFF,green/K04377%09%23FFFFFF,red/K17694%09%23FFFFFF,red/K04665%09%23FFFFFF,green/K16620%09%23FFFFFF,red/K13375%09%23FFFFFF,red/K04667%09%23FFFFFF,green/K04674%09%23FFFFFF,green/K22688%09%23FFFFFF,green/K04514%09%23FFFFFF,green/K13596%…
hsa05418	Fluid shear stress and atherosclerosis	Human Diseases	Cardiovascular disease	27	9	36	136	0.0562184	0.437758	ENSG00000178726(THBD),ENSG00000116701(NCF2),ENSG00000158517(NCF1),ENSG00000160014(CALM3),ENSG00000185386(MAPK11),ENSG00000100292(HMOX1),ENSG00000164867(NOS3),ENSG00000143198(MGST3),ENSG00000130707(ASS1),ENSG00000168765(GSTM4),ENSG00000148834(GSTO1),ENSG00000090339(ICAM1),ENSG00000067182(TNFRSF1A),ENSG00000136810(TXN),ENSG00000170345(FOS),ENSG00000051523(CYBA),ENSG00000084207(GSTP1),ENSG0000006366…	ENSG00000121879(PIK3CA),ENSG00000162409(PRKAA2),ENSG00000145675(PIK3R1),ENSG00000135341(MAP3K7),ENSG00000114739(ACVR2B),ENSG00000108984(MAP2K6),ENSG00000204217(BMPR2),ENSG00000121989(ACVR2A),ENSG00000132356(PRKAA1)	http://www.kegg.jp/kegg-bin/show_pathway?map05418/K04427%09%23FFFFFF,green/K02183%09%23FFFFFF,red/K06490%09%23FFFFFF,red/K13596%09%23FFFFFF,green/K08011%09%23FFFFFF,red/K23790%09%23FFFFFF,red/K04670%09%23FFFFFF,green/K00510%09%23FFFFFF,red/K14624%09%23FFFFFF,red/K03671%09%23FFFFFF,red/K12160%09%23FFFFFF,red/K17845%09%23FFFFFF,red/K04433%09%23FFFFFF,green/K13242%09%23FFFFFF,red/K04441%09%23FFFFFF,…
hsa04935	Growth hormone synthesis, secretion and action	Organismal Systems	Endocrine system	12	20	32	119	0.0570575	0.437758	ENSG00000157613(CREB3L1),ENSG00000126934(MAP2K2),ENSG00000174775(HRAS),ENSG00000120833(SOCS2),ENSG00000121281(ADCY7),ENSG00000185338(SOCS1),ENSG00000185386(MAPK11),ENSG00000107175(CREB3),ENSG00000184557(SOCS3),ENSG00000160691(SHC1),ENSG00000170345(FOS),ENSG00000162009(SSTR5)	ENSG00000005339(CREBBP),ENSG00000096968(JAK2),ENSG00000180616(SSTR2),ENSG00000142875(PRKACB),ENSG00000123104(ITPR2),ENSG00000148082(SHC3),ENSG00000157388(CACNA1D),ENSG00000121879(PIK3CA),ENSG00000100393(EP300),ENSG00000115966(ATF2),ENSG00000115904(SOS1),ENSG00000133703(KRAS),ENSG00000112964(GHR),ENSG00000182621(PLCB1),ENSG00000095015(MAP3K1),ENSG00000143199(ADCY10),ENSG00000118260(CREB1),ENSG0000…	http://www.kegg.jp/kegg-bin/show_pathway?map04935/K04379%09%23FFFFFF,red/K04416%09%23FFFFFF,green/K04221%09%23FFFFFF,red/K09048%09%23FFFFFF,red/K03099%09%23FFFFFF,green/K04694%09%23FFFFFF,red/K04218%09%23FFFFFF,green/K04696%09%23FFFFFF,red/K05870%09%23FFFFFF,green/K05858%09%23FFFFFF,green/K04695%09%23FFFFFF,red/K00922%09%23FFFFFF,green/K06279%09%23FFFFFF,red/K02649%09%23FFFFFF,green/K05080%09%23F…
hsa05165	Human papillomavirus infection	Human Diseases	Infectious disease: viral	41	39	80	331	0.0574966	0.437758	ENSG00000124762(CDKN1A),ENSG00000157601(MX1),ENSG00000102871(TRADD),ENSG00000058085(LAMC2),ENSG00000030110(BAK1),ENSG00000206503(HLA-A),ENSG00000204525(HLA-C),ENSG00000134871(COL4A2),ENSG00000171130(ATP6V0E2),ENSG00000142173(COL6A2),ENSG00000128524(ATP6V1F),ENSG00000187608(ISG15),ENSG00000087088(BAX),ENSG00000157613(CREB3L1),ENSG00000135925(WNT10A),ENSG00000112576(CCND3),ENSG00000175634(RPS6KB2),…	ENSG00000169031(COL4A3),ENSG00000142875(PRKACB),ENSG00000104290(FZD3),ENSG00000113721(PDGFRB),ENSG00000155097(ATP6V1C1),ENSG00000073711(PPP2R3A),ENSG00000163558(PRKCI),ENSG00000124171(PARD6B),ENSG00000150672(DLG2),ENSG00000213949(ITGA1),ENSG00000136457(CHAD),ENSG00000175054(ATR),ENSG00000114573(ATP6V1A),ENSG00000005339(CREBBP),ENSG00000149311(ATM),ENSG00000115904(SOS1),ENSG00000158955(WNT9B),ENSG…	http://www.kegg.jp/kegg-bin/show_pathway?map05165/K06236%09%23FFFFFF,green/K06643%09%23FFFFFF,green/K06482%09%23FFFFFF,red/K12076%09%23FFFFFF,green/K02148%09%23FFFFFF,green/K06052%09%23FFFFFF,green/K09048%09%23FFFFFF,red/K03158%09%23FFFFFF,red/K06248%09%23FFFFFF,green/K02375%09%23FFFFFF,green/K09444%09%23FFFFFF,red/K02159%09%23FFFFFF,red/K03171%09%23FFFFFF,red/K06751%09%23FFFFFF,red/K07206%09%23F…
hsa05216	Thyroid cancer	Human Diseases	Cancer: specific types	8	4	12	37	0.0614522	0.457478	ENSG00000116717(GADD45A),ENSG00000130222(GADD45G),ENSG00000030110(BAK1),ENSG00000136997(MYC),ENSG00000174775(HRAS),ENSG00000126934(MAP2K2),ENSG00000087088(BAX),ENSG00000124762(CDKN1A)	ENSG00000047410(TPR),ENSG00000133703(KRAS),ENSG00000122008(POLK),ENSG00000157764(BRAF)	http://www.kegg.jp/kegg-bin/show_pathway?map05216/K07827%09%23FFFFFF,green/K03511%09%23FFFFFF,green/K06625%09%23FFFFFF,red/K04369%09%23FFFFFF,red/K02159%09%23FFFFFF,red/K14021%09%23FFFFFF,red/K09291%09%23FFFFFF,green/K04365%09%23FFFFFF,green/K04377%09%23FFFFFF,red/K02833%09%23FFFFFF,red/K04402%09%23FFFFFF,red/
hsa00520	Amino sugar and nucleotide sugar metabolism	Metabolism	Carbohydrate metabolism	13	2	15	49	0.0628814	0.45794	ENSG00000144591(GMPPA),ENSG00000102032(RENBP),ENSG00000131459(GFPT2),ENSG00000166394(CYB5R2),ENSG00000104522(GFUS),ENSG00000100417(PMM1),ENSG00000178802(MPI),ENSG00000117308(GALE),ENSG00000156515(HK1),ENSG00000108479(GALK1),ENSG00000095380(NANS),ENSG00000124357(NAGK),ENSG00000156510(HKDC1)	ENSG00000254685(FPGT),ENSG00000215883(CYB5RL)	http://www.kegg.jp/kegg-bin/show_pathway?map00520/K00966%09%23FFFFFF,red/K00884%09%23FFFFFF,red/K00844%09%23FFFFFF,red/K01784%09%23FFFFFF,red/K00849%09%23FFFFFF,red/K01809%09%23FFFFFF,red/K17497%09%23FFFFFF,red/K00820%09%23FFFFFF,red/K05304%09%23FFFFFF,red/K00976%09%23FFFFFF,green/K01787%09%23FFFFFF,red/K02377%09%23FFFFFF,red/K00326%09%23FFFFFF,purple/
hsa00983	Drug metabolism - other enzymes	Metabolism	Xenobiotics biodegradation and metabolism	16	6	22	78	0.0656222	0.467733	ENSG00000168765(GSTM4),ENSG00000148834(GSTO1),ENSG00000103024(NME3),ENSG00000103202(NME4),ENSG00000239672(NME1),ENSG00000183696(UPP1),ENSG00000143198(MGST3),ENSG00000288702(UGT1A3),ENSG00000158825(CDA),ENSG00000134184(GSTM1),ENSG00000125877(ITPA),ENSG00000213366(GSTM2),ENSG00000025708(TYMP),ENSG00000198848(CES1),ENSG00000084207(GSTP1),ENSG00000106348(IMPDH1)	ENSG00000255974(CYP2A6),ENSG00000188641(DPYD),ENSG00000242515(UGT1A10),ENSG00000156096(UGT2B4),ENSG00000048392(RRM2B),ENSG00000213759(UGT2B11)	http://www.kegg.jp/kegg-bin/show_pathway?map00983/K01044%09%23FFFFFF,red/K00699%09%23FFFFFF,purple/K17683%09%23FFFFFF,green/K00799%09%23FFFFFF,red/K00758%09%23FFFFFF,red/K10808%09%23FFFFFF,green/K00757%09%23FFFFFF,red/K00088%09%23FFFFFF,red/K01489%09%23FFFFFF,red/K01519%09%23FFFFFF,red/K00940%09%23FFFFFF,red/K23790%09%23FFFFFF,red/K00207%09%23FFFFFF,green/
hsa04917	Prolactin signaling pathway	Organismal Systems	Endocrine system	9	11	20	70	0.0683247	0.469154	ENSG00000126934(MAP2K2),ENSG00000174775(HRAS),ENSG00000120833(SOCS2),ENSG00000185338(SOCS1),ENSG00000185386(MAPK11),ENSG00000184557(SOCS3),ENSG00000125347(IRF1),ENSG00000160691(SHC1),ENSG00000170345(FOS)	ENSG00000180008(SOCS4),ENSG00000096968(JAK2),ENSG00000091831(ESR1),ENSG00000148082(SHC3),ENSG00000171150(SOCS5),ENSG00000121879(PIK3CA),ENSG00000115904(SOS1),ENSG00000133703(KRAS),ENSG00000100485(SOS2),ENSG00000113494(PRLR),ENSG00000145675(PIK3R1)	http://www.kegg.jp/kegg-bin/show_pathway?map04917/K05081%09%23FFFFFF,green/K02649%09%23FFFFFF,green/K17448%09%23FFFFFF,green/K04694%09%23FFFFFF,red/K04369%09%23FFFFFF,red/K04697%09%23FFFFFF,green/K04696%09%23FFFFFF,red/K04695%09%23FFFFFF,red/K04698%09%23FFFFFF,green/K07827%09%23FFFFFF,green/K04379%09%23FFFFFF,red/K04441%09%23FFFFFF,red/K04447%09%23FFFFFF,green/K03099%09%23FFFFFF,green/K06279%09%2…
hsa04931	Insulin resistance	Human Diseases	Endocrine and metabolic disease	12	17	29	108	0.0686226	0.469154	ENSG00000131408(NR1H2),ENSG00000184557(SOCS3),ENSG00000107175(CREB3),ENSG00000100889(PCK2),ENSG00000083807(SLC27A5),ENSG00000131459(GFPT2),ENSG00000164867(NOS3),ENSG00000157613(CREB3L1),ENSG00000172531(PPP1CA),ENSG00000175634(RPS6KB2),ENSG00000067182(TNFRSF1A),ENSG00000119383(PTPA)	ENSG00000147162(OGT),ENSG00000145675(PIK3R1),ENSG00000235194(PPP1R3E),ENSG00000205560(CPT1B),ENSG00000009950(MLXIPL),ENSG00000118260(CREB1),ENSG00000132356(PRKAA1),ENSG00000076555(ACACB),ENSG00000140284(SLC27A2),ENSG00000177189(RPS6KA3),ENSG00000121879(PIK3CA),ENSG00000155846(PPARGC1B),ENSG00000179295(PTPN11),ENSG00000109819(PPARGC1A),ENSG00000181929(PRKAG1),ENSG00000162409(PRKAA2),ENSG0000013179…	http://www.kegg.jp/kegg-bin/show_pathway?map04931/K07198%09%23FFFFFF,green/K00922%09%23FFFFFF,green/K08535%09%23FFFFFF,red/K06269%09%23FFFFFF,red/K07199%09%23FFFFFF,green/K04696%09%23FFFFFF,red/K17605%09%23FFFFFF,red/K09113%09%23FFFFFF,green/K02649%09%23FFFFFF,green/K09667%09%23FFFFFF,green/K07200%09%23FFFFFF,green/K08746%09%23FFFFFF,green/K07293%09%23FFFFFF,green/K01596%09%23FFFFFF,red/K07202%09…
[truncated: 286 more rows]
