# Supplementary material for: Manganese modulates hepatocellular carcinoma cytotoxicity and doxorubicin sensitivity in a dose dependent manner
Source: Front Oncol. 2026 Feb 13;16:1715702. doi: 10.3389/fonc.2026.1715702 (PMC12946836; doi:10.3389/fonc.2026.1715702)
Supplement: Supplementary file 8 [file Table2.xls]

## Sheet: diff1
Supplementary Table 2. Manganese affects the drug sensitivity of hepatocellular carcinoma cells
Con vs Mn Treat1		Con vs Mn Treat2		Mn Treat1vs Mn Treat2
drug name	logFC	drug name	logFC	drug name	logFC
Bleomycin	1.54329	TAE684	1.29166	CGP-60474	-0.911833
PF-562271	0.775384	Trametinib	-2.73549	Bexarotene	-0.919011
PAC-1	1.02752	(5Z)-7-Oxozeaenol	-1.38939	ATRA	0.901407
CGP-60474	0.861894	ZG-10	-1.30238	Gefitinib	1.04317
Roscovitine	0.866353	piperlongumine	-1.11678	Roscovitine	-0.815964
SB 216763	0.926978	FH535	-0.708792	Cisplatin	-0.770823
Dasatinib	2.17017	QL-VIII-58	-1.68001	LY317615	-0.86024
GSK-650394	0.968307	BMS-509744	0.494612	PAC-1	-0.827964
Gefitinib	-1.04226	Bosutinib	-1.86506	GSK-650394	-0.845874
Temsirolimus	-2.55906	Dabrafenib	-1.62734	EHT 1864	0.810908
XMD8-85	1.43608	FK866	-2.99853	Lapatinib	0.786187
LY317615	0.886657	AICAR	0.889101	Mitomycin C	-2.39125
Imatinib	0.791209	Thapsigargin	0.623209	AUY922	-0.777361
QL-X-138	-2.75083	Sunitinib	0.939867	QS11	-0.838683
QS11	0.998453	Navitoclax	0.676815	QL-X-138	2.3207
BMS-509744	0.789515	CGP-082996	0.90095	Temsirolimus	1.83508
MP470	-0.78682	AS605240	-0.773183	OSU-03012	-1.05679
Bryostatin 1	0.78773	NSC-87877	0.512014	PF-4708671	0.587669
Mitomycin C	2.36614	MK-2206	-0.699263	CP724714	0.727719
WZ3105	-1.30293	MLN4924	-1.5569	Dasatinib	-1.76941
Bexarotene	0.737701	Elesclomol	-0.672011	rTRAIL	-0.669909
Bosutinib	-1.46154	YK 4-279	-1.04651	FH535	-0.739867
OSI-027	-2.7161	WZ3105	-1.01311	WH-4-023	-1.14372
OSU-03012	0.992445	CI-1040	-0.951343	Vinorelbine	-0.86376
A-770041	0.607549	AZ628	-2.37524	Axitinib	0.511304
Lenalidomide	-0.558589	HG-6-64-1	-0.845135	YK 4-279	-1.62778
XMD8-92	0.590963	BX-795	0.633143	JQ12	-1.0404
TGX221	0.521815	AZD8055	0.605554	HG-6-64-1	-1.86184
CP724714	-0.6164	VX-702	-0.439632	GSK2126458	0.911727
Pyrimethamine	1.30441	Cisplatin	-0.389893	PF-562271	-0.637358
Bleomycin (50 uM)	1.14835	MPS-1-IN-1	1.44561	NG-25	1.20413
SB52334	-1.03697	Saracatinib	0.805578	OSI-027	2.33578
WH-4-023	0.832089	Lapatinib	0.405467	PI-103	1.67399
MS-275	0.78077	DMOG	0.649108	BMS-754807	-0.807576
5-Fluorouracil	0.748797	Imatinib	0.44377	HG-5-113-01	-1.03937
EHT 1864	-0.557854	AZD7762	-1.07656	XL-184	0.978346
Gemcitabine	1.44166	XMD8-85	0.885096	Pyrimethamine	-1.19674
NG-25	-0.974989	VNLG/124	0.576296	(5Z)-7-Oxozeaenol	-0.937795
CGP-082996	0.542607	BIX02189	0.567723	PD-0325901	-1.15805
SB 505124	-0.542428	Lisitinib	0.416163	Navitoclax	0.808503
FK866	-2.17295	IPA-3	0.830837	AZ628	-2.97568
Epothilone B	0.700269	Pazopanib	0.492472	THZ-2-102-1	2.51766
PI-103	-1.69268	ZM-447439	0.579917	PD-173074	0.633899
XMD13-2	-0.720134	PD-0325901	-0.804398	Salubrinal	-0.940857
JW-7-24-1	-0.67399	FR-180204	0.298128	LFM-A13	-0.557122
BMS-754807	0.824195	SB 216763	0.427579	MP470	0.65309
Lisitinib	0.61557	KIN001-236	0.783413	Crizotinib	1.00667
AUY922	0.574574	PD-173074	0.4393	SB 216763	-0.499398
NSC-87877	0.477711	KIN001-270	0.758943	AZD7762	-1.1829
PF-4708671	-0.456863	ATRA	0.39014	TPCA-1	1.86735
THZ-2-102-1	-2.26385	SB 505124	-0.56022	AC220	0.74278
VX-11e	-1.03768	JNK-9L	-0.316848	CUDC-101	0.514158
YM155	-2.01589	KIN001-260	0.592783	XMD11-85h	-0.415761
Dabrafenib	-0.73127	Vinblastine	-0.984629	Foretinib	0.99474
17-AAG	3.26556	AMG-706	0.325644	TL-1-85	1.10284
PHA-793887	-1.68524	Vinorelbine	-0.437818	TL-2-105	0.720274
SB590885	-0.471283	Temsirolimus	-0.723979	ZSTK474	0.771999
TL-1-85	-0.884453	Gemcitabine	0.879345	KIN001-236	1.29497
ZG-10	-0.984989	Nutlin-3a (-)	-0.648423	Bryostatin 1	-0.504387
Elesclomol	-0.663576	KIN001-102	0.365292	YM201636	1.24271
ATRA	-0.511267	XMD14-99	0.48915	KIN001-270	1.15357
piperlongumine	-0.854585	BIRB 0796	-0.311908	PIK-93	1.90373
CCT007093	0.40455	Embelin	-0.245797	GDC0449	0.672381
KU-55933	-0.984993	AC220	0.370008	MS-275	-0.74853
rTRAIL	0.627321	EHT 1864	0.253054	ZM-447439	0.833977
QL-XII-47	-2.10781	YM201636	0.630883	QL-VIII-58	-1.12124
Foretinib	-0.75867	XMD8-92	0.43432	KU-55933	1.10229
LFM-A13	0.523206	HG-5-113-01	-0.446512	JNK Inhibitor VIII	0.61173
XAV939	-0.609144	Cyclopamine	0.328409	NPK76-II-72-1	2.23474
XL-184	-0.608788	CAL-101	0.50575	PHA-793887	1.92219
Vinorelbine	0.425942	CCT018159	-0.381816	QL-XII-47	2.39834
MK-2206	-0.755195	I-BET-762	0.52923	Sorafenib	-1.01785
BAY 61-3606	0.372134	Y-39983	0.744212	17-AAG	-3.55557
SNX-2112	-2.07941	STF-62247	0.216139	MG-132	-1.09362
VX-702	-0.348634	ZSTK474	0.427077	SB52334	0.852565
EKB-569	-0.723324	AUY922	-0.202787	Embelin	-0.408256
Thapsigargin	1.02453	Ruxolitinib	0.240806	CI-1040	-0.931887
Etoposide	0.760816	WZ-1-84	0.308652	CEP-701	-0.787118
AP-24534	0.385603	TGX221	0.531701	KIN001-244	1.2194
Crizotinib	-0.933915	KIN001-055	0.400196	Bleomycin	-1.29364
CUDC-101	-0.368748	Lenalidomide	-0.370045	SL 0101-1	0.570939
Salubrinal	0.683842	YM155	-1.13672	SNX-2112	2.59636
Cetuximab	-0.505391	BX-912	0.630761	KIN001-102	0.620204
Lapatinib	-0.38072	BAY 61-3606	0.385019	Belinostat	0.554296
JNK-9L	-0.334426	T0901317	0.368526	I-BET-762	0.962844
GDC0449	-0.596457	PIK-93	0.911992	GSK1070916	1.15148
CEP-701	0.648211	JNK Inhibitor VIII	0.3352	NSC-207895	1.6934
Cisplatin	0.380931	Cetuximab	-0.274318	Tipifarnib	-0.464783
NSC-207895	-1.36317	Vorinostat	-0.323724	LAQ824	-0.737356
JQ12	0.693616	Axitinib	0.206353	BX-912	1.06866
AICAR	0.59236	Bortezomib	-0.71554	Etoposide	-0.735357
XMD11-85h	0.332281	TL-2-105	0.291521	DMOG	0.857276
TW 37	-0.988189	NPK76-II-72-1	0.933397	Bortezomib	-1.0752
GSK2126458	-0.541561	Bryostatin 1	0.283342	CX-5461	1.6482
Sorafenib	0.690383	Nilotinib	-0.362056	Z-LLNle-CHO	0.653848
GSK429286A	-0.836293	MG-132	-0.607398	CCT018159	-0.584668
Tamoxifen	-0.268363	Paclitaxel	0.292103	KIN001-135	0.449691
Vorinostat	-0.465268	Shikonin	0.536791	AR-42	0.457224
EX-527	-0.364517	GSK2126458	0.370166	Rapamycin	1.02792
STF-62247	0.310374	TPCA-1	0.759374	Sunitinib	0.859508
Axitinib	-0.304952	Rapamycin	0.479864	VX-11e	0.953361
GSK1070916	-0.90082	VX-680	0.399543	Imatinib	-0.347439
MG-132	0.486226	RO-3306	0.187521	XAV939	0.519762
TPCA-1	-1.10798	KIN001-135	0.201574	JW-7-24-1	0.531935
QL-XI-92	-0.554846	5-Fluorouracil	0.47025	Genentech Cpd 10	1.28997
BHG712	-0.656207	Zibotentan	0.164631	Trametinib	-1.72221
Obatoclax Mesylate	0.261155	PD-0332991	0.246051	WZ-1-84	0.390735
LAQ824	0.590802			MPS-1-IN-1	1.34137
AS605240	-0.633933			Nutlin-3a (-)	-0.843818
IPA-3	0.527137			SB590885	0.327138
KIN001-244	-0.782204			EX-527	0.373317
CP466722	-0.522706			BX-795	0.628262
Ispinesib Mesylate	-0.807546			JW-7-52-1	1.10716
TAK-715	-0.302753			TW 37	0.973391
HG-5-88-01	0.223216			Dabrafenib	-0.896073
Camptothecin	-0.983707			681640	0.792068
HG-6-64-1	1.0167			CP466722	0.660925
SL 0101-1	-0.35997			CAY10603	0.350083
AT-7519	-0.747197			Vinblastine	-0.783048
XMD15-27	-0.342533			VNLG/124	0.536954
CX-5461	-1.07947			QL-XI-92	0.62663
Temozolomide	0.232007			Temozolomide	-0.345168
Belinostat	-0.325135			TAE684	0.787879
PIK-93	-0.991734			XMD15-27	0.433929
TL-2-105	-0.428753			Doxorubicin	-0.388881
NPK76-II-72-1	-1.30134			GSK429286A	0.72556
JW-7-52-1	-0.9412			Epothilone B	-0.547444
IOX2	-0.240336			BMS345541	0.649589
Tipifarnib	0.307478			A-770041	-0.41351
AC220	-0.372772			YM155	0.879174
Genentech Cpd 10	-0.818247			CAL-101	0.563364
JNK Inhibitor VIII	-0.276529			BMS-509744	-0.294903
YM201636	-0.611826			IOX2	0.28343
HG-5-113-01	0.592856			KIN001-260	0.569827
MLN4924	-0.59882			MLN4924	-0.958079
BIRB 0796	-0.216781			Shikonin	0.677276
ZSTK474	-0.344923			EKB-569	0.621434
QL-VIII-58	-0.558765			CMK	0.890874
Bortezomib	0.359662			Camptothecin	1.06093
GW 441756	-0.177598			XMD14-99	0.530301
JNJ-26854165	-0.280176			Saracatinib	0.587021
BIX02189	0.221995			AZD8055	0.486791
Z-LLNle-CHO	-0.381037			BHG712	0.642178
AR-42	-0.275301			PFI-1	-0.215803
BMS345541	-0.412256			Ispinesib Mesylate	0.856376
Trametinib	-1.01327			Pazopanib	0.357011
Veliparib	-0.179321			CCT007093	-0.26746
Tivozanib	0.182657			PHA-665752	0.246824
PD-0325901	0.353653			Docetaxel	-0.762793
Doxorubicin	0.208533			AT-7519	0.91973
Rapamycin	-0.54806			T0901317	0.413273
Parthenolide	0.470449			XMD8-85	-0.550987
FR-180204	0.199469			Y-39983	0.820047
(5Z)-7-Oxozeaenol	-0.451594			BIX02189	0.345728
TAE684	0.503777			Ruxolitinib	0.252097
KIN001-135	-0.248117			CGP-082996	0.358343
681640	-0.391242			AMG-706	0.218983
I-BET-762	-0.433614			XMD13-2	0.375405
PD-173074	-0.194599			KIN001-055	0.339873
BX-912	-0.437895			S-Trityl-L-cysteine	0.408271
KIN001-236	-0.51156			RO-3306	0.199196
NU-7441	-0.156917			AG-014699	0.229768
QL-XII-61	0.353558			Cyclopamine	0.265915
Embelin	0.16246			AP-24534	-0.247107
FMK	-0.191339			FMK	0.309956
YK 4-279	0.581273			FK866	-0.825584
CAY10603	-0.169284			AICAR	0.296741
Nilotinib	-0.180198			Tubastatin A	0.337687
KIN001-102	-0.254912			TAK-715	0.230628
CCT018159	0.202852			KIN001-266	0.2754
AZ628	0.600443			Thapsigargin	-0.401324
KIN001-270	-0.394628			Lisitinib	-0.199406
FTI-277	-0.128092			ZG-10	-0.317393
AG-014699	-0.133483			THZ-2-49	0.48057
CMK	-0.454042
AMG-706	0.10666
GSK690693	-0.139374
