# Supplementary material for: Manganese modulates hepatocellular carcinoma cytotoxicity and doxorubicin sensitivity in a dose dependent manner
Source: Front Oncol. 2026 Feb 13;16:1715702. doi: 10.3389/fonc.2026.1715702 (PMC12946836; doi:10.3389/fonc.2026.1715702)
Supplement: Supplementary file 12 [file Table6.xlsx]

## Sheet: Data Sheet 12
Supplementary Tables 7：lipid_cholesterol_upregulated_genes
id	baseMean	baseMean_Con	baseMean_Mn_Treat1	foldChange(Mn_Treat1/Con)(Mn_Treat1/Con)	log2FoldChange	pval	padj	Chromosome	Start Site	End Site	Direction	Length	Name	GO	KEGG	EC	eggNOG Class	eggNOG	Description	Entrez_geneID	UniProtAC	Pathway	BP	CC	MF
ENSG00000076555	267.989599602094	142.739531633906	393.239667570282	2.7549457607781	1.46202391537475	2.22344972621379e-14	8.44087396062644e-13	12	109116595	109268226	+	14505	ACACB	GO:0000166;GO:0003824;GO:0003989;GO:0003989;GO:0003989;GO:0003989;GO:0003989;GO:0005515;GO:0005515;GO:0005515;GO:0005524;GO:0005524;GO:0005524;GO:0005634;GO:0005739;GO:0005739;GO:0005739;GO:0005741;GO:0005829;GO:0006084;GO:0006629;GO:0006631;GO:0006633;GO:0006633;GO:0006633;GO:0006633;GO:0006853;GO:0008152;GO:0009374;GO:0010629;GO:0010884;GO:0010906;GO:0014070;GO:0016874;GO:0016874;GO:0016874;GO:…	K01946	-	I	KOG0368;35HC7;38BBT;3BD6M;3CUQB;3J2IX;482SS;4936Q;4ME3A;4MWHD	acetyl-CoA carboxylase beta [Source:HGNC Symbol;Acc:HGNC:85]	32	O00763	ko04936(Alcoholic liver disease);ko04931(Insulin resistance);ko04922(Glucagon signaling pathway);ko04920(Adipocytokine signaling pathway);ko04910(Insulin signaling pathway);ko04152(AMPK signaling pathway);ko00640(Propanoate metabolism);ko00620(Pyruvate metabolism);ko00254(Aflatoxin biosynthesis);ko00061(Fatty acid biosynthesis)	GO:0006084//acetyl-CoA metabolic process;GO:0006629//lipid metabolic process;GO:0006631//fatty acid metabolic process;GO:0006633//fatty acid biosynthetic process;GO:0006633//fatty acid biosynthetic process;GO:0006633//fatty acid biosynthetic process;GO:0006633//fatty acid biosynthetic process;GO:0006853//carnitine shuttle;GO:0008152//metabolic process;GO:0010629//negative regulation of gene expre…	GO:0005634//nucleus;GO:0005739//mitochondrion;GO:0005739//mitochondrion;GO:0005739//mitochondrion;GO:0005741//mitochondrial outer membrane;GO:0005829//cytosol;GO:0005634//nucleus;GO:0005739//mitochondrion;GO:0005741//mitochondrial outer membrane;GO:0005829//cytosol;	GO:0000166//nucleotide binding;GO:0003824//catalytic activity;GO:0003989//acetyl-CoA carboxylase activity;GO:0003989//acetyl-CoA carboxylase activity;GO:0003989//acetyl-CoA carboxylase activity;GO:0003989//acetyl-CoA carboxylase activity;GO:0003989//acetyl-CoA carboxylase activity;GO:0005515//protein binding;GO:0005515//protein binding;GO:0005515//protein binding;GO:0005524//ATP binding;GO:000552…
ENSG00000134240	130.871267526445	64.6082730898326	197.134261963057	3.05122320308667	1.60938771980775	7.11160757678563e-12	1.67331942983191e-10	1	119748002	119768905	-	2565	HMGCS2	GO:0004421;GO:0004421;GO:0004421;GO:0004421;GO:0004421;GO:0004421;GO:0005739;GO:0005739;GO:0005739;GO:0005739;GO:0005739;GO:0005759;GO:0006084;GO:0006084;GO:0006084;GO:0006084;GO:0006629;GO:0006694;GO:0006695;GO:0008202;GO:0008203;GO:0008299;GO:0008299;GO:0010142;GO:0010142;GO:0010142;GO:0016126;GO:0016740;GO:0016746;GO:0016746;GO:0019222;GO:0042802;GO:0046951;GO:0046951;GO:0004421;GO:0004421;GO:…	K01641	EC:2.3.3.10	I	KOG1393;35JEH;38BNA;3BAHH;3CVM4;3J9NZ;489YU;4994H;4M6YQ;4MYN5	3-hydroxy-3-methylglutaryl-CoA synthase 2 [Source:HGNC Symbol;Acc:HGNC:5008]	3158	P54868;A0A140VJL2	ko03320(PPAR signaling pathway);ko00900(Terpenoid backbone biosynthesis);ko00650(Butanoate metabolism);ko00280(Valine, leucine and isoleucine degradation)	GO:0006084//acetyl-CoA metabolic process;GO:0006084//acetyl-CoA metabolic process;GO:0006084//acetyl-CoA metabolic process;GO:0006084//acetyl-CoA metabolic process;GO:0006629//lipid metabolic process;GO:0006694//steroid biosynthetic process;GO:0006695//cholesterol biosynthetic process;GO:0008202//steroid metabolic process;GO:0008203//cholesterol metabolic process;GO:0008299//isoprenoid biosynthet…	GO:0005739//mitochondrion;GO:0005739//mitochondrion;GO:0005739//mitochondrion;GO:0005739//mitochondrion;GO:0005739//mitochondrion;GO:0005759//mitochondrial matrix;GO:0005739//mitochondrion;GO:0005739//mitochondrion;GO:0005739//mitochondrion;GO:0005739//mitochondrion;GO:0005759//mitochondrial matrix;	GO:0004421//hydroxymethylglutaryl-CoA synthase activity;GO:0004421//hydroxymethylglutaryl-CoA synthase activity;GO:0004421//hydroxymethylglutaryl-CoA synthase activity;GO:0004421//hydroxymethylglutaryl-CoA synthase activity;GO:0004421//hydroxymethylglutaryl-CoA synthase activity;GO:0004421//hydroxymethylglutaryl-CoA synthase activity;GO:0016740//transferase activity;GO:0016746//acyltransferase ac…
ENSG00000134324	622.647300588168	407.928544179809	837.366056996526	2.05272729487502	1.03754197792683	9.87242228428514e-11	1.84195364575968e-09	2	11677595	11827409	+	11861	LPIN1	GO:0003713;GO:0005515;GO:0005634;GO:0005634;GO:0005635;GO:0005654;GO:0005737;GO:0005741;GO:0005783;GO:0005789;GO:0005789;GO:0005829;GO:0006357;GO:0006357;GO:0006629;GO:0006631;GO:0006642;GO:0006646;GO:0006656;GO:0007077;GO:0008195;GO:0008195;GO:0008195;GO:0008195;GO:0008195;GO:0009062;GO:0009062;GO:0009062;GO:0009062;GO:0016020;GO:0016311;GO:0016787;GO:0019432;GO:0019432;GO:0019432;GO:0019432;GO:…	K15728	EC:3.1.3.4	N;K;C;I	KOG2116;35JC5;38BJ2;3BD7H;3CVIX;3J24J;48BCR;495KZ;4MD9C;4MU7T	lipin 1 [Source:HGNC Symbol;Acc:HGNC:13345]	23175	Q14693	ko04936(Alcoholic liver disease);ko04150(mTOR signaling pathway);ko00564(Glycerophospholipid metabolism);ko00561(Glycerolipid metabolism)	GO:0006357//regulation of transcription by RNA polymerase II;GO:0006357//regulation of transcription by RNA polymerase II;GO:0006629//lipid metabolic process;GO:0006631//fatty acid metabolic process;GO:0006642//triglyceride mobilization;GO:0006646//phosphatidylethanolamine biosynthetic process;GO:0006656//phosphatidylcholine biosynthetic process;GO:0007077//mitotic nuclear membrane disassembly;GO…	GO:0005634//nucleus;GO:0005634//nucleus;GO:0005635//nuclear envelope;GO:0005654//nucleoplasm;GO:0005737//cytoplasm;GO:0005741//mitochondrial outer membrane;GO:0005783//endoplasmic reticulum;GO:0005789//endoplasmic reticulum membrane;GO:0005789//endoplasmic reticulum membrane;GO:0005829//cytosol;GO:0016020//membrane;GO:0031965//nuclear membrane;GO:0005634//nucleus;GO:0005634//nucleus;GO:0005635//n…	GO:0003713//transcription coactivator activity;GO:0005515//protein binding;GO:0008195//phosphatidate phosphatase activity;GO:0008195//phosphatidate phosphatase activity;GO:0008195//phosphatidate phosphatase activity;GO:0008195//phosphatidate phosphatase activity;GO:0008195//phosphatidate phosphatase activity;GO:0016787//hydrolase activity;GO:0003713//transcription coactivator activity;GO:0005515/…
ENSG00000164181	342.237806872132	217.423493234849	467.052120509415	2.14812168437074	1.10307571979718	5.4215901176354e-10	8.55765908847166e-09	5	60751791	60844274	-	4461	ELOVL7	GO:0005515;GO:0005515;GO:0005783;GO:0005783;GO:0005783;GO:0005789;GO:0005789;GO:0006629;GO:0006631;GO:0006633;GO:0006636;GO:0009922;GO:0009922;GO:0009922;GO:0009922;GO:0009922;GO:0016020;GO:0016021;GO:0016021;GO:0016021;GO:0016740;GO:0019367;GO:0019367;GO:0019367;GO:0019367;GO:0030148;GO:0030176;GO:0034625;GO:0034625;GO:0034626;GO:0034626;GO:0035338;GO:0035338;GO:0042761;GO:0042761;GO:0042761;GO:…	K10250	EC:2.3.1.199	I	KOG3071;35D6V;38F2X;3BCYK;3CXSB;3J64H;4886J;493YI;4MCN9;4MTEQ	ELOVL fatty acid elongase 7 [Source:HGNC Symbol;Acc:HGNC:26292]	79993	A1L3X0	ko01040(Biosynthesis of unsaturated fatty acids);ko00062(Fatty acid elongation)	GO:0006629//lipid metabolic process;GO:0006631//fatty acid metabolic process;GO:0006633//fatty acid biosynthetic process;GO:0006636//unsaturated fatty acid biosynthetic process;GO:0019367//fatty acid elongation, saturated fatty acid;GO:0019367//fatty acid elongation, saturated fatty acid;GO:0019367//fatty acid elongation, saturated fatty acid;GO:0019367//fatty acid elongation, saturated fatty aci…	GO:0005783//endoplasmic reticulum;GO:0005783//endoplasmic reticulum;GO:0005783//endoplasmic reticulum;GO:0005789//endoplasmic reticulum membrane;GO:0005789//endoplasmic reticulum membrane;GO:0016020//membrane;GO:0016021//integral component of membrane;GO:0016021//integral component of membrane;GO:0016021//integral component of membrane;GO:0030176//integral component of endoplasmic reticulum membr…	GO:0005515//protein binding;GO:0005515//protein binding;GO:0009922//fatty acid elongase activity;GO:0009922//fatty acid elongase activity;GO:0009922//fatty acid elongase activity;GO:0009922//fatty acid elongase activity;GO:0009922//fatty acid elongase activity;GO:0016740//transferase activity;GO:0102336//3-oxo-arachidoyl-CoA synthase activity;GO:0102337//3-oxo-cerotoyl-CoA synthase activity;GO:01…
ENSG00000197977	793.518741493409	554.57479580753	1032.46268717929	1.86171945603098	0.896635688424863	2.17273023239017e-08	2.41578141092873e-07	6	10980759	11044305	-	3988	ELOVL2	GO:0000038;GO:0005515;GO:0005515;GO:0005783;GO:0005783;GO:0005783;GO:0005789;GO:0005789;GO:0006629;GO:0006631;GO:0006633;GO:0006636;GO:0009922;GO:0009922;GO:0009922;GO:0009922;GO:0009922;GO:0016020;GO:0016021;GO:0016021;GO:0016021;GO:0016740;GO:0016747;GO:0019367;GO:0019367;GO:0019367;GO:0030148;GO:0030176;GO:0034625;GO:0034626;GO:0034626;GO:0034626;GO:0035338;GO:0036109;GO:0042761;GO:0042761;GO:…	K10205	EC:2.3.1.199	I	KOG3071;35GW7;38BJ3;3BC89;3CUKJ;3J4J3;482K2;49241;4M9BW;4N5AU	ELOVL fatty acid elongase 2 [Source:HGNC Symbol;Acc:HGNC:14416]	54898	Q9NXB9;A0A024QZV3	ko01040(Biosynthesis of unsaturated fatty acids);ko00062(Fatty acid elongation)	GO:0000038//very long-chain fatty acid metabolic process;GO:0006629//lipid metabolic process;GO:0006631//fatty acid metabolic process;GO:0006633//fatty acid biosynthetic process;GO:0006636//unsaturated fatty acid biosynthetic process;GO:0019367//fatty acid elongation, saturated fatty acid;GO:0019367//fatty acid elongation, saturated fatty acid;GO:0019367//fatty acid elongation, saturated fatty ac…	GO:0005783//endoplasmic reticulum;GO:0005783//endoplasmic reticulum;GO:0005783//endoplasmic reticulum;GO:0005789//endoplasmic reticulum membrane;GO:0005789//endoplasmic reticulum membrane;GO:0016020//membrane;GO:0016021//integral component of membrane;GO:0016021//integral component of membrane;GO:0016021//integral component of membrane;GO:0030176//integral component of endoplasmic reticulum membr…	GO:0005515//protein binding;GO:0005515//protein binding;GO:0009922//fatty acid elongase activity;GO:0009922//fatty acid elongase activity;GO:0009922//fatty acid elongase activity;GO:0009922//fatty acid elongase activity;GO:0009922//fatty acid elongase activity;GO:0016740//transferase activity;GO:0016747//acyltransferase activity, transferring groups other than amino-acyl groups;GO:0102336//3-oxo-…
ENSG00000169710	17622.1491660232	13198.8163218601	22045.4820101863	1.6702620502169	0.740074467303944	7.94177952701907e-08	7.76192993105559e-07	17	82078338	82098294	-	9321	FASN	GO:0001649;GO:0002068;GO:0003723;GO:0003824;GO:0004312;GO:0004312;GO:0004312;GO:0004312;GO:0004312;GO:0004312;GO:0004313;GO:0004313;GO:0004314;GO:0004314;GO:0004315;GO:0004315;GO:0004315;GO:0004315;GO:0004316;GO:0004316;GO:0004317;GO:0004317;GO:0004320;GO:0005515;GO:0005515;GO:0005737;GO:0005737;GO:0005794;GO:0005829;GO:0005829;GO:0005886;GO:0006084;GO:0006629;GO:0006631;GO:0006631;GO:0006633;GO:…	K00665	EC:2.3.1.85	I;Q	KOG1202;35BS7;38D6P;3BJ45;3D2W0;3J2HX;47Z9P;4962D;4M75E;4N55G	fatty acid synthase [Source:HGNC Symbol;Acc:HGNC:3594]	2194	P49327	ko04936(Alcoholic liver disease);ko04910(Insulin signaling pathway);ko04152(AMPK signaling pathway);ko00061(Fatty acid biosynthesis)	GO:0001649//osteoblast differentiation;GO:0002068//glandular epithelial cell development;GO:0006084//acetyl-CoA metabolic process;GO:0006629//lipid metabolic process;GO:0006631//fatty acid metabolic process;GO:0006631//fatty acid metabolic process;GO:0006633//fatty acid biosynthetic process;GO:0006633//fatty acid biosynthetic process;GO:0006633//fatty acid biosynthetic process;GO:0006633//fatty a…	GO:0005737//cytoplasm;GO:0005737//cytoplasm;GO:0005794//Golgi apparatus;GO:0005829//cytosol;GO:0005829//cytosol;GO:0005886//plasma membrane;GO:0016020//membrane;GO:0042470//melanosome;GO:0042587//glycogen granule;GO:0070062//extracellular exosome;GO:0005794//Golgi apparatus;GO:0005829//cytosol;GO:0005886//plasma membrane;	GO:0003723//RNA binding;GO:0003824//catalytic activity;GO:0004312//fatty acid synthase activity;GO:0004312//fatty acid synthase activity;GO:0004312//fatty acid synthase activity;GO:0004312//fatty acid synthase activity;GO:0004312//fatty acid synthase activity;GO:0004312//fatty acid synthase activity;GO:0004313//[acyl-carrier-protein] S-acetyltransferase activity;GO:0004313//[acyl-carrier-protein]…
ENSG00000101577	1872.36810432672	1398.26159290866	2346.47461574478	1.67813707223672	0.746860561641601	2.26319339704345e-07	2.01281842253322e-06	18	2916994	3013144	-	6629	LPIN2	GO:0003713;GO:0003713;GO:0005634;GO:0005634;GO:0005737;GO:0005783;GO:0005789;GO:0005789;GO:0005789;GO:0005829;GO:0005829;GO:0006629;GO:0006631;GO:0006646;GO:0006656;GO:0008195;GO:0008195;GO:0008195;GO:0009062;GO:0016020;GO:0016311;GO:0016787;GO:0019432;GO:0019432;GO:0032869;GO:0044255;GO:0045944;GO:0045944;	K15728	EC:3.1.3.4	C;I;K;N	KOG2116;35IUU;38BJ2;3BD7H;3CVIX;3J2NB;488T2;4906N;4M6I3;4MXEI	lipin 2 [Source:HGNC Symbol;Acc:HGNC:14450]	9663	Q92539	ko04936(Alcoholic liver disease);ko04150(mTOR signaling pathway);ko00564(Glycerophospholipid metabolism);ko00561(Glycerolipid metabolism)	GO:0006629//lipid metabolic process;GO:0006631//fatty acid metabolic process;GO:0006646//phosphatidylethanolamine biosynthetic process;GO:0006656//phosphatidylcholine biosynthetic process;GO:0009062//fatty acid catabolic process;GO:0016311//dephosphorylation;GO:0019432//triglyceride biosynthetic process;GO:0019432//triglyceride biosynthetic process;GO:0032869//cellular response to insulin stimulu…	GO:0005634//nucleus;GO:0005634//nucleus;GO:0005737//cytoplasm;GO:0005783//endoplasmic reticulum;GO:0005789//endoplasmic reticulum membrane;GO:0005789//endoplasmic reticulum membrane;GO:0005789//endoplasmic reticulum membrane;GO:0005829//cytosol;GO:0005829//cytosol;GO:0016020//membrane;	GO:0003713//transcription coactivator activity;GO:0003713//transcription coactivator activity;GO:0008195//phosphatidate phosphatase activity;GO:0008195//phosphatidate phosphatase activity;GO:0008195//phosphatidate phosphatase activity;GO:0016787//hydrolase activity;
ENSG00000125629	185.565419986398	123.320404058467	247.810435914328	2.00948446290234	1.00682542269131	1.062878241653e-06	8.14161754465635e-06	2	118088452	118110997	+	3950	INSIG2	GO:0005515;GO:0005515;GO:0005783;GO:0005783;GO:0005783;GO:0005789;GO:0005789;GO:0006629;GO:0006641;GO:0006695;GO:0006695;GO:0006695;GO:0006991;GO:0008134;GO:0008142;GO:0008202;GO:0008203;GO:0008203;GO:0008289;GO:0010894;GO:0016020;GO:0016021;GO:0016126;GO:0016126;GO:0032868;GO:0032869;GO:0032933;GO:0032933;GO:0032937;GO:0032937;GO:0033993;GO:0036316;GO:0036316;GO:0042472;GO:0042474;GO:0045717;GO:…	-	-	S;T;I	KOG4363;35CTR;39BRW;3BG2J;3CW64;3J8WD;483DH;496EU;4MH5S;4N2HD	insulin induced gene 2 [Source:HGNC Symbol;Acc:HGNC:20452]	51141	Q9Y5U4;A0A024RAI2	-	GO:0006629//lipid metabolic process;GO:0006641//triglyceride metabolic process;GO:0006695//cholesterol biosynthetic process;GO:0006695//cholesterol biosynthetic process;GO:0006695//cholesterol biosynthetic process;GO:0006991//response to sterol depletion;GO:0008202//steroid metabolic process;GO:0008203//cholesterol metabolic process;GO:0008203//cholesterol metabolic process;GO:0010894//negative r…	GO:0005783//endoplasmic reticulum;GO:0005783//endoplasmic reticulum;GO:0005783//endoplasmic reticulum;GO:0005789//endoplasmic reticulum membrane;GO:0005789//endoplasmic reticulum membrane;GO:0016020//membrane;GO:0016021//integral component of membrane;GO:0032937//SREBP-SCAP-Insig complex;GO:0032937//SREBP-SCAP-Insig complex;GO:0005783//endoplasmic reticulum;GO:0005789//endoplasmic reticulum membr…	GO:0005515//protein binding;GO:0005515//protein binding;GO:0008134//transcription factor binding;GO:0008142//oxysterol binding;GO:0008289//lipid binding;GO:0008289//lipid binding;
ENSG00000089916	241.227720896599	163.220983997729	319.234457795469	1.95584201232306	0.967789837957068	2.83647663489974e-06	1.97445741987928e-05	14	76151916	76254342	+	21987	GPATCH2L	GO:0005515;GO:0005515;GO:0005515;GO:0005515;GO:0005515;	K17569	-	S	KOG0154;35K36;39DJC;3BFN6;3D4ST;3JFMU;487HW;4949K;4M5VT;4MVRE	G-patch domain containing 2 like [Source:HGNC Symbol;Acc:HGNC:20210]	55668	Q9NWQ4;A0A024R6E4	-	-	-	GO:0005515//protein binding;GO:0005515//protein binding;GO:0005515//protein binding;GO:0005515//protein binding;GO:0005515//protein binding;
ENSG00000147852	693.173326243553	520.743333384041	865.603319103065	1.66224560855721	0.73313356626482	3.18877512786175e-06	2.19270071685252e-05	9	2621182	2660056	+	16507	VLDLR	GO:0005515;GO:0006897;GO:0030229;GO:0030229;GO:0005509;GO:0005515;GO:0030229;GO:0005041;GO:0005509;GO:0005509;GO:0005515;GO:0005515;GO:0005515;GO:0005515;GO:0005615;GO:0005765;GO:0005886;GO:0005886;GO:0005905;GO:0006629;GO:0006869;GO:0006897;GO:0006898;GO:0007165;GO:0007399;GO:0007411;GO:0007613;GO:0008202;GO:0008203;GO:0016020;GO:0016020;GO:0016021;GO:0021517;GO:0030229;GO:0030229;GO:0030229;GO:…	K20053	-	G;T	KOG1215;35AJH;38B6M;3B9HR;3CR8C;3J2CA;48289;48YJ4;4MEHB;4N18F	very low density lipoprotein receptor [Source:HGNC Symbol;Acc:HGNC:12698]	7436	P98155	ko05417(Lipid and atherosclerosis);ko05017(Spinocerebellar ataxia)	GO:0006897//endocytosis;GO:0006629//lipid metabolic process;GO:0006869//lipid transport;GO:0006897//endocytosis;GO:0006898//receptor-mediated endocytosis;GO:0007165//signal transduction;GO:0007399//nervous system development;GO:0007411//axon guidance;GO:0007613//memory;GO:0008202//steroid metabolic process;GO:0008203//cholesterol metabolic process;GO:0021517//ventral spinal cord development;GO:00…	GO:0005615//extracellular space;GO:0005765//lysosomal membrane;GO:0005886//plasma membrane;GO:0005886//plasma membrane;GO:0005905//clathrin-coated pit;GO:0016020//membrane;GO:0016020//membrane;GO:0016021//integral component of membrane;GO:0034361//very-low-density lipoprotein particle;GO:0043235//receptor complex;GO:0005905//clathrin-coated pit;GO:0016020//membrane;GO:0016021//integral component …	GO:0005515//protein binding;GO:0030229//very-low-density lipoprotein particle receptor activity;GO:0030229//very-low-density lipoprotein particle receptor activity;GO:0005509//calcium ion binding;GO:0005515//protein binding;GO:0030229//very-low-density lipoprotein particle receptor activity;GO:0005041//low-density lipoprotein particle receptor activity;GO:0005509//calcium ion binding;GO:0005509//…
ENSG00000186480	2285.32905905492	1805.78138159439	2764.87673651546	1.53112484417922	0.614591921462848	1.49626252759454e-05	8.75756797021788e-05	7	155297776	155310235	+	3650	INSIG1	GO:0005515;GO:0005515;GO:0005783;GO:0005783;GO:0005789;GO:0005789;GO:0006629;GO:0006641;GO:0006695;GO:0006695;GO:0006695;GO:0006991;GO:0008142;GO:0008202;GO:0008203;GO:0008203;GO:0008203;GO:0008203;GO:0008289;GO:0010894;GO:0016020;GO:0016021;GO:0016126;GO:0016126;GO:0032869;GO:0032933;GO:0032933;GO:0032937;GO:0032937;GO:0036315;GO:0036316;GO:0036316;GO:0042472;GO:0042474;GO:0042632;GO:0045599;GO:…	-	-	T;S	KOG4363;35EA6;39BRW;3BG2J;3CW64;3JAFT;48BB3;48VQV;4MGI3;4MSNN	insulin induced gene 1 [Source:HGNC Symbol;Acc:HGNC:6083]	3638	O15503;A0A024RD68	-	GO:0006629//lipid metabolic process;GO:0006641//triglyceride metabolic process;GO:0006695//cholesterol biosynthetic process;GO:0006695//cholesterol biosynthetic process;GO:0006695//cholesterol biosynthetic process;GO:0006991//response to sterol depletion;GO:0008202//steroid metabolic process;GO:0008203//cholesterol metabolic process;GO:0008203//cholesterol metabolic process;GO:0008203//cholestero…	GO:0005783//endoplasmic reticulum;GO:0005783//endoplasmic reticulum;GO:0005789//endoplasmic reticulum membrane;GO:0005789//endoplasmic reticulum membrane;GO:0016020//membrane;GO:0016021//integral component of membrane;GO:0032937//SREBP-SCAP-Insig complex;GO:0032937//SREBP-SCAP-Insig complex;GO:0005783//endoplasmic reticulum;GO:0005789//endoplasmic reticulum membrane;GO:0016020//membrane;GO:001602…	GO:0005515//protein binding;GO:0005515//protein binding;GO:0008142//oxysterol binding;GO:0008289//lipid binding;GO:0008289//lipid binding;GO:0005515//protein binding;GO:0005515//protein binding;GO:0008142//oxysterol binding;GO:0008289//lipid binding;GO:0008289//lipid binding;GO:0008289//lipid binding;
ENSG00000278540	2308.82554558661	1857.82380948976	2759.82728168346	1.4855161547539	0.570964294339673	7.62706471257253e-05	0.000374614738802604	17	37084992	37406836	-	13022	ACACA	GO:0000166;GO:0001650;GO:0001894;GO:0003824;GO:0003989;GO:0003989;GO:0003989;GO:0003989;GO:0003989;GO:0003989;GO:0005515;GO:0005515;GO:0005515;GO:0005524;GO:0005524;GO:0005524;GO:0005737;GO:0005829;GO:0005829;GO:0005829;GO:0005829;GO:0006084;GO:0006084;GO:0006629;GO:0006629;GO:0006631;GO:0006633;GO:0006633;GO:0006633;GO:0006633;GO:0006853;GO:0008152;GO:0015629;GO:0016874;GO:0016874;GO:0016874;GO:…	K11262	-	F;I	KOG0368;35MWX;38BBT;3BD6M;3CUQB;3J62S;482SS;4936Q;4MHWJ;4N6E8	acetyl-CoA carboxylase alpha [Source:HGNC Symbol;Acc:HGNC:84]	31	Q13085	ko04936(Alcoholic liver disease);ko04922(Glucagon signaling pathway);ko04910(Insulin signaling pathway);ko04152(AMPK signaling pathway);ko00640(Propanoate metabolism);ko00620(Pyruvate metabolism);ko00254(Aflatoxin biosynthesis);ko00061(Fatty acid biosynthesis)	GO:0001894//tissue homeostasis;GO:0006084//acetyl-CoA metabolic process;GO:0006084//acetyl-CoA metabolic process;GO:0006629//lipid metabolic process;GO:0006629//lipid metabolic process;GO:0006631//fatty acid metabolic process;GO:0006633//fatty acid biosynthetic process;GO:0006633//fatty acid biosynthetic process;GO:0006633//fatty acid biosynthetic process;GO:0006633//fatty acid biosynthetic proce…	GO:0001650//fibrillar center;GO:0005737//cytoplasm;GO:0005829//cytosol;GO:0005829//cytosol;GO:0005829//cytosol;GO:0005829//cytosol;GO:0015629//actin cytoskeleton;GO:0001650//fibrillar center;GO:0005737//cytoplasm;GO:0005829//cytosol;GO:0005829//cytosol;GO:0005829//cytosol;GO:0015629//actin cytoskeleton;GO:0001650//fibrillar center;GO:0005737//cytoplasm;GO:0005829//cytosol;GO:0005829//cytosol;GO:0…	GO:0000166//nucleotide binding;GO:0003824//catalytic activity;GO:0003989//acetyl-CoA carboxylase activity;GO:0003989//acetyl-CoA carboxylase activity;GO:0003989//acetyl-CoA carboxylase activity;GO:0003989//acetyl-CoA carboxylase activity;GO:0003989//acetyl-CoA carboxylase activity;GO:0003989//acetyl-CoA carboxylase activity;GO:0005515//protein binding;GO:0005515//protein binding;GO:0005515//prote…
ENSG00000052802	2060.86686022778	1666.41611619423	2455.31760426133	1.47341206100958	0.559160957352768	0.000176877221247158	0.000792997930140346	4	165327667	165343164	+	2852	MSMO1	GO:0000254;GO:0000254;GO:0000254;GO:0000254;GO:0005506;GO:0005506;GO:0005515;GO:0005783;GO:0005783;GO:0005789;GO:0005789;GO:0005789;GO:0005886;GO:0006629;GO:0006631;GO:0006694;GO:0006695;GO:0006695;GO:0008202;GO:0008202;GO:0008203;GO:0008610;GO:0008610;GO:0016020;GO:0016020;GO:0016021;GO:0016021;GO:0016126;GO:0016126;GO:0016491;GO:0016491;GO:0016491;GO:0016491;GO:0055114;GO:0005506;GO:0005506;GO:…	K07750	EC:1.14.18.9	I	KOG0873;35GYY;38C6I;3BF0U;3CREK;3JEES;4828J;496Z0;4MIQJ;4N6EK	methylsterol monooxygenase 1 [Source:HGNC Symbol;Acc:HGNC:10545]	6307	Q15800	ko00100(Steroid biosynthesis)	GO:0006629//lipid metabolic process;GO:0006631//fatty acid metabolic process;GO:0006694//steroid biosynthetic process;GO:0006695//cholesterol biosynthetic process;GO:0006695//cholesterol biosynthetic process;GO:0008202//steroid metabolic process;GO:0008202//steroid metabolic process;GO:0008203//cholesterol metabolic process;GO:0008610//lipid biosynthetic process;GO:0008610//lipid biosynthetic pro…	GO:0005783//endoplasmic reticulum;GO:0005783//endoplasmic reticulum;GO:0005789//endoplasmic reticulum membrane;GO:0005789//endoplasmic reticulum membrane;GO:0005789//endoplasmic reticulum membrane;GO:0005886//plasma membrane;GO:0016020//membrane;GO:0016020//membrane;GO:0016021//integral component of membrane;GO:0016021//integral component of membrane;GO:0016020//membrane;GO:0016021//integral comp…	GO:0000254//C-4 methylsterol oxidase activity;GO:0000254//C-4 methylsterol oxidase activity;GO:0000254//C-4 methylsterol oxidase activity;GO:0000254//C-4 methylsterol oxidase activity;GO:0005506//iron ion binding;GO:0005506//iron ion binding;GO:0005515//protein binding;GO:0016491//oxidoreductase activity;GO:0016491//oxidoreductase activity;GO:0016491//oxidoreductase activity;GO:0016491//oxidoredu…
ENSG00000113161	2249.17653666107	1736.8687018466	2761.48437147555	1.58992120045667	0.668955264548917	0.000196196526769571	0.00087033352421449	5	75336329	75364001	+	10125	HMGCR	GO:0004420;GO:0004420;GO:0004420;GO:0004420;GO:0004420;GO:0005515;GO:0005515;GO:0005777;GO:0005778;GO:0005778;GO:0005783;GO:0005789;GO:0005789;GO:0005789;GO:0005789;GO:0005789;GO:0006629;GO:0006694;GO:0006695;GO:0006695;GO:0006695;GO:0007399;GO:0008202;GO:0008203;GO:0008299;GO:0008299;GO:0008299;GO:0015936;GO:0015936;GO:0016020;GO:0016021;GO:0016126;GO:0016126;GO:0016491;GO:0016616;GO:0016616;GO:…	K00021	EC:1.1.1.34	I	KOG2480;35CUN;38D74;3BF6P;3CYUH;3J9DW;47ZBT;4912Q;4M8H9;4MZ50	3-hydroxy-3-methylglutaryl-CoA reductase [Source:HGNC Symbol;Acc:HGNC:5006]	3156	P04035;A0A024RAP2	ko04976(Bile secretion);ko04152(AMPK signaling pathway);ko00900(Terpenoid backbone biosynthesis)	GO:0006629//lipid metabolic process;GO:0006694//steroid biosynthetic process;GO:0006695//cholesterol biosynthetic process;GO:0006695//cholesterol biosynthetic process;GO:0006695//cholesterol biosynthetic process;GO:0007399//nervous system development;GO:0008202//steroid metabolic process;GO:0008203//cholesterol metabolic process;GO:0008299//isoprenoid biosynthetic process;GO:0008299//isoprenoid b…	GO:0005777//peroxisome;GO:0005778//peroxisomal membrane;GO:0005778//peroxisomal membrane;GO:0005783//endoplasmic reticulum;GO:0005789//endoplasmic reticulum membrane;GO:0005789//endoplasmic reticulum membrane;GO:0005789//endoplasmic reticulum membrane;GO:0005789//endoplasmic reticulum membrane;GO:0005789//endoplasmic reticulum membrane;GO:0016020//membrane;GO:0016021//integral component of membra…	GO:0004420//hydroxymethylglutaryl-CoA reductase (NADPH) activity;GO:0004420//hydroxymethylglutaryl-CoA reductase (NADPH) activity;GO:0004420//hydroxymethylglutaryl-CoA reductase (NADPH) activity;GO:0004420//hydroxymethylglutaryl-CoA reductase (NADPH) activity;GO:0004420//hydroxymethylglutaryl-CoA reductase (NADPH) activity;GO:0005515//protein binding;GO:0005515//protein binding;GO:0016491//oxidor…
ENSG00000163586	1798.42072608393	1484.99020857585	2111.85124359201	1.42213142645387	0.508054797961294	0.000450821899947176	0.00179977584204812	2	88122982	88128062	-	2416	FABP1	GO:0003682;GO:0005324;GO:0005504;GO:0005504;GO:0005504;GO:0005515;GO:0005543;GO:0005634;GO:0005634;GO:0005654;GO:0005654;GO:0005737;GO:0005737;GO:0005737;GO:0005782;GO:0005782;GO:0005829;GO:0005829;GO:0005829;GO:0008289;GO:0008289;GO:0008289;GO:0015909;GO:0016209;GO:0019216;GO:0019222;GO:0019433;GO:0032000;GO:0032052;GO:0032991;GO:0036094;GO:0042167;GO:0043066;GO:0043154;GO:0045179;GO:0050892;GO:…	K08750	-	I;H	KOG4015;35QCR;3A47R;3BRGQ;3D8IQ;3JGZW;48ET8;49BIW;4MJQM;4N6IZ	fatty acid binding protein 1 [Source:HGNC Symbol;Acc:HGNC:3555]	2168	P07148;Q6FGL7;Q05CP7	ko04975(Fat digestion and absorption);ko04936(Alcoholic liver disease);ko03320(PPAR signaling pathway)	GO:0015909//long-chain fatty acid transport;GO:0019216//regulation of lipid metabolic process;GO:0019222//regulation of metabolic process;GO:0019433//triglyceride catabolic process;GO:0032000//positive regulation of fatty acid beta-oxidation;GO:0042167//heme catabolic process;GO:0043066//negative regulation of apoptotic process;GO:0043154//negative regulation of cysteine-type endopeptidase activi…	GO:0005634//nucleus;GO:0005634//nucleus;GO:0005654//nucleoplasm;GO:0005654//nucleoplasm;GO:0005737//cytoplasm;GO:0005737//cytoplasm;GO:0005737//cytoplasm;GO:0005782//peroxisomal matrix;GO:0005782//peroxisomal matrix;GO:0005829//cytosol;GO:0005829//cytosol;GO:0005829//cytosol;GO:0032991//protein-containing complex;GO:0045179//apical cortex;GO:0070062//extracellular exosome;GO:0005654//nucleoplasm;…	GO:0003682//chromatin binding;GO:0005324//long-chain fatty acid transporter activity;GO:0005504//fatty acid binding;GO:0005504//fatty acid binding;GO:0005504//fatty acid binding;GO:0005515//protein binding;GO:0005543//phospholipid binding;GO:0008289//lipid binding;GO:0008289//lipid binding;GO:0008289//lipid binding;GO:0016209//antioxidant activity;GO:0032052//bile acid binding;GO:0036094//small m…
ENSG00000092978	163.043867836471	111.228795237464	214.858940435479	1.9316845064875	0.949859484394385	0.000488096158878169	0.00192839725502336	1	217426992	217631090	-	8841	GPATCH2	GO:0003676;GO:0003676;GO:0005634;GO:0005730;GO:0010923;GO:0010923;GO:0016607;GO:0016607;GO:0003676;GO:0005515;GO:0005634;GO:0005730;GO:0010923;GO:0010923;GO:0016607;GO:0016607;	K17569	-	S	KOG0154;35D5P;38CXT;3B9J3;3CYDC;3J9I5;484NI;494U0;4MH3F;4N2YK	G-patch domain containing 2 [Source:HGNC Symbol;Acc:HGNC:25499]	55105	Q9NW75	-	GO:0010923//negative regulation of phosphatase activity;GO:0010923//negative regulation of phosphatase activity;GO:0010923//negative regulation of phosphatase activity;GO:0010923//negative regulation of phosphatase activity;	GO:0005634//nucleus;GO:0005730//nucleolus;GO:0016607//nuclear speck;GO:0016607//nuclear speck;GO:0005634//nucleus;GO:0005730//nucleolus;GO:0016607//nuclear speck;GO:0016607//nuclear speck;	GO:0003676//nucleic acid binding;GO:0003676//nucleic acid binding;GO:0003676//nucleic acid binding;GO:0005515//protein binding;
ENSG00000170522	755.519977678113	615.079843790804	895.960111565422	1.45665659606649	0.542660804962278	0.000562144868219844	0.00218308686687318	4	110045846	110199199	-	7274	ELOVL6	GO:0005515;GO:0005515;GO:0005783;GO:0005783;GO:0005783;GO:0005789;GO:0005789;GO:0006629;GO:0006631;GO:0006633;GO:0006636;GO:0009922;GO:0009922;GO:0009922;GO:0009922;GO:0009923;GO:0016020;GO:0016021;GO:0016021;GO:0016021;GO:0016740;GO:0016747;GO:0019216;GO:0019367;GO:0019367;GO:0019367;GO:0019367;GO:0030148;GO:0030176;GO:0030176;GO:0030497;GO:0034625;GO:0034625;GO:0034626;GO:0035338;GO:0035338;GO:…	K10203	EC:2.3.1.199	I	KOG3072;35INC;38H3H;3BGKB;3D0ZP;3J2EK;4837P;48YRN;4M8ZJ;4N1TJ	ELOVL fatty acid elongase 6 [Source:HGNC Symbol;Acc:HGNC:15829]	79071	Q9H5J4;A1LV06	ko01040(Biosynthesis of unsaturated fatty acids);ko00062(Fatty acid elongation)	GO:0006629//lipid metabolic process;GO:0006631//fatty acid metabolic process;GO:0006633//fatty acid biosynthetic process;GO:0006636//unsaturated fatty acid biosynthetic process;GO:0019216//regulation of lipid metabolic process;GO:0019367//fatty acid elongation, saturated fatty acid;GO:0019367//fatty acid elongation, saturated fatty acid;GO:0019367//fatty acid elongation, saturated fatty acid;GO:0…	GO:0005783//endoplasmic reticulum;GO:0005783//endoplasmic reticulum;GO:0005783//endoplasmic reticulum;GO:0005789//endoplasmic reticulum membrane;GO:0005789//endoplasmic reticulum membrane;GO:0009923//fatty acid elongase complex;GO:0016020//membrane;GO:0016021//integral component of membrane;GO:0016021//integral component of membrane;GO:0016021//integral component of membrane;GO:0030176//integral …	GO:0005515//protein binding;GO:0005515//protein binding;GO:0009922//fatty acid elongase activity;GO:0009922//fatty acid elongase activity;GO:0009922//fatty acid elongase activity;GO:0009922//fatty acid elongase activity;GO:0016740//transferase activity;GO:0016747//acyltransferase activity, transferring groups other than amino-acyl groups;GO:0102336//3-oxo-arachidoyl-CoA synthase activity;GO:01023…
ENSG00000186566	690.592889226909	565.980830515795	815.204947938023	1.44034020939385	0.526409617525206	0.000809659709651346	0.00300620766091964	17	44395281	44503430	-	9737	GPATCH8	GO:0003676;GO:0003676;GO:0003723;GO:0005515;GO:0005575;GO:0005634;GO:0008150;GO:0046872;GO:0003676;GO:0003723;GO:0005515;GO:0005575;GO:0005634;GO:0008150;GO:0046872;GO:0003676;GO:0003676;GO:0046872;	-	-	A	KOG2184;35KPW;38FFJ;3BISA;3D0C0;3J8JD;4876Y;4955T;4MHHP;4MYW9	G-patch domain containing 8 [Source:HGNC Symbol;Acc:HGNC:29066]	23131	Q9UKJ3	-	GO:0008150//biological_process;GO:0008150//biological_process;	GO:0005575//cellular_component;GO:0005634//nucleus;GO:0005575//cellular_component;GO:0005634//nucleus;	GO:0003676//nucleic acid binding;GO:0003676//nucleic acid binding;GO:0003723//RNA binding;GO:0005515//protein binding;GO:0046872//metal ion binding;GO:0003676//nucleic acid binding;GO:0003723//RNA binding;GO:0005515//protein binding;GO:0046872//metal ion binding;GO:0003676//nucleic acid binding;GO:0003676//nucleic acid binding;GO:0046872//metal ion binding;
ENSG00000155189	444.209963897103	361.571200328037	526.848727466169	1.45710921386489	0.543109014942769	0.00120279846699198	0.00425402088821834	8	6708642	6761503	+	6236	AGPAT5	GO:0002244;GO:0003841;GO:0003841;GO:0003841;GO:0005515;GO:0005634;GO:0005635;GO:0005739;GO:0005739;GO:0005739;GO:0005739;GO:0005741;GO:0005783;GO:0005789;GO:0005789;GO:0006629;GO:0006639;GO:0006654;GO:0008654;GO:0012505;GO:0016020;GO:0016021;GO:0016024;GO:0016740;GO:0016746;GO:0016746;GO:0016746;GO:0016746;GO:0016020;GO:0016021;GO:0016020;GO:0016021;GO:0016740;GO:0016746;	K19007	EC:2.3.1.51	I	KOG1505;35J3J;38BSY;3BD75;3CVGK;3J4N5;489N9;490S4;4MD9Z;4N54Q	1-acylglycerol-3-phosphate O-acyltransferase 5 [Source:HGNC Symbol;Acc:HGNC:20886]	55326	Q9NUQ2;A0A024R640	ko04072(Phospholipase D signaling pathway);ko00564(Glycerophospholipid metabolism);ko00561(Glycerolipid metabolism)	GO:0002244//hematopoietic progenitor cell differentiation;GO:0006629//lipid metabolic process;GO:0006639//acylglycerol metabolic process;GO:0006654//phosphatidic acid biosynthetic process;GO:0008654//phospholipid biosynthetic process;GO:0016024//CDP-diacylglycerol biosynthetic process;	GO:0005634//nucleus;GO:0005635//nuclear envelope;GO:0005739//mitochondrion;GO:0005739//mitochondrion;GO:0005739//mitochondrion;GO:0005739//mitochondrion;GO:0005741//mitochondrial outer membrane;GO:0005783//endoplasmic reticulum;GO:0005789//endoplasmic reticulum membrane;GO:0005789//endoplasmic reticulum membrane;GO:0012505//endomembrane system;GO:0016020//membrane;GO:0016021//integral component o…	GO:0003841//1-acylglycerol-3-phosphate O-acyltransferase activity;GO:0003841//1-acylglycerol-3-phosphate O-acyltransferase activity;GO:0003841//1-acylglycerol-3-phosphate O-acyltransferase activity;GO:0005515//protein binding;GO:0016740//transferase activity;GO:0016746//acyltransferase activity;GO:0016746//acyltransferase activity;GO:0016746//acyltransferase activity;GO:0016746//acyltransferase a…
ENSG00000132793	265.890902154044	212.099148046768	319.68265626132	1.50723215630659	0.591901649819946	0.00133286711373769	0.00464393895587383	20	41340821	41360582	+	4667	LPIN3	GO:0003713;GO:0005634;GO:0005634;GO:0005789;GO:0006629;GO:0006631;GO:0006646;GO:0006656;GO:0008195;GO:0008195;GO:0008195;GO:0009062;GO:0016311;GO:0016787;GO:0019432;GO:0032869;GO:0044255;GO:0045944;GO:0003713;GO:0005634;GO:0005634;GO:0005789;GO:0006629;GO:0006631;GO:0006646;GO:0006656;GO:0008195;GO:0008195;GO:0008195;GO:0009062;GO:0016311;GO:0016787;GO:0019432;GO:0032869;GO:0044255;GO:0045944;	K15728	EC:3.1.3.4	I;C;K;N	KOG2116;35NZU;38BJ2;3BD7H;3CVIX;3J89H;483H4;48WEH;4MGGU;4MU7K	lipin 3 [Source:HGNC Symbol;Acc:HGNC:14451]	64900	Q9BQK8	ko04936(Alcoholic liver disease);ko04150(mTOR signaling pathway);ko00564(Glycerophospholipid metabolism);ko00561(Glycerolipid metabolism)	GO:0006629//lipid metabolic process;GO:0006631//fatty acid metabolic process;GO:0006646//phosphatidylethanolamine biosynthetic process;GO:0006656//phosphatidylcholine biosynthetic process;GO:0009062//fatty acid catabolic process;GO:0016311//dephosphorylation;GO:0019432//triglyceride biosynthetic process;GO:0032869//cellular response to insulin stimulus;GO:0044255//cellular lipid metabolic process…	GO:0005634//nucleus;GO:0005634//nucleus;GO:0005789//endoplasmic reticulum membrane;GO:0005634//nucleus;GO:0005634//nucleus;GO:0005789//endoplasmic reticulum membrane;	GO:0003713//transcription coactivator activity;GO:0008195//phosphatidate phosphatase activity;GO:0008195//phosphatidate phosphatase activity;GO:0008195//phosphatidate phosphatase activity;GO:0016787//hydrolase activity;GO:0003713//transcription coactivator activity;GO:0008195//phosphatidate phosphatase activity;GO:0008195//phosphatidate phosphatase activity;GO:0008195//phosphatidate phosphatase a…
ENSG00000067064	1173.27172660197	965.303853583941	1381.23959962001	1.43088582366246	0.516908558013087	0.00177278241331848	0.00593218354997411	10	1039152	1049119	-	4294	IDI1	GO:0000287;GO:0000287;GO:0004452;GO:0004452;GO:0004452;GO:0004452;GO:0004452;GO:0004452;GO:0005737;GO:0005777;GO:0005829;GO:0006629;GO:0006694;GO:0006695;GO:0006695;GO:0008202;GO:0008203;GO:0008299;GO:0008299;GO:0008299;GO:0008299;GO:0009240;GO:0016126;GO:0016787;GO:0016787;GO:0016853;GO:0019216;GO:0030145;GO:0030145;GO:0046872;GO:0050992;GO:0004452;GO:0004452;GO:0004452;GO:0004452;GO:0004452;GO:…	K01823	EC:5.3.3.2	Q;I	KOG0142;35BMH;38DS6;3BHFW;3CRY9;3J5UR;484WD;4972K;4M8B3;4MVWD	isopentenyl-diphosphate delta isomerase 1 [Source:HGNC Symbol;Acc:HGNC:5387]	3422	Q13907	ko00900(Terpenoid backbone biosynthesis)	GO:0006629//lipid metabolic process;GO:0006694//steroid biosynthetic process;GO:0006695//cholesterol biosynthetic process;GO:0006695//cholesterol biosynthetic process;GO:0008202//steroid metabolic process;GO:0008203//cholesterol metabolic process;GO:0008299//isoprenoid biosynthetic process;GO:0008299//isoprenoid biosynthetic process;GO:0008299//isoprenoid biosynthetic process;GO:0008299//isopreno…	GO:0005737//cytoplasm;GO:0005777//peroxisome;GO:0005829//cytosol;GO:0005737//cytoplasm;GO:0005777//peroxisome;GO:0005829//cytosol;	GO:0000287//magnesium ion binding;GO:0000287//magnesium ion binding;GO:0004452//isopentenyl-diphosphate delta-isomerase activity;GO:0004452//isopentenyl-diphosphate delta-isomerase activity;GO:0004452//isopentenyl-diphosphate delta-isomerase activity;GO:0004452//isopentenyl-diphosphate delta-isomerase activity;GO:0004452//isopentenyl-diphosphate delta-isomerase activity;GO:0004452//isopentenyl-di…
ENSG00000149485	4909.47368038403	4193.61129118072	5625.33606958733	1.3414061721499	0.423746145386255	0.00227007866370024	0.00735756721041184	11	61799627	61829318	-	10228	FADS1	GO:0005634;GO:0005783;GO:0005789;GO:0006629;GO:0006629;GO:0006629;GO:0006631;GO:0006633;GO:0006636;GO:0006636;GO:0007568;GO:0007584;GO:0009744;GO:0010033;GO:0014070;GO:0016020;GO:0016021;GO:0016021;GO:0016021;GO:0016491;GO:0016491;GO:0016717;GO:0019369;GO:0032868;GO:0033189;GO:0035900;GO:0043231;GO:0062076;GO:0062076;GO:0006629;GO:0006629;GO:0006629;GO:0016020;GO:0016021;GO:0000248;GO:0005739;GO:…	K10224	EC:1.14.19.44	I	KOG4232;35JXS;38B7V;3B9GD;3CRQA;3JFJ1;483YE;491ZH;4MBCA;4MWH7	fatty acid desaturase 1 [Source:HGNC Symbol;Acc:HGNC:3574]	3992	O60427;A0A0A0MR51	ko01040(Biosynthesis of unsaturated fatty acids)	GO:0006629//lipid metabolic process;GO:0006629//lipid metabolic process;GO:0006629//lipid metabolic process;GO:0006631//fatty acid metabolic process;GO:0006633//fatty acid biosynthetic process;GO:0006636//unsaturated fatty acid biosynthetic process;GO:0006636//unsaturated fatty acid biosynthetic process;GO:0007568//aging;GO:0007584//response to nutrient;GO:0009744//response to sucrose;GO:0010033/…	GO:0005634//nucleus;GO:0005783//endoplasmic reticulum;GO:0005789//endoplasmic reticulum membrane;GO:0016020//membrane;GO:0016021//integral component of membrane;GO:0016021//integral component of membrane;GO:0016021//integral component of membrane;GO:0043231//intracellular membrane-bounded organelle;GO:0016020//membrane;GO:0016021//integral component of membrane;GO:0005739//mitochondrion;GO:000578…	GO:0016491//oxidoreductase activity;GO:0016491//oxidoreductase activity;GO:0016717//oxidoreductase activity, acting on paired donors, with oxidation of a pair of donors resulting in the reduction of molecular oxygen to two molecules of water;GO:0062076//acyl-CoA delta5-desaturase activity;GO:0062076//acyl-CoA delta5-desaturase activity;GO:0000248//C-5 sterol desaturase activity;GO:0016213//linole…
ENSG00000071073	626.639721827777	428.69784749693	824.581596158624	1.92346	0.943701088702753	0.00239178152967609	0.00770632948657916	2	98619106	98731132	-	9636	MGAT4A	GO:0000139;GO:0000139;GO:0005576;GO:0005783;GO:0005788;GO:0005793;GO:0005794;GO:0005795;GO:0006486;GO:0006487;GO:0006491;GO:0008375;GO:0008454;GO:0008454;GO:0008454;GO:0016020;GO:0016021;GO:0016740;GO:0016757;GO:0018215;GO:0019082;GO:0043687;GO:0044267;GO:0046872;GO:0070062;GO:0000139;GO:0000139;GO:0005576;GO:0005783;GO:0005788;GO:0005793;GO:0005794;GO:0005795;GO:0006486;GO:0006487;GO:0006491;GO:…	K00738	EC:2.4.1.145	S;G;O	2QPQJ;35AHM;38B8P;3B9C9;3CRMG;3JB6Q;480GK;493FM;4MGTU;4MXXN	alpha-1,3-mannosyl-glycoprotein 4-beta-N- acetylglucosaminyltransferase A [Source:HGNC Symbol;Acc:HGNC:7047]	11320	Q9UM21	ko00513(Various types of N-glycan biosynthesis);ko00510(N-Glycan biosynthesis)	GO:0006486//protein glycosylation;GO:0006487//protein N-linked glycosylation;GO:0006491//N-glycan processing;GO:0018215//protein phosphopantetheinylation;GO:0019082//viral protein processing;GO:0043687//post-translational protein modification;GO:0044267//cellular protein metabolic process;GO:0006486//protein glycosylation;GO:0006487//protein N-linked glycosylation;GO:0006491//N-glycan processing;…	GO:0000139//Golgi membrane;GO:0000139//Golgi membrane;GO:0005576//extracellular region;GO:0005783//endoplasmic reticulum;GO:0005788//endoplasmic reticulum lumen;GO:0005793//endoplasmic reticulum-Golgi intermediate compartment;GO:0005794//Golgi apparatus;GO:0005795//Golgi stack;GO:0016020//membrane;GO:0016021//integral component of membrane;GO:0070062//extracellular exosome;GO:0000139//Golgi membr…	GO:0008375//acetylglucosaminyltransferase activity;GO:0008454//alpha-1,3-mannosylglycoprotein 4-beta-N-acetylglucosaminyltransferase activity;GO:0008454//alpha-1,3-mannosylglycoprotein 4-beta-N-acetylglucosaminyltransferase activity;GO:0008454//alpha-1,3-mannosylglycoprotein 4-beta-N-acetylglucosaminyltransferase activity;GO:0016740//transferase activity;GO:0016757//glycosyltransferase activity;G…
ENSG00000112972	10475.3194586887	8285.6406052231	12664.9983121544	1.5285478716239	0.612161735785828	0.00374299084398563	0.0114098605653094	5	43287470	43313512	-	6627	HMGCS1	GO:0001889;GO:0004421;GO:0004421;GO:0004421;GO:0004421;GO:0004421;GO:0004421;GO:0004421;GO:0005737;GO:0005737;GO:0005829;GO:0005829;GO:0005829;GO:0006084;GO:0006084;GO:0006084;GO:0006629;GO:0006629;GO:0006694;GO:0006695;GO:0006695;GO:0007420;GO:0008202;GO:0008203;GO:0008299;GO:0008299;GO:0008584;GO:0009645;GO:0009725;GO:0010033;GO:0010142;GO:0010142;GO:0010142;GO:0014070;GO:0014074;GO:0016126;GO:…	K01641	EC:2.3.3.10	I;H	KOG1393;35AA1;38BNA;3BAHH;3CVM4;3J6F2;48AZG;497F0;4MAV3;4N0H0	3-hydroxy-3-methylglutaryl-CoA synthase 1 [Source:HGNC Symbol;Acc:HGNC:5007]	3157	Q01581;A0A024R059	ko03320(PPAR signaling pathway);ko00900(Terpenoid backbone biosynthesis);ko00650(Butanoate metabolism);ko00280(Valine, leucine and isoleucine degradation)	GO:0001889//liver development;GO:0006084//acetyl-CoA metabolic process;GO:0006084//acetyl-CoA metabolic process;GO:0006084//acetyl-CoA metabolic process;GO:0006629//lipid metabolic process;GO:0006629//lipid metabolic process;GO:0006694//steroid biosynthetic process;GO:0006695//cholesterol biosynthetic process;GO:0006695//cholesterol biosynthetic process;GO:0007420//brain development;GO:0008202//s…	GO:0005737//cytoplasm;GO:0005737//cytoplasm;GO:0005829//cytosol;GO:0005829//cytosol;GO:0005829//cytosol;GO:0005737//cytoplasm;GO:0005737//cytoplasm;GO:0005829//cytosol;GO:0005829//cytosol;	GO:0004421//hydroxymethylglutaryl-CoA synthase activity;GO:0004421//hydroxymethylglutaryl-CoA synthase activity;GO:0004421//hydroxymethylglutaryl-CoA synthase activity;GO:0004421//hydroxymethylglutaryl-CoA synthase activity;GO:0004421//hydroxymethylglutaryl-CoA synthase activity;GO:0004421//hydroxymethylglutaryl-CoA synthase activity;GO:0004421//hydroxymethylglutaryl-CoA synthase activity;GO:0016…
ENSG00000164398	13.6225895966093	5.96239307643044	21.2827861167881	3.56950403033972	1.83572363092738	0.00418707116310876	0.0125627455314643	5	131949973	132012243	-	16996	ACSL6	GO:0000038;GO:0000166;GO:0001676;GO:0004467;GO:0004467;GO:0004467;GO:0004467;GO:0005524;GO:0005739;GO:0005741;GO:0005777;GO:0005778;GO:0005783;GO:0005783;GO:0005789;GO:0005789;GO:0005886;GO:0006629;GO:0006631;GO:0006637;GO:0008610;GO:0016020;GO:0016020;GO:0016020;GO:0016021;GO:0016874;GO:0019899;GO:0019899;GO:0035338;GO:0035338;GO:0042803;GO:0043231;GO:0047676;GO:0047676;GO:0047676;GO:0000038;GO:…	K01897	EC:6.2.1.3	-	-	acyl-CoA synthetase long chain family member 6 [Source:HGNC Symbol;Acc:HGNC:16496]	23305	Q9UKU0;B2RB13	ko04920(Adipocytokine signaling pathway);ko04714(Thermogenesis);ko04216(Ferroptosis);ko04146(Peroxisome);ko03320(PPAR signaling pathway);ko02024(Quorum sensing);ko00071(Fatty acid degradation);ko00061(Fatty acid biosynthesis)	GO:0000038//very long-chain fatty acid metabolic process;GO:0001676//long-chain fatty acid metabolic process;GO:0006629//lipid metabolic process;GO:0006631//fatty acid metabolic process;GO:0006637//acyl-CoA metabolic process;GO:0008610//lipid biosynthetic process;GO:0035338//long-chain fatty-acyl-CoA biosynthetic process;GO:0035338//long-chain fatty-acyl-CoA biosynthetic process;GO:0000038//very …	GO:0005739//mitochondrion;GO:0005741//mitochondrial outer membrane;GO:0005777//peroxisome;GO:0005778//peroxisomal membrane;GO:0005783//endoplasmic reticulum;GO:0005783//endoplasmic reticulum;GO:0005789//endoplasmic reticulum membrane;GO:0005789//endoplasmic reticulum membrane;GO:0005886//plasma membrane;GO:0016020//membrane;GO:0016020//membrane;GO:0016020//membrane;GO:0016021//integral component …	GO:0000166//nucleotide binding;GO:0004467//long-chain fatty acid-CoA ligase activity;GO:0004467//long-chain fatty acid-CoA ligase activity;GO:0004467//long-chain fatty acid-CoA ligase activity;GO:0004467//long-chain fatty acid-CoA ligase activity;GO:0005524//ATP binding;GO:0016874//ligase activity;GO:0019899//enzyme binding;GO:0019899//enzyme binding;GO:0042803//protein homodimerization activity;…
ENSG00000104549	2002.45382557848	1728.12	2276.78542836996	1.31749097277282	0.397793076791896	0.0046036034226348	0.0136427712560916	8	124998497	125022283	+	4305	SQLE	GO:0004506;GO:0004506;GO:0004506;GO:0004506;GO:0005783;GO:0005789;GO:0016020;GO:0016021;GO:0016021;GO:0016021;GO:0016126;GO:0016126;GO:0016126;GO:0016491;GO:0050660;GO:0050660;GO:0050660;GO:0055114;GO:0004506;GO:0004506;GO:0004506;GO:0004506;GO:0004506;GO:0004506;GO:0005515;GO:0005515;GO:0005783;GO:0005783;GO:0005789;GO:0005789;GO:0006695;GO:0006725;GO:0008203;GO:0008203;GO:0010033;GO:0016020;GO:…	K00511	EC:1.14.14.17	H;I;C	KOG1298;35N9Q;38HUH;3BHPX;3CXDE;3JF94;483AQ;4976A;4MDE6;4N3GJ	squalene epoxidase [Source:HGNC Symbol;Acc:HGNC:11279]	6713	Q14534;Q5HYI4	ko00909(Sesquiterpenoid and triterpenoid biosynthesis);ko00100(Steroid biosynthesis)	GO:0016126//sterol biosynthetic process;GO:0016126//sterol biosynthetic process;GO:0016126//sterol biosynthetic process;GO:0055114//obsolete oxidation-reduction process;GO:0006695//cholesterol biosynthetic process;GO:0006725//cellular aromatic compound metabolic process;GO:0008203//cholesterol metabolic process;GO:0008203//cholesterol metabolic process;GO:0010033//response to organic substance;GO…	GO:0005783//endoplasmic reticulum;GO:0005789//endoplasmic reticulum membrane;GO:0016020//membrane;GO:0016021//integral component of membrane;GO:0016021//integral component of membrane;GO:0016021//integral component of membrane;GO:0005783//endoplasmic reticulum;GO:0005783//endoplasmic reticulum;GO:0005789//endoplasmic reticulum membrane;GO:0005789//endoplasmic reticulum membrane;GO:0016020//membra…	GO:0004506//squalene monooxygenase activity;GO:0004506//squalene monooxygenase activity;GO:0004506//squalene monooxygenase activity;GO:0004506//squalene monooxygenase activity;GO:0016491//oxidoreductase activity;GO:0050660//flavin adenine dinucleotide binding;GO:0050660//flavin adenine dinucleotide binding;GO:0050660//flavin adenine dinucleotide binding;GO:0004506//squalene monooxygenase activity…
ENSG00000068366	3324.63462816668	2489.47720621601	4159.79205011735	1.67095004514631	0.740668603119645	0.00767761363851387	0.0211369588167916	X	109624244	109733403	-	9971	ACSL4	GO:0000166;GO:0001676;GO:0001676;GO:0004467;GO:0004467;GO:0004467;GO:0004467;GO:0005524;GO:0005737;GO:0005739;GO:0005741;GO:0005741;GO:0005777;GO:0005778;GO:0005783;GO:0005783;GO:0005789;GO:0005789;GO:0005811;GO:0005811;GO:0005886;GO:0005886;GO:0006629;GO:0006631;GO:0006631;GO:0016020;GO:0016020;GO:0016021;GO:0016874;GO:0030182;GO:0031957;GO:0032024;GO:0035336;GO:0035338;GO:0043231;GO:0044233;GO:…	K01897	EC:6.2.1.3	I	KOG1180;359N1;39R6J;3CNW0;3CXKA;3J276;48105;48VF4;4MCYB;4N3R3	acyl-CoA synthetase long chain family member 4 [Source:HGNC Symbol;Acc:HGNC:3571]	2182	O60488	ko04920(Adipocytokine signaling pathway);ko04714(Thermogenesis);ko04216(Ferroptosis);ko04146(Peroxisome);ko03320(PPAR signaling pathway);ko02024(Quorum sensing);ko00071(Fatty acid degradation);ko00061(Fatty acid biosynthesis)	GO:0001676//long-chain fatty acid metabolic process;GO:0001676//long-chain fatty acid metabolic process;GO:0006629//lipid metabolic process;GO:0006631//fatty acid metabolic process;GO:0006631//fatty acid metabolic process;GO:0030182//neuron differentiation;GO:0032024//positive regulation of insulin secretion;GO:0035336//long-chain fatty-acyl-CoA metabolic process;GO:0035338//long-chain fatty-acyl…	GO:0005737//cytoplasm;GO:0005739//mitochondrion;GO:0005741//mitochondrial outer membrane;GO:0005741//mitochondrial outer membrane;GO:0005777//peroxisome;GO:0005778//peroxisomal membrane;GO:0005783//endoplasmic reticulum;GO:0005783//endoplasmic reticulum;GO:0005789//endoplasmic reticulum membrane;GO:0005789//endoplasmic reticulum membrane;GO:0005811//lipid droplet;GO:0005811//lipid droplet;GO:0005…	GO:0000166//nucleotide binding;GO:0004467//long-chain fatty acid-CoA ligase activity;GO:0004467//long-chain fatty acid-CoA ligase activity;GO:0004467//long-chain fatty acid-CoA ligase activity;GO:0004467//long-chain fatty acid-CoA ligase activity;GO:0005524//ATP binding;GO:0016874//ligase activity;GO:0031957//very long-chain fatty acid-CoA ligase activity;GO:0047676//arachidonate-CoA ligase activ…
ENSG00000187942	6.9427058645949	2.21004749072469	11.6753642384651	5.28285672025838	2.4013182821644	0.00903215649843765	0.0243616999416894	1	21812265	21825225	+	4494	LDLRAD2	GO:0005515;GO:0016020;GO:0016021;GO:0005515;GO:0016020;GO:0016021;	-	-	T;S	2R5YQ;35A5D;39Z1H;3BHKM;3CYRK;3J5YW;486F0;490SF;4MJIK;4N1WN	low density lipoprotein receptor class A domain containing 2 [Source:HGNC Symbol;Acc:HGNC:32071]	401944	Q5SZI1	-	-	GO:0016020//membrane;GO:0016021//integral component of membrane;GO:0016020//membrane;GO:0016021//integral component of membrane;	GO:0005515//protein binding;GO:0005515//protein binding;
ENSG00000026652	3.94012246752518	0.664049222100715	7.21619571294965	10.8669590638496	3.44187637772905	0.0169737534234071	0.041816066718323	6	161129967	161274061	-	14253	AGPAT4	GO:0003841;GO:0003841;GO:0003841;GO:0003841;GO:0005515;GO:0005741;GO:0005741;GO:0005783;GO:0005783;GO:0005789;GO:0005789;GO:0006629;GO:0006644;GO:0006654;GO:0008654;GO:0012505;GO:0016020;GO:0016021;GO:0016024;GO:0016740;GO:0016746;GO:0016746;GO:0016746;GO:0016746;GO:0042171;GO:0016740;GO:0016746;GO:0016020;GO:0016021;GO:0016740;GO:0016746;GO:0016020;GO:0016021;GO:0016740;GO:0016746;GO:0016020;GO:…	K13523	-	I	KOG1505;35EIP;38HYV;3BEKY;3CTTY;3JB0Z;481JP;490TY;4M6XK;4MYCF	1-acylglycerol-3-phosphate O-acyltransferase 4 [Source:HGNC Symbol;Acc:HGNC:20885]	56895	Q9NRZ5	ko04072(Phospholipase D signaling pathway);ko00564(Glycerophospholipid metabolism);ko00561(Glycerolipid metabolism)	GO:0006629//lipid metabolic process;GO:0006644//phospholipid metabolic process;GO:0006654//phosphatidic acid biosynthetic process;GO:0008654//phospholipid biosynthetic process;GO:0016024//CDP-diacylglycerol biosynthetic process;	GO:0005741//mitochondrial outer membrane;GO:0005741//mitochondrial outer membrane;GO:0005783//endoplasmic reticulum;GO:0005783//endoplasmic reticulum;GO:0005789//endoplasmic reticulum membrane;GO:0005789//endoplasmic reticulum membrane;GO:0012505//endomembrane system;GO:0016020//membrane;GO:0016021//integral component of membrane;GO:0016020//membrane;GO:0016021//integral component of membrane;GO:…	GO:0003841//1-acylglycerol-3-phosphate O-acyltransferase activity;GO:0003841//1-acylglycerol-3-phosphate O-acyltransferase activity;GO:0003841//1-acylglycerol-3-phosphate O-acyltransferase activity;GO:0003841//1-acylglycerol-3-phosphate O-acyltransferase activity;GO:0005515//protein binding;GO:0016740//transferase activity;GO:0016746//acyltransferase activity;GO:0016746//acyltransferase activity;…
ENSG00000140386	91.1962716570115	66.7657719407948	115.626771373228	1.73182707264677	0.792294880474449	0.0228945812929044	0.0542480233616606	15	76347904	76905444	-	11610	SCAPER	GO:0003676;GO:0003676;GO:0005515;GO:0005634;GO:0005654;GO:0005783;GO:0005829;GO:0008270;GO:0008270;GO:0016607;GO:0046872;GO:0003676;GO:0003676;GO:0005515;GO:0005634;GO:0005654;GO:0005783;GO:0005829;GO:0008270;GO:0008270;GO:0016607;GO:0046872;GO:0005654;GO:0005829;GO:0016607;GO:0005654;GO:0005829;GO:0016607;GO:0003676;GO:0003676;GO:0005515;GO:0005634;GO:0005654;GO:0005783;GO:0005829;GO:0008270;GO:…	K24869	-	A	KOG4722;35IJZ;38EJ5;3BF45;3CY01;3JBWY;4854A;4957Y;4M8U0;4N0CS	S-phase cyclin A associated protein in the ER [Source:HGNC Symbol;Acc:HGNC:13081]	49855	Q9BY12	-	-	GO:0005634//nucleus;GO:0005654//nucleoplasm;GO:0005783//endoplasmic reticulum;GO:0005829//cytosol;GO:0016607//nuclear speck;GO:0005634//nucleus;GO:0005654//nucleoplasm;GO:0005783//endoplasmic reticulum;GO:0005829//cytosol;GO:0016607//nuclear speck;GO:0005654//nucleoplasm;GO:0005829//cytosol;GO:0016607//nuclear speck;GO:0005654//nucleoplasm;GO:0005829//cytosol;GO:0016607//nuclear speck;GO:0005634/…	GO:0003676//nucleic acid binding;GO:0003676//nucleic acid binding;GO:0005515//protein binding;GO:0008270//zinc ion binding;GO:0008270//zinc ion binding;GO:0046872//metal ion binding;GO:0003676//nucleic acid binding;GO:0003676//nucleic acid binding;GO:0005515//protein binding;GO:0008270//zinc ion binding;GO:0008270//zinc ion binding;GO:0046872//metal ion binding;GO:0003676//nucleic acid binding;GO…
ENSG00000151726	838.158464811558	746.171414325095	930.145515298022	1.24655742292048	0.317949342399793	0.0376752013784754	0.082537176410232	4	184755595	184826818	-	6134	ACSL1	GO:0000038;GO:0000038;GO:0000166;GO:0001676;GO:0001676;GO:0004467;GO:0004467;GO:0004467;GO:0004467;GO:0005524;GO:0005739;GO:0005739;GO:0005739;GO:0005741;GO:0005741;GO:0005741;GO:0005777;GO:0005778;GO:0005778;GO:0005783;GO:0005783;GO:0005783;GO:0005789;GO:0005789;GO:0005886;GO:0006629;GO:0006631;GO:0006631;GO:0007584;GO:0008610;GO:0008610;GO:0008610;GO:0010033;GO:0010747;GO:0010747;GO:0014070;GO:…	K01897	EC:6.2.1.3	I	KOG1256;35E9M;38BK9;3BA3F;3CSI6;3JAU3;482N2;48XXS;4M68T;4MW5K	acyl-CoA synthetase long chain family member 1 [Source:HGNC Symbol;Acc:HGNC:3569]	2180	P33121;A8K9T3	ko04920(Adipocytokine signaling pathway);ko04714(Thermogenesis);ko04216(Ferroptosis);ko04146(Peroxisome);ko03320(PPAR signaling pathway);ko02024(Quorum sensing);ko00071(Fatty acid degradation);ko00061(Fatty acid biosynthesis)	GO:0000038//very long-chain fatty acid metabolic process;GO:0000038//very long-chain fatty acid metabolic process;GO:0001676//long-chain fatty acid metabolic process;GO:0001676//long-chain fatty acid metabolic process;GO:0006629//lipid metabolic process;GO:0006631//fatty acid metabolic process;GO:0006631//fatty acid metabolic process;GO:0007584//response to nutrient;GO:0008610//lipid biosynthetic…	GO:0005739//mitochondrion;GO:0005739//mitochondrion;GO:0005739//mitochondrion;GO:0005741//mitochondrial outer membrane;GO:0005741//mitochondrial outer membrane;GO:0005741//mitochondrial outer membrane;GO:0005777//peroxisome;GO:0005778//peroxisomal membrane;GO:0005778//peroxisomal membrane;GO:0005783//endoplasmic reticulum;GO:0005783//endoplasmic reticulum;GO:0005783//endoplasmic reticulum;GO:0005…	GO:0000166//nucleotide binding;GO:0004467//long-chain fatty acid-CoA ligase activity;GO:0004467//long-chain fatty acid-CoA ligase activity;GO:0004467//long-chain fatty acid-CoA ligase activity;GO:0004467//long-chain fatty acid-CoA ligase activity;GO:0005524//ATP binding;GO:0016874//ligase activity;GO:0047676//arachidonate-CoA ligase activity;GO:0047676//arachidonate-CoA ligase activity;GO:0047676…
ENSG00000203985	16.8769709122965	11.454386325626	22.2995554989671	1.9468136367182	0.961114785316076	0.0718255105072845	0.14226308844438	1	54007298	54018186	-	2376	LDLRAD1	GO:0005515;GO:0005515;GO:0016020;GO:0016021;GO:0005515;GO:0005515;GO:0016020;GO:0016021;GO:0005515;GO:0005515;GO:0016020;GO:0016021;GO:0005515;GO:0005515;GO:0016020;GO:0016021;	-	-	T;S	2S044;35EKI;39ZC9;3BKX7;3CYK0;3JB0U;489F2;49583;4MJCY;4MTQN	low density lipoprotein receptor class A domain containing 1 [Source:HGNC Symbol;Acc:HGNC:32069]	388633	Q5T700	-	-	GO:0016020//membrane;GO:0016021//integral component of membrane;GO:0016020//membrane;GO:0016021//integral component of membrane;GO:0016020//membrane;GO:0016021//integral component of membrane;GO:0016020//membrane;GO:0016021//integral component of membrane;	GO:0005515//protein binding;GO:0005515//protein binding;GO:0005515//protein binding;GO:0005515//protein binding;GO:0005515//protein binding;GO:0005515//protein binding;GO:0005515//protein binding;GO:0005515//protein binding;
ENSG00000152133	165.734451938808	138.874588303139	192.594315574477	1.38682186516426	0.471782487914824	0.0991127827567138	0.186919231509902	2	37084451	37099244	+	4040	GPATCH11	GO:0000775;GO:0000776;GO:0000776;GO:0000777;GO:0003676;GO:0003676;GO:0005515;GO:0005694;GO:0000776;GO:0003676;GO:0003676;	-	-	A;S	KOG1994;35MTW;39SU8;3BFQX;3CTUY;3JBZ6;4860U;48UWW;4ME8R;4N552	G-patch domain containing 11 [Source:HGNC Symbol;Acc:HGNC:26768]	253635	Q8N954	-	-	GO:0000775//chromosome, centromeric region;GO:0000776//kinetochore;GO:0000776//kinetochore;GO:0000777//kinetochore;GO:0005694//chromosome;GO:0000776//kinetochore;	GO:0003676//nucleic acid binding;GO:0003676//nucleic acid binding;GO:0005515//protein binding;GO:0003676//nucleic acid binding;GO:0003676//nucleic acid binding;
ENSG00000182050	7.09770947445903	3.59894581232103	10.596473136597	2.94432694716322	1.55793788160599	0.103436908291476	0.193715347262785	12	85955666	86838904	-	27763	MGAT4C	GO:0000139;GO:0000139;GO:0005794;GO:0006486;GO:0006487;GO:0008375;GO:0008454;GO:0008454;GO:0016020;GO:0016021;GO:0016740;GO:0016757;GO:0018215;GO:0019082;GO:0046872;GO:0000139;GO:0000139;GO:0005794;GO:0006486;GO:0006487;GO:0008375;GO:0008454;GO:0008454;GO:0016020;GO:0016021;GO:0016740;GO:0016757;GO:0018215;GO:0019082;GO:0046872;GO:0000139;GO:0000139;GO:0005794;GO:0006486;GO:0006487;GO:0008375;GO:…	K13748	-	S;G;O	KOG3656;35EGX;39DWZ;3BD25;3CU52;3JDIG;484YX;48WZB;4M62V;4MX4D	MGAT4 family member C [Source:HGNC Symbol;Acc:HGNC:30871]	25834	Q9UBM8	ko00513(Various types of N-glycan biosynthesis);ko00510(N-Glycan biosynthesis)	GO:0006486//protein glycosylation;GO:0006487//protein N-linked glycosylation;GO:0018215//protein phosphopantetheinylation;GO:0019082//viral protein processing;GO:0006486//protein glycosylation;GO:0006487//protein N-linked glycosylation;GO:0018215//protein phosphopantetheinylation;GO:0019082//viral protein processing;GO:0006486//protein glycosylation;GO:0006487//protein N-linked glycosylation;GO:0…	GO:0000139//Golgi membrane;GO:0000139//Golgi membrane;GO:0005794//Golgi apparatus;GO:0016020//membrane;GO:0016021//integral component of membrane;GO:0000139//Golgi membrane;GO:0000139//Golgi membrane;GO:0005794//Golgi apparatus;GO:0016020//membrane;GO:0016021//integral component of membrane;GO:0000139//Golgi membrane;GO:0000139//Golgi membrane;GO:0005794//Golgi apparatus;GO:0016020//membrane;GO:0…	GO:0008375//acetylglucosaminyltransferase activity;GO:0008454//alpha-1,3-mannosylglycoprotein 4-beta-N-acetylglucosaminyltransferase activity;GO:0008454//alpha-1,3-mannosylglycoprotein 4-beta-N-acetylglucosaminyltransferase activity;GO:0016740//transferase activity;GO:0016757//glycosyltransferase activity;GO:0046872//metal ion binding;GO:0008375//acetylglucosaminyltransferase activity;GO:0008454/…
ENSG00000152127	2984.71723723127	2771.94871178706	3197.48576267549	1.1535154850012	0.206037371150921	0.148552110614753	0.262301315038969	2	134119983	134454621	+	8765	MGAT5	GO:0000139;GO:0000139;GO:0004864;GO:0005576;GO:0005794;GO:0005794;GO:0006486;GO:0006487;GO:0006487;GO:0006487;GO:0006487;GO:0016020;GO:0016021;GO:0016740;GO:0016757;GO:0018215;GO:0018279;GO:0019082;GO:0030144;GO:0030144;GO:0030144;GO:0030144;GO:0030144;GO:0030144;GO:0030145;GO:0030335;GO:0070062;GO:1903614;GO:1904894;GO:0000139;GO:0000139;GO:0004864;GO:0005576;GO:0005794;GO:0005794;GO:0005794;GO:…	K00744	EC:2.4.1.155	S;G	2QTNG;35J56;38U27;3BI4Y;3CWZJ;3J5HN;481BA;48XB5;4MCXY;4MXQV	alpha-1,6-mannosylglycoprotein 6-beta-N- acetylglucosaminyltransferase [Source:HGNC Symbol;Acc:HGNC:7049]	4249	Q09328	ko00510(N-Glycan biosynthesis)	GO:0006486//protein glycosylation;GO:0006487//protein N-linked glycosylation;GO:0006487//protein N-linked glycosylation;GO:0006487//protein N-linked glycosylation;GO:0006487//protein N-linked glycosylation;GO:0018215//protein phosphopantetheinylation;GO:0018279//protein N-linked glycosylation via asparagine;GO:0019082//viral protein processing;GO:0030335//positive regulation of cell migration;GO:…	GO:0000139//Golgi membrane;GO:0000139//Golgi membrane;GO:0005576//extracellular region;GO:0005794//Golgi apparatus;GO:0005794//Golgi apparatus;GO:0016020//membrane;GO:0016021//integral component of membrane;GO:0070062//extracellular exosome;GO:0000139//Golgi membrane;GO:0000139//Golgi membrane;GO:0005576//extracellular region;GO:0005794//Golgi apparatus;GO:0005794//Golgi apparatus;GO:0005794//Gol…	GO:0004864//protein phosphatase inhibitor activity;GO:0016740//transferase activity;GO:0016757//glycosyltransferase activity;GO:0030144//alpha-1,6-mannosylglycoprotein 6-beta-N-acetylglucosaminyltransferase activity;GO:0030144//alpha-1,6-mannosylglycoprotein 6-beta-N-acetylglucosaminyltransferase activity;GO:0030144//alpha-1,6-mannosylglycoprotein 6-beta-N-acetylglucosaminyltransferase activity;G…
ENSG00000076650	431.293692657781	397.593452167359	464.993933148203	1.16952110406605	0.225917895428459	0.184470674670294	0.311888563360085	19	33080899	33130542	+	4469	GPATCH1	GO:0000398;GO:0003676;GO:0003676;GO:0003723;GO:0005634;GO:0006397;GO:0006397;GO:0071013;GO:0006397;	K13123	-	S;A	KOG2138;35FFG;38DVS;3BG41;3D0CG;3JB54;485MY;495GU;4MFH0;4N061	G-patch domain containing 1 [Source:HGNC Symbol;Acc:HGNC:24658]	55094	Q9BRR8	-	GO:0000398//mRNA splicing, via spliceosome;GO:0006397//mRNA processing;GO:0006397//mRNA processing;GO:0006397//mRNA processing;	GO:0005634//nucleus;GO:0071013//catalytic step 2 spliceosome;	GO:0003676//nucleic acid binding;GO:0003676//nucleic acid binding;GO:0003723//RNA binding;
ENSG00000160216	970.793922756914	913.988516347398	1027.59932916643	1.12430223223489	0.169029909522439	0.273314735576573	0.426120511783991	21	43865223	43987592	+	12315	AGPAT3	GO:0000139;GO:0003841;GO:0003841;GO:0003841;GO:0005515;GO:0005634;GO:0005635;GO:0005783;GO:0005783;GO:0005783;GO:0005789;GO:0005789;GO:0005886;GO:0006629;GO:0006654;GO:0008654;GO:0012505;GO:0016020;GO:0016021;GO:0016024;GO:0016740;GO:0016746;GO:0016746;GO:0016746;GO:0016746;GO:0042171;GO:0016020;GO:0016021;GO:0000139;GO:0003841;GO:0003841;GO:0003841;GO:0005515;GO:0005634;GO:0005635;GO:0005783;GO:…	K13523	-	I	KOG1505;35I5X;38HYV;3BEKY;3CTTY;3J2MP;481JP;48ZRS;4M8NV;4N3U3	1-acylglycerol-3-phosphate O-acyltransferase 3 [Source:HGNC Symbol;Acc:HGNC:326]	56894	Q9NRZ7	ko04072(Phospholipase D signaling pathway);ko00564(Glycerophospholipid metabolism);ko00561(Glycerolipid metabolism)	GO:0006629//lipid metabolic process;GO:0006654//phosphatidic acid biosynthetic process;GO:0008654//phospholipid biosynthetic process;GO:0016024//CDP-diacylglycerol biosynthetic process;GO:0006629//lipid metabolic process;GO:0006654//phosphatidic acid biosynthetic process;GO:0008654//phospholipid biosynthetic process;GO:0016024//CDP-diacylglycerol biosynthetic process;GO:0006629//lipid metabolic p…	GO:0000139//Golgi membrane;GO:0005634//nucleus;GO:0005635//nuclear envelope;GO:0005783//endoplasmic reticulum;GO:0005783//endoplasmic reticulum;GO:0005783//endoplasmic reticulum;GO:0005789//endoplasmic reticulum membrane;GO:0005789//endoplasmic reticulum membrane;GO:0005886//plasma membrane;GO:0012505//endomembrane system;GO:0016020//membrane;GO:0016021//integral component of membrane;GO:0016020/…	GO:0003841//1-acylglycerol-3-phosphate O-acyltransferase activity;GO:0003841//1-acylglycerol-3-phosphate O-acyltransferase activity;GO:0003841//1-acylglycerol-3-phosphate O-acyltransferase activity;GO:0005515//protein binding;GO:0016740//transferase activity;GO:0016746//acyltransferase activity;GO:0016746//acyltransferase activity;GO:0016746//acyltransferase activity;GO:0016746//acyltransferase a…
ENSG00000123983	2652.10709593769	2520.35092304566	2783.86326882971	1.10455383152185	0.143463731574224	0.294250640628802	0.4513384311927	2	222860942	222944639	+	14436	ACSL3	GO:0000166;GO:0001676;GO:0001676;GO:0004467;GO:0004467;GO:0004467;GO:0005515;GO:0005524;GO:0005739;GO:0005741;GO:0005741;GO:0005777;GO:0005778;GO:0005783;GO:0005783;GO:0005789;GO:0005789;GO:0005794;GO:0005811;GO:0005811;GO:0005886;GO:0006629;GO:0006631;GO:0006631;GO:0016020;GO:0016020;GO:0016021;GO:0016874;GO:0019901;GO:0019904;GO:0030182;GO:0034379;GO:0035336;GO:0035338;GO:0042998;GO:0043231;GO:…	K01897	EC:6.2.1.3	I	KOG1180;35K7D;39R6J;3CNW0;3CXKA;3JDNR;48105;492S6;4M8CM;4MZDM	acyl-CoA synthetase long chain family member 3 [Source:HGNC Symbol;Acc:HGNC:3570]	2181	O95573;A0A024R487	ko04920(Adipocytokine signaling pathway);ko04714(Thermogenesis);ko04216(Ferroptosis);ko04146(Peroxisome);ko03320(PPAR signaling pathway);ko02024(Quorum sensing);ko00071(Fatty acid degradation);ko00061(Fatty acid biosynthesis)	GO:0001676//long-chain fatty acid metabolic process;GO:0001676//long-chain fatty acid metabolic process;GO:0006629//lipid metabolic process;GO:0006631//fatty acid metabolic process;GO:0006631//fatty acid metabolic process;GO:0030182//neuron differentiation;GO:0034379//very-low-density lipoprotein particle assembly;GO:0035336//long-chain fatty-acyl-CoA metabolic process;GO:0035338//long-chain fatt…	GO:0005739//mitochondrion;GO:0005741//mitochondrial outer membrane;GO:0005741//mitochondrial outer membrane;GO:0005777//peroxisome;GO:0005778//peroxisomal membrane;GO:0005783//endoplasmic reticulum;GO:0005783//endoplasmic reticulum;GO:0005789//endoplasmic reticulum membrane;GO:0005789//endoplasmic reticulum membrane;GO:0005794//Golgi apparatus;GO:0005811//lipid droplet;GO:0005811//lipid droplet;G…	GO:0000166//nucleotide binding;GO:0004467//long-chain fatty acid-CoA ligase activity;GO:0004467//long-chain fatty acid-CoA ligase activity;GO:0004467//long-chain fatty acid-CoA ligase activity;GO:0005515//protein binding;GO:0005524//ATP binding;GO:0016874//ligase activity;GO:0019901//protein kinase binding;GO:0019904//protein domain specific binding;GO:0047676//arachidonate-CoA ligase activity;GO…
ENSG00000179314	62.0672921263322	56.0419587786318	68.0926254740326	1.21502936296359	0.280991179090381	0.372919517587515	0.542082272986029	17	6057807	6124427	+	7181	WSCD1	GO:0008146;GO:0008146;GO:0016020;GO:0016021;GO:0008146;GO:0008146;GO:0016020;GO:0008146;GO:0008146;GO:0016020;GO:0016021;GO:0008146;GO:0008146;GO:0016020;GO:0016021;GO:0008146;GO:0008146;GO:0016020;GO:0016021;	-	-	U;G;O	KOG4157;35BTF;38SZJ;3BABM;3D080;3J35Y;47YXK;494UG;4MCC6;4N42C	WSC domain containing 1 [Source:HGNC Symbol;Acc:HGNC:29060]	23302	Q658N2	-	-	GO:0016020//membrane;GO:0016021//integral component of membrane;GO:0016020//membrane;GO:0016020//membrane;GO:0016021//integral component of membrane;GO:0016020//membrane;GO:0016021//integral component of membrane;GO:0016020//membrane;GO:0016021//integral component of membrane;	GO:0008146//sulfotransferase activity;GO:0008146//sulfotransferase activity;GO:0008146//sulfotransferase activity;GO:0008146//sulfotransferase activity;GO:0008146//sulfotransferase activity;GO:0008146//sulfotransferase activity;GO:0008146//sulfotransferase activity;GO:0008146//sulfotransferase activity;GO:0008146//sulfotransferase activity;GO:0008146//sulfotransferase activity;
ENSG00000170231	1.58817128890875	0.742599195614536	2.43374338220296	3.27733102402423	1.7125213984221	0.463475036767071	0.63879238616522	5	160187367	160238735	+	1088	FABP6	GO:0005737;GO:0005737;GO:0005829;GO:0006629;GO:0006869;GO:0008285;GO:0008289;GO:0008289;GO:0008289;GO:0008289;GO:0016020;GO:0019433;GO:0030522;GO:0005737;GO:0005737;GO:0005829;GO:0006629;GO:0006869;GO:0008285;GO:0008289;GO:0008289;GO:0008289;GO:0008289;GO:0016020;GO:0019433;GO:0030522;	K08755	-	I;H	KOG4015;35Q4Z;3A1WT;3BQC6;3D75W;3JGXA;48EWM;49BFR;4MJRC;4MTZ3	fatty acid binding protein 6 [Source:HGNC Symbol;Acc:HGNC:3561]	2172	P51161	ko03320(PPAR signaling pathway)	GO:0006629//lipid metabolic process;GO:0006869//lipid transport;GO:0008285//negative regulation of cell population proliferation;GO:0019433//triglyceride catabolic process;GO:0030522//intracellular receptor signaling pathway;GO:0006629//lipid metabolic process;GO:0006869//lipid transport;GO:0008285//negative regulation of cell population proliferation;GO:0019433//triglyceride catabolic process;GO…	GO:0005737//cytoplasm;GO:0005737//cytoplasm;GO:0005829//cytosol;GO:0016020//membrane;GO:0005737//cytoplasm;GO:0005737//cytoplasm;GO:0005829//cytosol;GO:0016020//membrane;	GO:0008289//lipid binding;GO:0008289//lipid binding;GO:0008289//lipid binding;GO:0008289//lipid binding;GO:0008289//lipid binding;GO:0008289//lipid binding;GO:0008289//lipid binding;GO:0008289//lipid binding;
ENSG00000099194	50359.2185702072	49110.9376428714	51607.499497543	1.05083514944932	0.0715363631861169	0.618529126774481	0.781574990144228	10	100347233	100364826	+	5245	SCD	GO:0004768;GO:0004768;GO:0004768;GO:0004768;GO:0005506;GO:0005506;GO:0005515;GO:0005730;GO:0005783;GO:0005783;GO:0005789;GO:0005789;GO:0005789;GO:0006629;GO:0006631;GO:0006633;GO:0006636;GO:0006636;GO:0016020;GO:0016021;GO:0016491;GO:0016717;GO:0016717;GO:0019216;GO:0030176;GO:0030522;GO:0032896;GO:0046872;GO:0046949;GO:0055114;GO:0070542;GO:0120162;GO:1903966;	K00507	EC:1.14.19.1	I	KOG1600;35FS7;38GU7;3BENV;3CTC4;3J9V5;487JH;48VVN;4MAM5;4MWSY	stearoyl-CoA desaturase [Source:HGNC Symbol;Acc:HGNC:10571]	6319	O00767	ko04936(Alcoholic liver disease);ko04212(Longevity regulating pathway - worm);ko04152(AMPK signaling pathway);ko03320(PPAR signaling pathway);ko01040(Biosynthesis of unsaturated fatty acids)	GO:0006629//lipid metabolic process;GO:0006631//fatty acid metabolic process;GO:0006633//fatty acid biosynthetic process;GO:0006636//unsaturated fatty acid biosynthetic process;GO:0006636//unsaturated fatty acid biosynthetic process;GO:0019216//regulation of lipid metabolic process;GO:0030522//intracellular receptor signaling pathway;GO:0046949//fatty-acyl-CoA biosynthetic process;GO:0055114//obs…	GO:0005730//nucleolus;GO:0005783//endoplasmic reticulum;GO:0005783//endoplasmic reticulum;GO:0005789//endoplasmic reticulum membrane;GO:0005789//endoplasmic reticulum membrane;GO:0005789//endoplasmic reticulum membrane;GO:0016020//membrane;GO:0016021//integral component of membrane;GO:0030176//integral component of endoplasmic reticulum membrane;	GO:0004768//stearoyl-CoA 9-desaturase activity;GO:0004768//stearoyl-CoA 9-desaturase activity;GO:0004768//stearoyl-CoA 9-desaturase activity;GO:0004768//stearoyl-CoA 9-desaturase activity;GO:0005506//iron ion binding;GO:0005506//iron ion binding;GO:0005515//protein binding;GO:0016491//oxidoreductase activity;GO:0016717//oxidoreductase activity, acting on paired donors, with oxidation of a pair of…
ENSG00000186281	0.451148799377482	0	0.902297598754964	Inf	Inf	0.620904945023786	0.781768970144899	2	96021946	96039451	-	5684	GPAT2	GO:0003841;GO:0003841;GO:0003841;GO:0004366;GO:0004366;GO:0004366;GO:0004366;GO:0005739;GO:0005739;GO:0005741;GO:0005741;GO:0005741;GO:0006072;GO:0006072;GO:0006072;GO:0006629;GO:0006631;GO:0006654;GO:0006654;GO:0006654;GO:0008374;GO:0008374;GO:0008654;GO:0008654;GO:0016020;GO:0016021;GO:0016024;GO:0016740;GO:0016746;GO:0016746;GO:0016746;GO:0019432;GO:0019432;GO:0019432;GO:0031966;GO:0044255;GO:…	K00629	EC:2.3.1.15	I	KOG3729;35IAX;391AX;3BEVD;3D23F;3J7V1;481HS;4981S;4MEY5;4N01Z	glycerol-3-phosphate acyltransferase 2, mitochondrial [Source:HGNC Symbol;Acc:HGNC:27168]	150763	Q6NUI2	ko00564(Glycerophospholipid metabolism);ko00561(Glycerolipid metabolism)	GO:0006072//glycerol-3-phosphate metabolic process;GO:0006072//glycerol-3-phosphate metabolic process;GO:0006072//glycerol-3-phosphate metabolic process;GO:0006629//lipid metabolic process;GO:0006631//fatty acid metabolic process;GO:0006654//phosphatidic acid biosynthetic process;GO:0006654//phosphatidic acid biosynthetic process;GO:0006654//phosphatidic acid biosynthetic process;GO:0008654//phos…	GO:0005739//mitochondrion;GO:0005739//mitochondrion;GO:0005741//mitochondrial outer membrane;GO:0005741//mitochondrial outer membrane;GO:0005741//mitochondrial outer membrane;GO:0016020//membrane;GO:0016021//integral component of membrane;GO:0031966//mitochondrial membrane;GO:0005739//mitochondrion;GO:0005741//mitochondrial outer membrane;GO:0005741//mitochondrial outer membrane;GO:0016020//membr…	GO:0003841//1-acylglycerol-3-phosphate O-acyltransferase activity;GO:0003841//1-acylglycerol-3-phosphate O-acyltransferase activity;GO:0003841//1-acylglycerol-3-phosphate O-acyltransferase activity;GO:0004366//glycerol-3-phosphate O-acyltransferase activity;GO:0004366//glycerol-3-phosphate O-acyltransferase activity;GO:0004366//glycerol-3-phosphate O-acyltransferase activity;GO:0004366//glycerol-…
ENSG00000168675	72.2290131585388	69.7672670932536	74.6907592238241	1.07057023064971	0.0983794412970571	0.743929248784099	0.878740973787037	18	13217498	13652755	+	35894	LDLRAD4	GO:0030512;GO:0070412;GO:0005515;GO:0005768;GO:0009968;GO:0010008;GO:0016020;GO:0016021;GO:0030512;GO:0030512;GO:0031901;GO:0070412;GO:0070412;GO:0030512;GO:0070412;GO:0030512;GO:0070412;GO:0000139;GO:0005515;GO:0005515;GO:0005768;GO:0009968;GO:0010719;GO:0010991;GO:0010991;GO:0016020;GO:0016021;GO:0030336;GO:0030512;GO:0030512;GO:0030512;GO:0030512;GO:0030512;GO:0031901;GO:0031901;GO:0043231;GO:…	-	-	T;S	2QRYK;35MWG;38NVF;3BG2T;3CVAA;3J1NE;4821G;492AA;4MCMQ;4N67Z	low density lipoprotein receptor class A domain containing 4 [Source:HGNC Symbol;Acc:HGNC:1224]	753	O15165	-	GO:0030512//negative regulation of transforming growth factor beta receptor signaling pathway;GO:0009968//negative regulation of signal transduction;GO:0030512//negative regulation of transforming growth factor beta receptor signaling pathway;GO:0030512//negative regulation of transforming growth factor beta receptor signaling pathway;GO:0030512//negative regulation of transforming growth factor …	GO:0005768//endosome;GO:0010008//endosome membrane;GO:0016020//membrane;GO:0016021//integral component of membrane;GO:0031901//early endosome membrane;GO:0000139//Golgi membrane;GO:0005768//endosome;GO:0016020//membrane;GO:0016021//integral component of membrane;GO:0031901//early endosome membrane;GO:0031901//early endosome membrane;GO:0043231//intracellular membrane-bounded organelle;GO:0000139/…	GO:0070412//R-SMAD binding;GO:0005515//protein binding;GO:0070412//R-SMAD binding;GO:0070412//R-SMAD binding;GO:0070412//R-SMAD binding;GO:0070412//R-SMAD binding;GO:0005515//protein binding;GO:0005515//protein binding;GO:0070412//R-SMAD binding;GO:0070412//R-SMAD binding;GO:0070412//R-SMAD binding;GO:0070412//R-SMAD binding;GO:0005515//protein binding;GO:0070412//R-SMAD binding;GO:0005515//prote…
ENSG00000145284	3.90023934197429	3.49237061473137	4.30810806921722	1.23357700097605	0.302847772759306	0.865574808893647	0.963970315486609	4	82629539	82798796	-	4231	SCD5	GO:0004768;GO:0004768;GO:0004768;GO:0005506;GO:0005783;GO:0005789;GO:0005789;GO:0005789;GO:0006629;GO:0006629;GO:0006629;GO:0006631;GO:0006633;GO:0006636;GO:0006636;GO:0007399;GO:0016020;GO:0016021;GO:0016491;GO:0016717;GO:0016717;GO:0046872;GO:0046949;GO:0055114;GO:1903966;GO:0004768;GO:0004768;GO:0004768;GO:0005506;GO:0005783;GO:0005789;GO:0005789;GO:0005789;GO:0006629;GO:0006629;GO:0006631;GO:…	K00507	EC:1.14.19.1	I	KOG1600;3590D;38GU7;3BENV;3CTC4;3JD9W;487JH;48VVN;4MMD4;4MX3U	stearoyl-CoA desaturase 5 [Source:HGNC Symbol;Acc:HGNC:21088]	79966	Q86SK9;Q86UC8	ko04936(Alcoholic liver disease);ko04212(Longevity regulating pathway - worm);ko04152(AMPK signaling pathway);ko03320(PPAR signaling pathway);ko01040(Biosynthesis of unsaturated fatty acids)	GO:0006629//lipid metabolic process;GO:0006629//lipid metabolic process;GO:0006629//lipid metabolic process;GO:0006631//fatty acid metabolic process;GO:0006633//fatty acid biosynthetic process;GO:0006636//unsaturated fatty acid biosynthetic process;GO:0006636//unsaturated fatty acid biosynthetic process;GO:0007399//nervous system development;GO:0046949//fatty-acyl-CoA biosynthetic process;GO:0055…	GO:0005783//endoplasmic reticulum;GO:0005789//endoplasmic reticulum membrane;GO:0005789//endoplasmic reticulum membrane;GO:0005789//endoplasmic reticulum membrane;GO:0016020//membrane;GO:0016021//integral component of membrane;GO:0005783//endoplasmic reticulum;GO:0005789//endoplasmic reticulum membrane;GO:0005789//endoplasmic reticulum membrane;GO:0005789//endoplasmic reticulum membrane;GO:001602…	GO:0004768//stearoyl-CoA 9-desaturase activity;GO:0004768//stearoyl-CoA 9-desaturase activity;GO:0004768//stearoyl-CoA 9-desaturase activity;GO:0005506//iron ion binding;GO:0016491//oxidoreductase activity;GO:0016717//oxidoreductase activity, acting on paired donors, with oxidation of a pair of donors resulting in the reduction of molecular oxygen to two molecules of water;GO:0016717//oxidoreduct…
ENSG00000164434	2.35212162803374	2.05294754369705	2.65129571237044	1.29145808937517	0.369000825622625	0.942016473093834	1	6	122779716	122784074	+	2487	FABP7	GO:0005515;GO:0005634;GO:0005737;GO:0005737;GO:0005829;GO:0007399;GO:0008285;GO:0008289;GO:0008289;GO:0008289;GO:0008289;GO:0019433;GO:0050673;GO:0005515;GO:0005737;GO:0005829;GO:0007399;GO:0008285;GO:0008289;GO:0008289;GO:0008289;GO:0008289;GO:0019433;	K08756	-	H;I;C	KOG4015;35PZ7;3A0PY;3BPES;3D6CC;3JGFN;48E1P;49ATS;4MJ5T;4N6HW	fatty acid binding protein 7 [Source:HGNC Symbol;Acc:HGNC:3562]	2173	O15540	ko03320(PPAR signaling pathway)	GO:0007399//nervous system development;GO:0008285//negative regulation of cell population proliferation;GO:0019433//triglyceride catabolic process;GO:0050673//epithelial cell proliferation;GO:0007399//nervous system development;GO:0008285//negative regulation of cell population proliferation;GO:0019433//triglyceride catabolic process;	GO:0005634//nucleus;GO:0005737//cytoplasm;GO:0005737//cytoplasm;GO:0005829//cytosol;GO:0005737//cytoplasm;GO:0005829//cytosol;	GO:0005515//protein binding;GO:0008289//lipid binding;GO:0008289//lipid binding;GO:0008289//lipid binding;GO:0008289//lipid binding;GO:0005515//protein binding;GO:0008289//lipid binding;GO:0008289//lipid binding;GO:0008289//lipid binding;GO:0008289//lipid binding;
ENSG00000170323	0.150200843368322	0	0.300401686736645	Inf	Inf	1	1	8	81478419	81483236	-	1369	FABP4	GO:0005324;GO:0005324;GO:0005504;GO:0005504;GO:0005504;GO:0005634;GO:0005634;GO:0005737;GO:0005737;GO:0005737;GO:0005811;GO:0005829;GO:0006469;GO:0008289;GO:0008289;GO:0008289;GO:0009617;GO:0015909;GO:0015909;GO:0019433;GO:0036041;GO:0036041;GO:0042632;GO:0045892;GO:0050727;GO:0050727;GO:0050729;GO:0050872;GO:0050873;GO:0051427;GO:0070062;GO:0071285;GO:0071356;GO:0120162;GO:0120162;	K08753	-	H;I	KOG4015;35PSJ;3A4HC;3BTCU;3D6HW;3JGP2;48DY0;49AZ4;4MJ5X;4N6U8	fatty acid binding protein 4 [Source:HGNC Symbol;Acc:HGNC:3559]	2167	P15090;E7DVW4	ko04923(Regulation of lipolysis in adipocytes);ko03320(PPAR signaling pathway)	GO:0006469//negative regulation of protein kinase activity;GO:0009617//response to bacterium;GO:0015909//long-chain fatty acid transport;GO:0015909//long-chain fatty acid transport;GO:0019433//triglyceride catabolic process;GO:0042632//cholesterol homeostasis;GO:0045892//negative regulation of transcription, DNA-templated;GO:0050727//regulation of inflammatory response;GO:0050727//regulation of i…	GO:0005634//nucleus;GO:0005634//nucleus;GO:0005737//cytoplasm;GO:0005737//cytoplasm;GO:0005737//cytoplasm;GO:0005811//lipid droplet;GO:0005829//cytosol;GO:0070062//extracellular exosome;	GO:0005324//long-chain fatty acid transporter activity;GO:0005324//long-chain fatty acid transporter activity;GO:0005504//fatty acid binding;GO:0005504//fatty acid binding;GO:0005504//fatty acid binding;GO:0008289//lipid binding;GO:0008289//lipid binding;GO:0008289//lipid binding;GO:0036041//long-chain fatty acid binding;GO:0036041//long-chain fatty acid binding;GO:0051427//hormone receptor bindi…
ENSG00000205186	0.150200843368322	0	0.300401686736645	Inf	Inf	1	1	8	81458253	81461579	-	585	FABP9	GO:0001669;GO:0001675;GO:0005737;GO:0005829;GO:0008289;GO:0008289;GO:0008289;GO:0019433;	-	-	C;I;H	KOG4015;35Q5G;3A1XS;3BQD1;3D7A7;3JGWM;48EVG;49BJJ;4MJII;4N6IX	fatty acid binding protein 9 [Source:HGNC Symbol;Acc:HGNC:3563]	646480	Q0Z7S8	-	GO:0001675//acrosome assembly;GO:0019433//triglyceride catabolic process;	GO:0001669//acrosomal vesicle;GO:0005737//cytoplasm;GO:0005829//cytosol;	GO:0008289//lipid binding;GO:0008289//lipid binding;GO:0008289//lipid binding;
